# Supplementary material for: A novel logical model of COVID-19 intracellular infection to support therapies development
Source: PLoS Comput Biol. 2022 Aug 29;18(8):e1010443. doi: 10.1371/journal.pcbi.1010443 (PMC9462742; doi:10.1371/journal.pcbi.1010443)
Supplement: S2 File — (XLSX) [file pcbi.1010443.s002.xlsx]

## Sheet: S2_File
Node	Node_type	Max_val	Uniprot_IDs	Representative_genes	Molecular_function	Dataset_type	Target_nodes_activation	Target_nodes_inhibition	Constitutively_expressed	Formula
SARS_CoV_2	Input	1					SARS_COV2_ACE2		no	-
IL1B_e	Input	1	P01584	IL1B			IL1B_t		no	-
AGT_e	Input	1					REN		no	-
TGFb_e	Input	1					TGFb_t		no	-
IFNI_e	Input	1					IFNI_t		no	-
IL6_e	Input	1					IL6_t		no	-
TNF_e	Input	1	P01375	TNF			TNF_t		no	-
EGF_e	Input	1	P01133	EGF			EGFR		no	-
IL10_e	Input	1					IL10R	IL1B_t	no	-
PAMPs	Input	1					TLRs		no	-
FASL	Input	1	P48023	FASLG			FAS		no	-
IL1B_t	Internal	1	P01584	IL1B			IL1BR		no	(IL1B_e | IL1B) & !IL10_e
TGFb_t	Internal	1					TGFbR		no	TGFb_e | TGFb
IFNI_t	Internal	1					IFNR		no	IFNI_e | IFNI
IL6_t	Internal	1					IL6R		no	IL6_e | IL6
TNF_t	Internal	1	P01375	TNF			TNFR		no	TNF | TNF_e
TGFb	Internal	1	P01137	TGFB1			TGFb_t		no	AGTR1 & !MAS1
IFNI	Internal	1	P01562;P01563	IFNA1;IFNA2			Immune_Response;IFNI_t		no	IRF3 | NFkB
TNF	Internal	1	P01375	TNF			Inflammation;TNF_t		no	NFkB
IL1B	Internal	1	P01584	IL1B			Inflammation;IL1B_t		no	CASP1_C
IL6	Internal	1	P05231	IL6			IL6_t;Inflammation		no	NFkB | AP1 | STAT_1_3
CCL2	Internal	1	P13500	CCL2	kinase	proteomics	Immune_Response		no	NFkB
SARS_COV2_ACE2	Internal	1	Q9BYF1	ACE2			Viral_dsRNA		no	SARS_CoV_2
MAS1	Internal	1	P04201	MAS1	kinase	proteomics	IRF3	NFkB;TGFb	no	Angiotensin_1_7
IRF3	Internal	1	Q14653	IRF3	transcriptional_regulator	transcriptomics	IFNI;IFITMs		no	(MAS1 | TBK1) & !(v_N | v_8b_8a_NSP1 | v_3b | v_6 | Papain_like_proteinase)
IFNR	Internal	1					IFITMs;JAK_IFNR		no	IFNI_t & !v_3a
PI3K	Internal	1	P42336	PIK3CA	kinase	proteomics	AKT		no	JAK_IL6R | JAK_IFNR
AKT	Internal	1	P31749;P31751	AKT1;AKT2	kinase	proteomics	IKK	CASP9;BAD	no	(PI3K | TBK1) & !v_M
TLRs	Internal	1	O60603;O00206;Q9Y2C9;Q15399;O15455;O60602;Q9NYK1;Q9NR97;Q9BXR5;Q9NR96	TLR2;TLR4;TLR6;TLR1;TLR3;TLR5;TLR7;TLR8;TLR10;TLR9	kinase	proteomics	MYD88;TICAM		no	Ps
MYD88	Internal	1	Q99836	MYD88			TRAF6;TRAF3		no	TLRs | IL1BR
TICAM	Internal	1	Q8IUC6;Q86XR7	TICAM1;TICAM2			RIPK1		no	TLRs | DDX1
TRAF3	Internal	1	Q13114	TRAF3			TBK1		no	MYD88 & !Papain_like_proteinase & !v_9b
TRAF6	Internal	1	Q9Y4K3	TRAF6	kinase	proteomics	MAP3K_7		no	(MYD88 | TGFbR) & !v_9b & !Papain_like_proteinase
MAP3K_7	Internal	1	O43318	MAP3K7	kinase	proteomics	IKK;MAP2K_3		no	TRAF6
RIPK1	Internal	1	Q13546	RIPK1	kinase	proteomics	IKK		no	TICAM | TRADD
IKK	Internal	1	O14920;O15111;Q14164	IKBKB;CHUK;IKBKE	kinase	proteomics	NFkB		no	MAP3K_7 | RIPK1 | AKT
NFkB	Internal	1	P19838;Q04206	NFKB1;RELA	transcriptional_regulator	transcriptomics	CCL2;TNF;NLRP3;IL6;IFITMs;IFNI;SOCS3		no	(IKK | (!MAS1 & AGTR1) | JNK) & !v_N & !STAT_3
TBK1	Internal	1	Q9UHD2	TBK1	kinase	proteomics	AKT;IRF3		no	(TRAF3 | MAVS) & !v_NSP6_Helicase
NLRP3	Internal	1	Q96P20	NLRP3			CASP1_C		no	NFkB
CASP1_C	Internal	1	P29466	CASP1			IL1B		no	NLRP3
FAS	Internal	1	P25445	FAS			FADD		no	FASL
TNFR	Internal	1	P19438	TNFRSF1A			TRADD		no	TNF_t
TRADD	Internal	1	Q15628	TRADD			FADD;RIPK1		no	TNFR
FADD	Internal	1	Q13158	FADD			CASP8		no	TRADD | FAS
CASP8	Internal	1	Q14790	CASP8			CASP9;BID		no	FADD
CASP9	Internal	1	P55211	CASP9			CASP3		no	(CASP8 | CYCs | APF1) & !AKT
CASP3	Internal	1	P42574	CASP3			BAD	PARP1	no	CASP9
PARP1	Internal	1	P09874	PARP1				Apoptosis	no	!CASP3
BAD	Internal	1	Q92934	BAD				BCL2L1;BCL2	no	CASP3 & !AKT
BCL2L1	Internal	1	Q07817	BCL2L1				APF1;BAX	no	!BAD & !BID
BCL2	Internal	1	P10415	BCL2				BAX	no	JNK & !BAD
p38	Internal	1	Q15759;Q16539;O15264;P53778	MAPK11;MAPK14;MAPK13;MAPK12	kinase	proteomics	BCL2L11		no	v_3a | v_E | v_N | MAP2K_4 | MAP2K_3
BCL2L11	Internal	1	O43521	BCL2L11			BAX		no	p38 | ER_stress | SMAD_3_4
BID	Internal	1	P55957	BID			BAX	BCL2L1	no	ER_stress | CASP8
BAX	Internal	1	Q07812	BAX			CYCs		no	(BID | BCL2L11) & !BCL2 & !BCL2L1
CYCs	Internal	1	P99999	CYCS			APF1;CASP9		no	BAX
APF1	Internal	1	O14727	APAF1			CASP9		no	!BCL2L1 & CYCs
ER_stress	Internal	1					BID;BCL2L11		no	v_S
REN	Internal	1					Angiotensin_1		no	AGT_e
Angiotensin_1	Internal	1					ACE;Angiotensin_1_7		no	REN
ACE	Internal	1	P12821	ACE			Angiotensin_2		no	Angiotensin_1
AGTR1	Internal	1	P30556	AGTR1			TGFb;NFkB		no	Angiotensin_2
SMAD_3	Internal	1	P84022	SMAD3	transcriptional_regulator	transcriptomics	SMAD_3_4		no	TGFbR | v_N
SMAD_3_4	Internal	1	P84022;Q13485	SMAD3;SMAD4	transcriptional_regulator	transcriptomics	BCL2L11		no	SMAD_3 & !v_N
JAK_IFNR	Internal	1	P23458;O60674	JAK1;JAK2	kinase	proteomics	STAT_1_2;PI3K		no	IFNR & !SOCS3
JAK_IL6R	Internal	1	P23458;O60674	JAK1;JAK2	kinase	proteomics	STAT_1_3;PI3K		no	IL6R & !SOCS3
SOCS3	Internal	1	O14543	SOCS3				JAK_IL6R;JAK_IFNR	no	STAT_3 | NFkB
Angiotensin_2	Internal	1	P01019	AGT			AGTR1		no	ACE
Angiotensin_1_7	Internal	1	P01019	AGT			MAS1		no	Angiotensin_1
DDX1	Internal	1	Q92499	DDX1			TICAM		no	Viral_dsRNA
DDX58_IFIH1	Internal	1	O95786;Q9BYX4	DDX58;IFIH1			MAVS		no	Viral_dsRNA & !v_6
MAVS	Internal	1	Q7Z434	MAVS			TBK1		no	DDX58_IFIH1 & !v_M
EGFR	Internal	1	P00533	EGFR	kinase	proteomics	KRAS		no	EGF_e
MAP2K_3	Internal	1	P46734	MAP2K3	kinase	proteomics	p38		no	MAP3K_7
KRAS	Internal	1	P01116	KRAS			RAF1;MAP3K_1		no	EGFR
RAF1	Internal	1	P04049	RAF1	kinase	proteomics	MEK_1_2		no	KRAS
MEK_1_2	Internal	1	Q02750;P36507	MAP2K1;MAP2K2	kinase	proteomics	ERK_1_2		no	RAF1
ERK_1_2	Internal	1	P27361;P28482	MAPK3;MAPK1	kinase	proteomics	AP1		no	MEK_1_2
AP1	Internal	1	P05412	JUN	transcriptional_regulator	transcriptomics	IL6		no	v_3b | v_N | JNK | ERK_1_2
MAP3K_1	Internal	1	Q13233	MAP3K1	kinase	proteomics	MAP2K_4		no	KRAS
MAP2K_4	Internal	1	P45985	MAP2K4	kinase	proteomics	JNK;p38		no	MAP3K_1
JNK	Internal	1	P45983;P45984	MAPK8;MAPK9	kinase	proteomics	AP1;BCL2;NFkB		no	v_N | MAP2K_4
TGFbR	Internal	1					TRAF6;SMAD_3		no	TGFb_t
IL6R	Internal	1					JAK_IL6R		no	IL6_t
STAT_1_3	Internal	1	P40763;P42224	STAT3;STAT1	transcriptional_regulator	transcriptomics	IL6		no	JAK_IL6R
STAT_1_2	Internal	1	P42224;P52630	STAT1;STAT2	transcriptional_regulator	transcriptomics	PKR_ISG15		no	JAK_IFNR & !v_6
IL10R	Internal	1					STAT_3		no	IL10_e
STAT_3	Internal	1	P40763	STAT3	transcriptional_regulator	transcriptomics	SOCS3	NFkB	no	IL10R
IFITMs	Internal	1	Q01628	IFITM3				Viral_dsRNA	no	IFNR | IRF3 | NFkB
PKR_ISG15	Internal	1	P05161;O75569	ISG15;PRKRA				Viral_dsRNA	no	STAT_1_2
IL1BR	Internal	1	P14778	IL1R1			MYD88		no	IL1B_t
Viral_dsRNA	Internal	1					DDX58_IFIH1;DDX1;Viral_proteins;Virus_replication;Viral_dsRNA		no	(SARS_COV2_ACE2 | Viral_dsRNA) & !PKR_ISG15 & !IFITMs
Viral_proteins	Internal	1					v_N;v_S;v_3a;v_M;v_NSP6_Helicase;Papain_like_proteinase;v_8b_8a_NSP1;v_3b;v_6;v_9b;v_E		no	Viral_dsRNA
v_3a	Internal	1	P59632	3a			p38	IFNR	no	Viral_proteins
v_M	Internal	1	P59596	M				AKT;MAVS	no	Viral_proteins
v_N	Internal	1	P59595	N			AP1;SMAD_3;JNK;p38	IRF3;NFkB;SMAD_3_4	no	Viral_proteins
v_S	Internal	1	P59594	S			ER_stress		no	Viral_proteins
v_6	Internal	1	P59634	6				IRF3;STAT_1_2;DDX58_IFIH1	no	Viral_proteins
v_NSP6_Helicase	Internal	1	P0DTD1	rep	transcriptional_regulator	transcriptomics		TBK1	no	Viral_proteins
v_8b_8a_NSP1	Internal	1	P0C6X7;Q80H93;Q7TFA0	rep;8b;8a	transcriptional_regulator	transcriptomics		IRF3	no	Viral_proteins
v_3b	Internal	1	P59633	3b			AP1	IRF3	no	Viral_proteins
Papain_like_proteinase	Internal	1	P0C6X7	rep	transcriptional_regulator	transcriptomics		IRF3;TRAF3;TRAF6	no	Viral_proteins
v_9b	Internal	1	P59636	9b				TRAF3;TRAF6	no	Viral_proteins
v_E	Internal	1	P59637	E			p38		no	Viral_proteins
Virus_replication	Output	1							no	Viral_dsRNA
Apoptosis	Output	1							no	!PARP1
Immune_Response	Output	2							no	CCL2 & IFNI (CCL2 | IFNI) & !(CCL2 & IFNI)
Inflammation	Output	3							no	IL1B & IL6 & TNF (IL1B & IL6 & !TNF) | (IL1B & !IL6 & TNF) | (!IL1B & IL6 & TNF) (TNF | IL1B | IL6) & !(IL1B & IL6 & TNF) & !((IL1B & IL6 & !TNF) | (IL1B & !IL6 & TNF) | (!IL1B & IL6 & TNF))
