# Supplementary material for: A novel logical model of COVID-19 intracellular infection to support therapies development
Source: PLoS Comput Biol. 2022 Aug 29;18(8):e1010443. doi: 10.1371/journal.pcbi.1010443 (PMC9462742; doi:10.1371/journal.pcbi.1010443)
Supplement: S3 File — (XLSX) [file pcbi.1010443.s003.xlsx]

## Sheet: S3_File
Source	Target	Interaction	PMIDs	Organism	Cell type	Comments
SARS_CoV_2	SARS_COV2_ACE2	+	18554741	Human	HEK-293
IL1B_e	IL1B_t	+				modeling interactions
AGT_e	REN	+	32201502	Human	several: epithelial, endothelial, nervous system, myeloid, fibroblast
TGFb_e	TGFb_t	+				modeling interactions
IFNI_e	IFNI_t	+				modeling interactions
IL6_e	IL6_t	+				modeling interactions
TNF_e	TNF_t	+				modeling interactions
EGF_e	EGFR	+	12297050; 12648462	Human, Rodent, Canine	HCA-7, Lec8, MDCK
IL10_e	IL10R	+	26260587	Human	Macrophage, Dermal HMVECs, Human PBMCs
IL10_e	IL1B_t	-	2876877	Human	Th1-17	extracellular effect
PAMPs	TLRs	+	20404851	Human	Dendritic cells, nonimmune cells
FASL	FAS	+	9228058	Human	HEK-293 Cell
IL1B_t	IL1BR	+	24166242	Human, Mouse	Macrophage, E14 embryonic stem cells
TGFb_t	TGFbR	+	22326956	Human, Mouse	CRL-3216 (Embryonic Kidney cells), MEPM cells, Macrophage (BMDMs)
IFNI_t	IFNR	+	11278538	Human, Monkey	COS-1 cells (kidney)
IL6_t	IL6R	+	15895091	Human, Insects	Hi5 cells
TNF_t	TNFR	+	11502070	Human	Several including cancer cells, C2C12 cells
TGFb	TGFb_t	+				modeling interaction
IFNI	Immune_Response	+				Output interaction
IFNI	IFNI_t	+				modeling interaction
TNF	Inflammation	+				Output interaction
TNF	TNF_t	+				modeling interactions
IL1B	Inflammation	+				Output interaction
IL1B	IL1B_t	+				modeling interactions
IL6	IL6_t	+				modeling interactions
IL6	Inflammation	+				Output interaction
CCL2	Immune_Response	+				Output interaction
SARS_COV2_ACE2	Viral_dsRNA	+				viral dsRNA unpacking
MAS1	NFkB	-	23488800	Human	Several including cancer cells, C2C12 cells
MAS1	TGFb	-	23488800	Human	Several including cancer cells, C2C12 cells
MAS1	IRF3	+	26460884	Human	HEK-293 Cell	FLNA activates IRF3
IRF3	IFNI	+	20610653	Human, Mice	HEK-293 Cell, MEF cells
IRF3	IFITMs	+	23237964	Human, Mouse	primary tissue and cell lines, STO cells
IFNR	IFITMs	+	25599080	Human, Mice	293T cells
IFNR	JAK_IFNR	+	15120645	Human, Hamster	Several, CHO-K1 hybrid with human genes
PI3K	AKT	+	19573809	Human	NCI-60
AKT	IKK	+	19609947	Human, Chicken	HEK-293 Cell, CEF
AKT	CASP9	-	9812896	Human, Canine	epithelial 267, MCDK
AKT	BAD	-	9346240	Human, Mouse	293 cells, Balb/c 3T3 cells
TLRs	MYD88	+	22664090	Human, Mice	L-929 cells, alveolar epithelial cells
TLRs	TICAM	+	22664090	Human, Mice	L-929 cells, alveolar epithelial cells
MYD88	TRAF6	+	28404732	Human	HaCaT cell
MYD88	TRAF3	+	16306937	Human, Mice	myeloid cells, RAW 264.7
TICAM	RIPK1	+	20404851	Human	Dendritic cells, nonimmune cells
TRAF3	TBK1	+	24622840	Human	HEK-293 Cell
TRAF6	MAP3K_7	+	18758450	Human	HEK-293 Cell
MAP3K_7	IKK	+	21232017	Human, Mice	MCF10A cells
MAP3K_7	MAP2K_3	+	21902831	Human	Several, C2C12 cells
RIPK1	IKK	+	10795740	Human, Mice	Fibroblasts
IKK	NFkB	+	15489227	Human	HEK-293 Cell
NFkB	CCL2	+	20086235	Human	Several including epithelial, endothelial cells and fibroblasts
NFkB	TNF	+	20219869	Human	myeloid cells
NFkB	NLRP3	+	28531279;28215032	Human, Rat	PBMCs, macrophage, HEK293T cells, NRK-52E
NFkB	IL6	+	20219869	Human	myeloid cells
NFkB	IFITMs	+	23237964	Human, Mouse	primary tissue and cell lines, STO cells
NFkB	IFNI	+	30072977	Human, Mice	HEK-293T, L929, RAW264.7
NFkB	SOCS3	+	19643666	Human, Mice	murine myeloid FDCP1, mammary epithelial HC11
TBK1	AKT	+	21329883	Human, Mice	HEK-293T Cell, MEFs, U2OS, HBEC
TBK1	IRF3	+	24622840	Human	HEK-293 Cell
NLRP3	CASP1_C	+	30288079	Human, Insects	HEK-293T, sf21
CASP1_C	IL1B	+	1919001	In vitro
FAS	FADD	+	21959933	Human	U-937, HUT78, SKW6.4, Boe, BL-60, K50
TNFR	TRADD	+	11502070	Human	Several including cancer cells, C2C12 cells
TRADD	FADD	+	18545270	Human	MCF7
TRADD	RIPK1	+	8612133	Human	HEK-293T, HeLa, U-937
FADD	CASP8	+	11717445	Human	I9.2, HEK-293T
CASP8	CASP9	+	10988287	Human, Insects	HeLa, Sf9
CASP8	BID	+	9727492	Human	Jurkat, HeLa, HEK-293T
CASP9	CASP3	+	15657060;25526085	Human	U-937; typical apoptotic pathway
CASP3	BAD	+	15231831	Monkey, Hamster, Human	COS-1, BHK, HEK-293
CASP3	PARP1	-	11907276	Mouse	L929
PARP1	Apoptosis	-	11907276	Mouse	L929	Output interaction
BAD	BCL2L1	-	15694340	Human	293T cells
BAD	BCL2	-	15694340	Human	293T cells
BCL2L1	APF1	-	9539746	Human	293T cells; typical apoptotic pathway
BCL2L1	BAX	-	9670005	Human, Mouse	HEK-293, Rat-1a
BCL2	BAX	-	8183370	Human, Mouse	RL7, FL5.12, 2B4,
p38	BCL2L11	+	18632968	Human	Huh7
BCL2L11	BAX	+	17289999	Human, Mouse	HEK-293T, FDC-P1
BID	BAX	+	15574335	Human	BdGBM, BeGBM
BID	BCL2L1	-	22464442	Human	MCF-7
BAX	CYCs	+	18097445; 10629050	Human	HeLa, several
CYCs	APF1	+	15829969	in vitro	BL21(DE3); typical apoptotic pathway
CYCs	CASP9	+	9390557	Human	HeLa
APF1	CASP9	+	15829969	in vitro	BL21(DE3); typical apoptotic pathway
ER_stress	BID	+	22492984	Human	Phoenix, MEF
ER_stress	BCL2L11	+	22492984	Human	Phoenix, MEF
REN	Angiotensin_1	+	32201502	Human	several: epithelial, endothelial, nervous system, myeloid, fibroblast
Angiotensin_1	ACE	+	32201502	Human	several: epithelial, endothelial, nervous system, myeloid, fibroblast
Angiotensin_1	Angiotensin_1_7	+	32201502	Human	several: epithelial, endothelial, nervous system, myeloid, fibroblast
ACE	Angiotensin_2	+	32201502	Human	several: epithelial, endothelial, nervous system, myeloid, fibroblast
AGTR1	TGFb	+	33425682; 11413161	Human, Mouse	alveolar patient cells
AGTR1	NFkB	+	29259013	Human	BT549, HCC1500, ZR75–1, Hs578T, Hs606T, CRL-7548, MDA-MB231, 293T
SMAD_3	SMAD_3_4	+	9843571	Human	HaCaT cell
SMAD_3_4	BCL2L11	+	17960585	Human	Hep3B
JAK_IFNR	STAT_1_2	+	23898330; 15120645	Human	2fTGH
JAK_IFNR	PI3K	+	19059436; 28184222	Human, Murine	U266
JAK_IL6R	STAT_1_3	+	9020188; 15284024	Human	2fTGH
JAK_IL6R	PI3K	+	23107589	Human	Several. MEF
SOCS3	JAK_IL6R	-	23454976;24600449;22313262	Human, Mice, Insects	Ba/F3, Mice fibroblast, Sf21
SOCS3	JAK_IFNR	-	23454976;24600449;18250407	Human, Insects	Ba/F3, Sf21,BEAS-2B
Angiotensin_2	AGTR1	+	32201502	Human	several: epithelial, endothelial, nervous system, myeloid, fibroblast
Angiotensin_1_7	MAS1	+	23488800	Human	Several including cancer cells, C2C12 cells
DDX1	TICAM	+	21703541	Human, Mouse	MEF, D2SC, HEK-293T
DDX58_IFIH1	MAVS	+	19052324	Human	epithelial (Caco2, MA104, and 293)
MAVS	TBK1	+	25636800	Human	HEK-293T
EGFR	KRAS	+	7518560;8479541;25624485	Human, Mouse	HER14	Complex interaction: EGFR->GRB2->SOS1->kRAS
MAP2K_3	p38	+	7839144	Monkey	COS-1 cells (kidney)
KRAS	RAF1	+	16293107
KRAS	MAP3K_1	+	7744823	Monkey	COS-1 cells (kidney)
RAF1	MEK_1_2	+	11018021	Human	HEK-293 Cell
MEK_1_2	ERK_1_2	+	11971971	Human	BJ
ERK_1_2	AP1	+	12972619	Human, Mice	HEK-293 Cell, NIH3T3
AP1	IL6	+	24453276	Human	BMMC
MAP3K_1	MAP2K_4	+	9712898	in vitro
MAP2K_4	JNK	+	8974401	Monkey	COS-7
MAP2K_4	p38	+	7839144	Monkey	COS-1 cells (kidney)
JNK	AP1	+	24315690
JNK	BCL2	+	11323415	Mice	Jurkat, but also PC12
JNK	NFkB	+	32425571
TGFbR	TRAF6	+	18758450	Human	HEK-293 Cell
TGFbR	SMAD_3	+	19458083	Human	HEK-293 Cell
IL6R	JAK_IL6R	+	23663276
STAT_1_3	IL6	+	19185845	Mice	intestinal epithelial
STAT_1_2	PKR_ISG15	+	9135145	Mice	NIH3
IL10R	STAT_3	+	26260587	Human	PMBC
STAT_3	SOCS3	+	23030674	Human	RT4
STAT_3	NFkB	-	20018552	Human	Cancer cells
IFITMs	Viral_dsRNA	-	29263263	Monkey	LLC-MK2
PKR_ISG15	Viral_dsRNA	-	21994559
IL1BR	MYD88	+	17992263	Mice	Epithelial resident
Viral_dsRNA	DDX58_IFIH1	+	19052324	Human	epithelial (Caco2, MA104, and 293)
Viral_dsRNA	DDX1	+	21703541	Human, Mouse	MEF, D2SC, HEK-293T
Viral_dsRNA	Viral_proteins	+				mRNA translation
Viral_dsRNA	Virus_replication	+				Output interaction
Viral_dsRNA	Viral_dsRNA	+				modeling interaction
Viral_proteins	v_N	+				protein maturation
Viral_proteins	v_S	+				protein maturation
Viral_proteins	v_3a	+				protein maturation
Viral_proteins	v_M	+				protein maturation
Viral_proteins	v_NSP6_Helicase	+				protein maturation
Viral_proteins	Papain_like_proteinase	+				protein maturation
Viral_proteins	v_8b_8a_NSP1	+				protein maturation
Viral_proteins	v_3b	+				protein maturation
Viral_proteins	v_6	+				protein maturation
Viral_proteins	v_9b	+				protein maturation
Viral_proteins	v_E	+				protein maturation
v_3a	IFNR	-	20020050	Monkey	COS-1, Vero
v_3a	p38	+	18632968	Human	Huh7
v_M	AKT	-	25271362	Human	HEK-293 Cell
v_M	MAVS	-	33110251	Human	HEK-293 Cell
v_N	IRF3	-	17108024	Human	HEK-293 Cell, A549
v_N	NFkB	-	17108024	Human	HEK-293 Cell, A549
v_N	AP1	+	14623261	Human, Monkey	Vero, Huh7
v_N	SMAD_3	+	18055455	Human, Mice	HEK-293 Cell, MEF cells
v_N	SMAD_3_4	-	18055455	Human, Mice	HEK-293 Cell, MEF cells
v_N	JNK	+	15294014	Human, Monkey	COS-1, HuH7
v_N	p38	+	15294014	Human, Monkey	COS-1, HuH7
v_S	ER_stress	+	16940539	Monkey	Vero, FRhK-4
v_6	IRF3	-	32979938	Human	HEK-293 Cell	ORF6 inhibits KPNA2 that is an inducer of IRF3
v_6	STAT_1_2	-	17108024	Human	HEK-293 Cell, A549
v_6	DDX58_IFIH1	-	32529952	Human	HEK-293 Cell
v_NSP6_Helicase	TBK1	-	32979938	Human	HEK-293 Cell
v_8b_8a_NSP1	IRF3	-	29294448;17715225	Human, Monkey	COS-7, Vero, H1299, HuH7
v_3b	IRF3	-	17108024	Human	HEK-293 Cell, A549
v_3b	AP1	+	21561061	Human	HEK-293 Cell, HuH7
Papain_like_proteinase	IRF3	-	25481026	Human	HEK-293 Cell
Papain_like_proteinase	TRAF3	-	31226023
Papain_like_proteinase	TRAF6	-	31226023
v_9b	TRAF3	-	25135833	Human	HEK-293 Cell, A549
v_9b	TRAF6	-	25135833	Human	HEK-293 Cell, A549
v_E	p38	+	16048439	Human	Jurkat
