# Supplementary material for: A novel logical model of COVID-19 intracellular infection to support therapies development
Source: PLoS Comput Biol. 2022 Aug 29;18(8):e1010443. doi: 10.1371/journal.pcbi.1010443 (PMC9462742; doi:10.1371/journal.pcbi.1010443)
Supplement: S4 File — (XLSX) [file pcbi.1010443.s004.xlsx]

## Sheet: S4_File
SARS_CoV_2	IL1B_e	AGT_e	TGFb_e	IFNI_e	IL6_e	TNF_e	EGF_e	IL10_e	PAMPs	FASL	IL1B_t	TGFb_t	IFNI_t	IL6_t	TNF_t	TGFb	IFNI	TNF	IL1B	IL6	CCL2	SARS_COV2_ACE2	MAS1	IRF3	IFNR	PI3K	AKT	TLRs	MYD88	TICAM	TRAF3	TRAF6	MAP3K_7	RIPK1	IKK	NFkB	TBK1	NLRP3	CASP1_C	FAS	TNFR	TRADD	FADD	CASP8	CASP9	CASP3	PARP1	BAD	BCL2L1
0	0	0	0	0	0	0	0	0	0	0	0	0	0	0	0	0	0	0	0	0	0	0	0	0	0	0	0	0	0	0	0	0	0	0	0	0	0	0	0	0	0	0	0	0	0	0	1	0	1
0	0	0	0	0	0	0	0	0	0	0	0	0	0	1	0	0	0	0	0	1	0	0	0	0	0	1	0	0	0	1	0	0	0	1	1	0	0	0	0	0	0	0	0	0	0	0	1	0	0
0	0	0	0	0	0	0	0	0	0	0	0	0	0	1	0	0	0	0	0	1	0	0	0	0	0	1	0	0	0	1	0	0	0	1	1	0	0	0	0	0	0	0	0	0	1	1	0	1	0
0	0	0	0	0	0	0	0	0	0	0	1	0	1	1	1	0	1	1	1	1	1	0	0	1	1	0	1	0	1	0	1	1	1	1	1	1	1	1	1	0	1	1	1	1	0	0	1	0	0
0	0	0	0	0	0	0	0	0	0	1	0	0	0	0	0	0	0	0	0	0	0	0	0	0	0	0	0	0	0	0	0	0	0	0	0	0	0	0	0	1	0	0	1	1	1	1	0	1	0
0	0	0	0	0	0	0	0	0	0	1	0	0	0	1	0	0	0	0	0	1	0	0	0	0	0	1	0	0	0	1	0	0	0	1	1	0	0	0	0	1	0	0	1	1	1	1	0	1	0
0	0	0	0	0	0	0	0	0	0	1	1	0	1	1	1	0	1	1	1	1	1	0	0	1	1	0	1	0	1	0	1	1	1	1	1	1	1	1	1	1	1	1	1	1	0	0	1	0	0
0	0	0	0	0	0	0	0	0	1	0	0	0	0	1	0	0	0	0	0	1	0	0	0	0	0	1	0	1	1	1	0	0	0	1	1	0	0	0	0	0	0	0	0	0	0	0	1	0	0
0	0	0	0	0	0	0	0	0	1	0	0	0	0	1	0	0	0	0	0	1	0	0	0	0	0	1	0	1	1	1	0	0	0	1	1	0	0	0	0	0	0	0	0	0	1	1	0	1	0
0	0	0	0	0	0	0	0	0	1	0	1	0	1	1	1	0	1	1	1	1	1	0	0	1	1	0	1	1	1	1	1	1	1	1	1	1	1	1	1	0	1	1	1	1	0	0	1	0	0
0	0	0	0	0	0	0	0	0	1	1	0	0	0	1	0	0	0	0	0	1	0	0	0	0	0	1	0	1	1	1	0	0	0	1	1	0	0	0	0	1	0	0	1	1	1	1	0	1	0
0	0	0	0	0	0	0	0	0	1	1	1	0	1	1	1	0	1	1	1	1	1	0	0	1	1	0	1	1	1	1	1	1	1	1	1	1	1	1	1	1	1	1	1	1	0	0	1	0	0
0	0	0	0	0	0	0	0	1	0	0	0	0	0	0	0	0	0	0	0	0	0	0	0	0	0	0	0	0	0	0	0	0	0	0	0	0	0	0	0	0	0	0	0	0	0	0	1	0	1
0	0	0	0	0	0	0	0	1	0	0	0	0	0	1	0	0	0	0	0	1	0	0	0	0	0	0	0	0	0	1	0	0	0	1	1	0	0	0	0	0	0	0	0	0	0	0	1	0	0
0	0	0	0	0	0	0	0	1	0	0	0	0	0	1	0	0	0	0	0	1	0	0	0	0	0	0	0	0	0	1	0	0	0	1	1	0	0	0	0	0	0	0	0	0	1	1	0	1	0
0	0	0	0	0	0	0	0	1	0	1	0	0	0	0	0	0	0	0	0	0	0	0	0	0	0	0	0	0	0	0	0	0	0	0	0	0	0	0	0	1	0	0	1	1	1	1	0	1	0
0	0	0	0	0	0	0	0	1	0	1	0	0	0	1	0	0	0	0	0	1	0	0	0	0	0	0	0	0	0	1	0	0	0	1	1	0	0	0	0	1	0	0	1	1	1	1	0	1	0
0	0	0	0	0	0	0	0	1	1	0	0	0	0	1	0	0	0	0	0	1	0	0	0	0	0	0	0	1	1	1	0	0	0	1	1	0	0	0	0	0	0	0	0	0	0	0	1	0	0
0	0	0	0	0	0	0	0	1	1	0	0	0	0	1	0	0	0	0	0	1	0	0	0	0	0	0	0	1	1	1	0	0	0	1	1	0	0	0	0	0	0	0	0	0	1	1	0	1	0
0	0	0	0	0	0	0	0	1	1	0	0	0	1	0	0	0	1	0	0	0	0	0	0	1	1	0	1	1	1	1	1	1	1	1	1	0	1	0	0	0	0	0	0	0	0	0	1	0	1
0	0	0	0	0	0	0	0	1	1	1	0	0	0	1	0	0	0	0	0	1	0	0	0	0	0	0	0	1	1	1	0	0	0	1	1	0	0	0	0	1	0	0	1	1	1	1	0	1	0
0	0	0	0	0	0	0	0	1	1	1	0	0	1	0	0	0	1	0	0	0	0	0	0	1	1	0	1	1	1	1	1	1	1	1	1	0	1	0	0	1	0	0	1	1	0	0	1	0	0
0	0	0	0	0	0	0	1	0	0	0	0	0	0	1	0	0	0	0	0	1	0	0	0	0	0	1	0	0	0	1	0	0	0	1	1	0	0	0	0	0	0	0	0	0	0	0	1	0	0
0	0	0	0	0	0	0	1	0	0	0	0	0	0	1	0	0	0	0	0	1	0	0	0	0	0	1	0	0	0	1	0	0	0	1	1	0	0	0	0	0	0	0	0	0	1	1	0	1	0
0	0	0	0	0	0	0	1	0	0	0	1	0	1	1	1	0	1	1	1	1	1	0	0	1	1	0	1	0	1	0	1	1	1	1	1	1	1	1	1	0	1	1	1	1	0	0	1	0	0
0	0	0	0	0	0	0	1	0	0	1	0	0	0	1	0	0	0	0	0	1	0	0	0	0	0	1	0	0	0	1	0	0	0	1	1	0	0	0	0	1	0	0	1	1	1	1	0	1	0
0	0	0	0	0	0	0	1	0	0	1	1	0	1	1	1	0	1	1	1	1	1	0	0	1	1	0	1	0	1	0	1	1	1	1	1	1	1	1	1	1	1	1	1	1	0	0	1	0	0
0	0	0	0	0	0	0	1	0	1	0	0	0	0	1	0	0	0	0	0	1	0	0	0	0	0	1	0	1	1	1	0	0	0	1	1	0	0	0	0	0	0	0	0	0	0	0	1	0	0
0	0	0	0	0	0	0	1	0	1	0	0	0	0	1	0	0	0	0	0	1	0	0	0	0	0	1	0	1	1	1	0	0	0	1	1	0	0	0	0	0	0	0	0	0	1	1	0	1	0
0	0	0	0	0	0	0	1	0	1	0	1	0	1	1	1	0	1	1	1	1	1	0	0	1	1	0	1	1	1	1	1	1	1	1	1	1	1	1	1	0	1	1	1	1	0	0	1	0	0
0	0	0	0	0	0	0	1	0	1	1	0	0	0	1	0	0	0	0	0	1	0	0	0	0	0	1	0	1	1	1	0	0	0	1	1	0	0	0	0	1	0	0	1	1	1	1	0	1	0
0	0	0	0	0	0	0	1	0	1	1	1	0	1	1	1	0	1	1	1	1	1	0	0	1	1	0	1	1	1	1	1	1	1	1	1	1	1	1	1	1	1	1	1	1	0	0	1	0	0
0	0	0	0	0	0	0	1	1	0	0	0	0	0	1	0	0	0	0	0	1	0	0	0	0	0	0	0	0	0	0	0	0	0	0	0	0	0	0	0	0	0	0	0	0	0	0	1	0	1
0	0	0	0	0	0	0	1	1	0	0	0	0	0	1	0	0	0	0	0	1	0	0	0	0	0	0	0	0	0	0	0	0	0	0	0	0	0	0	0	0	0	0	0	0	1	1	0	1	0
0	0	0	0	0	0	0	1	1	0	0	0	0	0	1	0	0	0	0	0	1	0	0	0	0	0	0	0	0	0	1	0	0	0	1	1	0	0	0	0	0	0	0	0	0	0	0	1	0	0
0	0	0	0	0	0	0	1	1	0	0	0	0	0	1	0	0	0	0	0	1	0	0	0	0	0	0	0	0	0	1	0	0	0	1	1	0	0	0	0	0	0	0	0	0	1	1	0	1	0
0	0	0	0	0	0	0	1	1	0	1	0	0	0	1	0	0	0	0	0	1	0	0	0	0	0	0	0	0	0	0	0	0	0	0	0	0	0	0	0	1	0	0	1	1	1	1	0	1	0
0	0	0	0	0	0	0	1	1	0	1	0	0	0	1	0	0	0	0	0	1	0	0	0	0	0	0	0	0	0	1	0	0	0	1	1	0	0	0	0	1	0	0	1	1	1	1	0	1	0
0	0	0	0	0	0	0	1	1	1	0	0	0	0	1	0	0	0	0	0	1	0	0	0	0	0	0	0	1	1	1	0	0	0	1	1	0	0	0	0	0	0	0	0	0	0	0	1	0	0
0	0	0	0	0	0	0	1	1	1	0	0	0	0	1	0	0	0	0	0	1	0	0	0	0	0	0	0	1	1	1	0	0	0	1	1	0	0	0	0	0	0	0	0	0	1	1	0	1	0
0	0	0	0	0	0	0	1	1	1	0	0	0	1	1	0	0	1	0	0	1	0	0	0	1	1	0	1	1	1	1	1	1	1	1	1	0	1	0	0	0	0	0	0	0	0	0	1	0	1
0	0	0	0	0	0	0	1	1	1	1	0	0	0	1	0	0	0	0	0	1	0	0	0	0	0	0	0	1	1	1	0	0	0	1	1	0	0	0	0	1	0	0	1	1	1	1	0	1	0
0	0	0	0	0	0	0	1	1	1	1	0	0	1	1	0	0	1	0	0	1	0	0	0	1	1	0	1	1	1	1	1	1	1	1	1	0	1	0	0	1	0	0	1	1	0	0	1	0	0
0	0	0	0	0	0	1	0	0	0	0	0	0	0	1	1	0	0	0	0	1	0	0	0	0	0	1	0	0	0	1	0	0	0	1	1	0	0	0	0	0	1	1	1	1	1	1	0	1	0
0	0	0	0	0	0	1	0	0	0	0	1	0	1	1	1	0	1	1	1	1	1	0	0	1	1	0	1	0	1	0	1	1	1	1	1	1	1	1	1	0	1	1	1	1	0	0	1	0	0
0	0	0	0	0	0	1	0	0	0	1	0	0	0	1	1	0	0	0	0	1	0	0	0	0	0	1	0	0	0	1	0	0	0	1	1	0	0	0	0	1	1	1	1	1	1	1	0	1	0
0	0	0	0	0	0	1	0	0	0	1	1	0	1	1	1	0	1	1	1	1	1	0	0	1	1	0	1	0	1	0	1	1	1	1	1	1	1	1	1	1	1	1	1	1	0	0	1	0	0
0	0	0	0	0	0	1	0	0	1	0	0	0	0	1	1	0	0	0	0	1	0	0	0	0	0	1	0	1	1	1	0	0	0	1	1	0	0	0	0	0	1	1	1	1	1	1	0	1	0
0	0	0	0	0	0	1	0	0	1	0	1	0	1	1	1	0	1	1	1	1	1	0	0	1	1	0	1	1	1	1	1	1	1	1	1	1	1	1	1	0	1	1	1	1	0	0	1	0	0
0	0	0	0	0	0	1	0	0	1	1	0	0	0	1	1	0	0	0	0	1	0	0	0	0	0	1	0	1	1	1	0	0	0	1	1	0	0	0	0	1	1	1	1	1	1	1	0	1	0
0	0	0	0	0	0	1	0	0	1	1	1	0	1	1	1	0	1	1	1	1	1	0	0	1	1	0	1	1	1	1	1	1	1	1	1	1	1	1	1	1	1	1	1	1	0	0	1	0	0
0	0	0	0	0	0	1	0	1	0	0	0	0	0	0	1	0	0	0	0	0	0	0	0	0	0	0	0	0	0	0	0	0	0	1	1	0	0	0	0	0	1	1	1	1	1	1	0	1	0
0	0	0	0	0	0	1	0	1	0	0	0	0	0	1	1	0	0	0	0	1	0	0	0	0	0	0	0	0	0	1	0	0	0	1	1	0	0	0	0	0	1	1	1	1	1	1	0	1	0
0	0	0	0	0	0	1	0	1	0	1	0	0	0	0	1	0	0	0	0	0	0	0	0	0	0	0	0	0	0	0	0	0	0	1	1	0	0	0	0	1	1	1	1	1	1	1	0	1	0
0	0	0	0	0	0	1	0	1	0	1	0	0	0	1	1	0	0	0	0	1	0	0	0	0	0	0	0	0	0	1	0	0	0	1	1	0	0	0	0	1	1	1	1	1	1	1	0	1	0
0	0	0	0	0	0	1	0	1	1	0	0	0	0	1	1	0	0	0	0	1	0	0	0	0	0	0	0	1	1	1	0	0	0	1	1	0	0	0	0	0	1	1	1	1	1	1	0	1	0
0	0	0	0	0	0	1	0	1	1	0	0	0	1	0	1	0	1	0	0	0	0	0	0	1	1	0	1	1	1	1	1	1	1	1	1	0	1	0	0	0	1	1	1	1	0	0	1	0	0
0	0	0	0	0	0	1	0	1	1	1	0	0	0	1	1	0	0	0	0	1	0	0	0	0	0	0	0	1	1	1	0	0	0	1	1	0	0	0	0	1	1	1	1	1	1	1	0	1	0
0	0	0	0	0	0	1	0	1	1	1	0	0	1	0	1	0	1	0	0	0	0	0	0	1	1	0	1	1	1	1	1	1	1	1	1	0	1	0	0	1	1	1	1	1	0	0	1	0	0
0	0	0	0	0	0	1	1	0	0	0	0	0	0	1	1	0	0	0	0	1	0	0	0	0	0	1	0	0	0	1	0	0	0	1	1	0	0	0	0	0	1	1	1	1	1	1	0	1	0
0	0	0	0	0	0	1	1	0	0	0	1	0	1	1	1	0	1	1	1	1	1	0	0	1	1	0	1	0	1	0	1	1	1	1	1	1	1	1	1	0	1	1	1	1	0	0	1	0	0
0	0	0	0	0	0	1	1	0	0	1	0	0	0	1	1	0	0	0	0	1	0	0	0	0	0	1	0	0	0	1	0	0	0	1	1	0	0	0	0	1	1	1	1	1	1	1	0	1	0
0	0	0	0	0	0	1	1	0	0	1	1	0	1	1	1	0	1	1	1	1	1	0	0	1	1	0	1	0	1	0	1	1	1	1	1	1	1	1	1	1	1	1	1	1	0	0	1	0	0
0	0	0	0	0	0	1	1	0	1	0	0	0	0	1	1	0	0	0	0	1	0	0	0	0	0	1	0	1	1	1	0	0	0	1	1	0	0	0	0	0	1	1	1	1	1	1	0	1	0
0	0	0	0	0	0	1	1	0	1	0	1	0	1	1	1	0	1	1	1	1	1	0	0	1	1	0	1	1	1	1	1	1	1	1	1	1	1	1	1	0	1	1	1	1	0	0	1	0	0
0	0	0	0	0	0	1	1	0	1	1	0	0	0	1	1	0	0	0	0	1	0	0	0	0	0	1	0	1	1	1	0	0	0	1	1	0	0	0	0	1	1	1	1	1	1	1	0	1	0
0	0	0	0	0	0	1	1	0	1	1	1	0	1	1	1	0	1	1	1	1	1	0	0	1	1	0	1	1	1	1	1	1	1	1	1	1	1	1	1	1	1	1	1	1	0	0	1	0	0
0	0	0	0	0	0	1	1	1	0	0	0	0	0	1	1	0	0	0	0	1	0	0	0	0	0	0	0	0	0	0	0	0	0	1	1	0	0	0	0	0	1	1	1	1	1	1	0	1	0
0	0	0	0	0	0	1	1	1	0	0	0	0	0	1	1	0	0	0	0	1	0	0	0	0	0	0	0	0	0	1	0	0	0	1	1	0	0	0	0	0	1	1	1	1	1	1	0	1	0
0	0	0	0	0	0	1	1	1	0	1	0	0	0	1	1	0	0	0	0	1	0	0	0	0	0	0	0	0	0	0	0	0	0	1	1	0	0	0	0	1	1	1	1	1	1	1	0	1	0
0	0	0	0	0	0	1	1	1	0	1	0	0	0	1	1	0	0	0	0	1	0	0	0	0	0	0	0	0	0	1	0	0	0	1	1	0	0	0	0	1	1	1	1	1	1	1	0	1	0
0	0	0	0	0	0	1	1	1	1	0	0	0	0	1	1	0	0	0	0	1	0	0	0	0	0	0	0	1	1	1	0	0	0	1	1	0	0	0	0	0	1	1	1	1	1	1	0	1	0
0	0	0	0	0	0	1	1	1	1	0	0	0	1	1	1	0	1	0	0	1	0	0	0	1	1	0	1	1	1	1	1	1	1	1	1	0	1	0	0	0	1	1	1	1	0	0	1	0	0
0	0	0	0	0	0	1	1	1	1	1	0	0	0	1	1	0	0	0	0	1	0	0	0	0	0	0	0	1	1	1	0	0	0	1	1	0	0	0	0	1	1	1	1	1	1	1	0	1	0
0	0	0	0	0	0	1	1	1	1	1	0	0	1	1	1	0	1	0	0	1	0	0	0	1	1	0	1	1	1	1	1	1	1	1	1	0	1	0	0	1	1	1	1	1	0	0	1	0	0
0	0	0	0	0	1	0	0	0	0	0	0	0	0	1	0	0	0	0	0	1	0	0	0	0	0	1	0	0	0	1	0	0	0	1	1	0	0	0	0	0	0	0	0	0	0	0	1	0	0
0	0	0	0	0	1	0	0	0	0	0	0	0	0	1	0	0	0	0	0	1	0	0	0	0	0	1	0	0	0	1	0	0	0	1	1	0	0	0	0	0	0	0	0	0	1	1	0	1	0
0	0	0	0	0	1	0	0	0	0	0	1	0	1	1	1	0	1	1	1	1	1	0	0	1	1	0	1	0	1	0	1	1	1	1	1	1	1	1	1	0	1	1	1	1	0	0	1	0	0
0	0	0	0	0	1	0	0	0	0	1	0	0	0	1	0	0	0	0	0	1	0	0	0	0	0	1	0	0	0	1	0	0	0	1	1	0	0	0	0	1	0	0	1	1	1	1	0	1	0
0	0	0	0	0	1	0	0	0	0	1	1	0	1	1	1	0	1	1	1	1	1	0	0	1	1	0	1	0	1	0	1	1	1	1	1	1	1	1	1	1	1	1	1	1	0	0	1	0	0
0	0	0	0	0	1	0	0	0	1	0	0	0	0	1	0	0	0	0	0	1	0	0	0	0	0	1	0	1	1	1	0	0	0	1	1	0	0	0	0	0	0	0	0	0	0	0	1	0	0
0	0	0	0	0	1	0	0	0	1	0	0	0	0	1	0	0	0	0	0	1	0	0	0	0	0	1	0	1	1	1	0	0	0	1	1	0	0	0	0	0	0	0	0	0	1	1	0	1	0
0	0	0	0	0	1	0	0	0	1	0	1	0	1	1	1	0	1	1	1	1	1	0	0	1	1	0	1	1	1	1	1	1	1	1	1	1	1	1	1	0	1	1	1	1	0	0	1	0	0
0	0	0	0	0	1	0	0	0	1	1	0	0	0	1	0	0	0	0	0	1	0	0	0	0	0	1	0	1	1	1	0	0	0	1	1	0	0	0	0	1	0	0	1	1	1	1	0	1	0
0	0	0	0	0	1	0	0	0	1	1	1	0	1	1	1	0	1	1	1	1	1	0	0	1	1	0	1	1	1	1	1	1	1	1	1	1	1	1	1	1	1	1	1	1	0	0	1	0	0
0	0	0	0	0	1	0	0	1	0	0	0	0	0	1	0	0	0	0	0	0	0	0	0	0	0	0	0	0	0	0	0	0	0	0	0	0	0	0	0	0	0	0	0	0	0	0	1	0	1
0	0	0	0	0	1	0	0	1	0	0	0	0	0	1	0	0	0	0	0	1	0	0	0	0	0	0	0	0	0	1	0	0	0	1	1	0	0	0	0	0	0	0	0	0	0	0	1	0	0
0	0	0	0	0	1	0	0	1	0	0	0	0	0	1	0	0	0	0	0	1	0	0	0	0	0	0	0	0	0	1	0	0	0	1	1	0	0	0	0	0	0	0	0	0	1	1	0	1	0
0	0	0	0	0	1	0	0	1	0	1	0	0	0	1	0	0	0	0	0	0	0	0	0	0	0	0	0	0	0	0	0	0	0	0	0	0	0	0	0	1	0	0	1	1	1	1	0	1	0
0	0	0	0	0	1	0	0	1	0	1	0	0	0	1	0	0	0	0	0	1	0	0	0	0	0	0	0	0	0	1	0	0	0	1	1	0	0	0	0	1	0	0	1	1	1	1	0	1	0
0	0	0	0	0	1	0	0	1	1	0	0	0	0	1	0	0	0	0	0	1	0	0	0	0	0	0	0	1	1	1	0	0	0	1	1	0	0	0	0	0	0	0	0	0	0	0	1	0	0
0	0	0	0	0	1	0	0	1	1	0	0	0	0	1	0	0	0	0	0	1	0	0	0	0	0	0	0	1	1	1	0	0	0	1	1	0	0	0	0	0	0	0	0	0	1	1	0	1	0
0	0	0	0	0	1	0	0	1	1	0	0	0	1	1	0	0	1	0	0	0	0	0	0	1	1	0	1	1	1	1	1	1	1	1	1	0	1	0	0	0	0	0	0	0	0	0	1	0	1
0	0	0	0	0	1	0	0	1	1	1	0	0	0	1	0	0	0	0	0	1	0	0	0	0	0	0	0	1	1	1	0	0	0	1	1	0	0	0	0	1	0	0	1	1	1	1	0	1	0
0	0	0	0	0	1	0	0	1	1	1	0	0	1	1	0	0	1	0	0	0	0	0	0	1	1	0	1	1	1	1	1	1	1	1	1	0	1	0	0	1	0	0	1	1	0	0	1	0	0
0	0	0	0	0	1	0	1	0	0	0	0	0	0	1	0	0	0	0	0	1	0	0	0	0	0	1	0	0	0	1	0	0	0	1	1	0	0	0	0	0	0	0	0	0	0	0	1	0	0
0	0	0	0	0	1	0	1	0	0	0	0	0	0	1	0	0	0	0	0	1	0	0	0	0	0	1	0	0	0	1	0	0	0	1	1	0	0	0	0	0	0	0	0	0	1	1	0	1	0
0	0	0	0	0	1	0	1	0	0	0	1	0	1	1	1	0	1	1	1	1	1	0	0	1	1	0	1	0	1	0	1	1	1	1	1	1	1	1	1	0	1	1	1	1	0	0	1	0	0
0	0	0	0	0	1	0	1	0	0	1	0	0	0	1	0	0	0	0	0	1	0	0	0	0	0	1	0	0	0	1	0	0	0	1	1	0	0	0	0	1	0	0	1	1	1	1	0	1	0
0	0	0	0	0	1	0	1	0	0	1	1	0	1	1	1	0	1	1	1	1	1	0	0	1	1	0	1	0	1	0	1	1	1	1	1	1	1	1	1	1	1	1	1	1	0	0	1	0	0
0	0	0	0	0	1	0	1	0	1	0	0	0	0	1	0	0	0	0	0	1	0	0	0	0	0	1	0	1	1	1	0	0	0	1	1	0	0	0	0	0	0	0	0	0	0	0	1	0	0
0	0	0	0	0	1	0	1	0	1	0	0	0	0	1	0	0	0	0	0	1	0	0	0	0	0	1	0	1	1	1	0	0	0	1	1	0	0	0	0	0	0	0	0	0	1	1	0	1	0
0	0	0	0	0	1	0	1	0	1	0	1	0	1	1	1	0	1	1	1	1	1	0	0	1	1	0	1	1	1	1	1	1	1	1	1	1	1	1	1	0	1	1	1	1	0	0	1	0	0
0	0	0	0	0	1	0	1	0	1	1	0	0	0	1	0	0	0	0	0	1	0	0	0	0	0	1	0	1	1	1	0	0	0	1	1	0	0	0	0	1	0	0	1	1	1	1	0	1	0
0	0	0	0	0	1	0	1	0	1	1	1	0	1	1	1	0	1	1	1	1	1	0	0	1	1	0	1	1	1	1	1	1	1	1	1	1	1	1	1	1	1	1	1	1	0	0	1	0	0
0	0	0	0	0	1	0	1	1	0	0	0	0	0	1	0	0	0	0	0	1	0	0	0	0	0	0	0	0	0	0	0	0	0	0	0	0	0	0	0	0	0	0	0	0	0	0	1	0	1
0	0	0	0	0	1	0	1	1	0	0	0	0	0	1	0	0	0	0	0	1	0	0	0	0	0	0	0	0	0	0	0	0	0	0	0	0	0	0	0	0	0	0	0	0	1	1	0	1	0
0	0	0	0	0	1	0	1	1	0	0	0	0	0	1	0	0	0	0	0	1	0	0	0	0	0	0	0	0	0	1	0	0	0	1	1	0	0	0	0	0	0	0	0	0	0	0	1	0	0
0	0	0	0	0	1	0	1	1	0	0	0	0	0	1	0	0	0	0	0	1	0	0	0	0	0	0	0	0	0	1	0	0	0	1	1	0	0	0	0	0	0	0	0	0	1	1	0	1	0
0	0	0	0	0	1	0	1	1	0	1	0	0	0	1	0	0	0	0	0	1	0	0	0	0	0	0	0	0	0	0	0	0	0	0	0	0	0	0	0	1	0	0	1	1	1	1	0	1	0
0	0	0	0	0	1	0	1	1	0	1	0	0	0	1	0	0	0	0	0	1	0	0	0	0	0	0	0	0	0	1	0	0	0	1	1	0	0	0	0	1	0	0	1	1	1	1	0	1	0
0	0	0	0	0	1	0	1	1	1	0	0	0	0	1	0	0	0	0	0	1	0	0	0	0	0	0	0	1	1	1	0	0	0	1	1	0	0	0	0	0	0	0	0	0	0	0	1	0	0
0	0	0	0	0	1	0	1	1	1	0	0	0	0	1	0	0	0	0	0	1	0	0	0	0	0	0	0	1	1	1	0	0	0	1	1	0	0	0	0	0	0	0	0	0	1	1	0	1	0
0	0	0	0	0	1	0	1	1	1	0	0	0	1	1	0	0	1	0	0	1	0	0	0	1	1	0	1	1	1	1	1	1	1	1	1	0	1	0	0	0	0	0	0	0	0	0	1	0	1
0	0	0	0	0	1	0	1	1	1	1	0	0	0	1	0	0	0	0	0	1	0	0	0	0	0	0	0	1	1	1	0	0	0	1	1	0	0	0	0	1	0	0	1	1	1	1	0	1	0
0	0	0	0	0	1	0	1	1	1	1	0	0	1	1	0	0	1	0	0	1	0	0	0	1	1	0	1	1	1	1	1	1	1	1	1	0	1	0	0	1	0	0	1	1	0	0	1	0	0
0	0	0	0	0	1	1	0	0	0	0	0	0	0	1	1	0	0	0	0	1	0	0	0	0	0	1	0	0	0	1	0	0	0	1	1	0	0	0	0	0	1	1	1	1	1	1	0	1	0
0	0	0	0	0	1	1	0	0	0	0	1	0	1	1	1	0	1	1	1	1	1	0	0	1	1	0	1	0	1	0	1	1	1	1	1	1	1	1	1	0	1	1	1	1	0	0	1	0	0
0	0	0	0	0	1	1	0	0	0	1	0	0	0	1	1	0	0	0	0	1	0	0	0	0	0	1	0	0	0	1	0	0	0	1	1	0	0	0	0	1	1	1	1	1	1	1	0	1	0
0	0	0	0	0	1	1	0	0	0	1	1	0	1	1	1	0	1	1	1	1	1	0	0	1	1	0	1	0	1	0	1	1	1	1	1	1	1	1	1	1	1	1	1	1	0	0	1	0	0
0	0	0	0	0	1	1	0	0	1	0	0	0	0	1	1	0	0	0	0	1	0	0	0	0	0	1	0	1	1	1	0	0	0	1	1	0	0	0	0	0	1	1	1	1	1	1	0	1	0
0	0	0	0	0	1	1	0	0	1	0	1	0	1	1	1	0	1	1	1	1	1	0	0	1	1	0	1	1	1	1	1	1	1	1	1	1	1	1	1	0	1	1	1	1	0	0	1	0	0
0	0	0	0	0	1	1	0	0	1	1	0	0	0	1	1	0	0	0	0	1	0	0	0	0	0	1	0	1	1	1	0	0	0	1	1	0	0	0	0	1	1	1	1	1	1	1	0	1	0
0	0	0	0	0	1	1	0	0	1	1	1	0	1	1	1	0	1	1	1	1	1	0	0	1	1	0	1	1	1	1	1	1	1	1	1	1	1	1	1	1	1	1	1	1	0	0	1	0	0
0	0	0	0	0	1	1	0	1	0	0	0	0	0	1	1	0	0	0	0	0	0	0	0	0	0	0	0	0	0	0	0	0	0	1	1	0	0	0	0	0	1	1	1	1	1	1	0	1	0
0	0	0	0	0	1	1	0	1	0	0	0	0	0	1	1	0	0	0	0	1	0	0	0	0	0	0	0	0	0	1	0	0	0	1	1	0	0	0	0	0	1	1	1	1	1	1	0	1	0
0	0	0	0	0	1	1	0	1	0	1	0	0	0	1	1	0	0	0	0	0	0	0	0	0	0	0	0	0	0	0	0	0	0	1	1	0	0	0	0	1	1	1	1	1	1	1	0	1	0
0	0	0	0	0	1	1	0	1	0	1	0	0	0	1	1	0	0	0	0	1	0	0	0	0	0	0	0	0	0	1	0	0	0	1	1	0	0	0	0	1	1	1	1	1	1	1	0	1	0
0	0	0	0	0	1	1	0	1	1	0	0	0	0	1	1	0	0	0	0	1	0	0	0	0	0	0	0	1	1	1	0	0	0	1	1	0	0	0	0	0	1	1	1	1	1	1	0	1	0
0	0	0	0	0	1	1	0	1	1	0	0	0	1	1	1	0	1	0	0	0	0	0	0	1	1	0	1	1	1	1	1	1	1	1	1	0	1	0	0	0	1	1	1	1	0	0	1	0	0
0	0	0	0	0	1	1	0	1	1	1	0	0	0	1	1	0	0	0	0	1	0	0	0	0	0	0	0	1	1	1	0	0	0	1	1	0	0	0	0	1	1	1	1	1	1	1	0	1	0
0	0	0	0	0	1	1	0	1	1	1	0	0	1	1	1	0	1	0	0	0	0	0	0	1	1	0	1	1	1	1	1	1	1	1	1	0	1	0	0	1	1	1	1	1	0	0	1	0	0
0	0	0	0	0	1	1	1	0	0	0	0	0	0	1	1	0	0	0	0	1	0	0	0	0	0	1	0	0	0	1	0	0	0	1	1	0	0	0	0	0	1	1	1	1	1	1	0	1	0
0	0	0	0	0	1	1	1	0	0	0	1	0	1	1	1	0	1	1	1	1	1	0	0	1	1	0	1	0	1	0	1	1	1	1	1	1	1	1	1	0	1	1	1	1	0	0	1	0	0
0	0	0	0	0	1	1	1	0	0	1	0	0	0	1	1	0	0	0	0	1	0	0	0	0	0	1	0	0	0	1	0	0	0	1	1	0	0	0	0	1	1	1	1	1	1	1	0	1	0
0	0	0	0	0	1	1	1	0	0	1	1	0	1	1	1	0	1	1	1	1	1	0	0	1	1	0	1	0	1	0	1	1	1	1	1	1	1	1	1	1	1	1	1	1	0	0	1	0	0
0	0	0	0	0	1	1	1	0	1	0	0	0	0	1	1	0	0	0	0	1	0	0	0	0	0	1	0	1	1	1	0	0	0	1	1	0	0	0	0	0	1	1	1	1	1	1	0	1	0
0	0	0	0	0	1	1	1	0	1	0	1	0	1	1	1	0	1	1	1	1	1	0	0	1	1	0	1	1	1	1	1	1	1	1	1	1	1	1	1	0	1	1	1	1	0	0	1	0	0
0	0	0	0	0	1	1	1	0	1	1	0	0	0	1	1	0	0	0	0	1	0	0	0	0	0	1	0	1	1	1	0	0	0	1	1	0	0	0	0	1	1	1	1	1	1	1	0	1	0
0	0	0	0	0	1	1	1	0	1	1	1	0	1	1	1	0	1	1	1	1	1	0	0	1	1	0	1	1	1	1	1	1	1	1	1	1	1	1	1	1	1	1	1	1	0	0	1	0	0
0	0	0	0	0	1	1	1	1	0	0	0	0	0	1	1	0	0	0	0	1	0	0	0	0	0	0	0	0	0	0	0	0	0	1	1	0	0	0	0	0	1	1	1	1	1	1	0	1	0
0	0	0	0	0	1	1	1	1	0	0	0	0	0	1	1	0	0	0	0	1	0	0	0	0	0	0	0	0	0	1	0	0	0	1	1	0	0	0	0	0	1	1	1	1	1	1	0	1	0
0	0	0	0	0	1	1	1	1	0	1	0	0	0	1	1	0	0	0	0	1	0	0	0	0	0	0	0	0	0	0	0	0	0	1	1	0	0	0	0	1	1	1	1	1	1	1	0	1	0
0	0	0	0	0	1	1	1	1	0	1	0	0	0	1	1	0	0	0	0	1	0	0	0	0	0	0	0	0	0	1	0	0	0	1	1	0	0	0	0	1	1	1	1	1	1	1	0	1	0
0	0	0	0	0	1	1	1	1	1	0	0	0	0	1	1	0	0	0	0	1	0	0	0	0	0	0	0	1	1	1	0	0	0	1	1	0	0	0	0	0	1	1	1	1	1	1	0	1	0
0	0	0	0	0	1	1	1	1	1	0	0	0	1	1	1	0	1	0	0	1	0	0	0	1	1	0	1	1	1	1	1	1	1	1	1	0	1	0	0	0	1	1	1	1	0	0	1	0	0
0	0	0	0	0	1	1	1	1	1	1	0	0	0	1	1	0	0	0	0	1	0	0	0	0	0	0	0	1	1	1	0	0	0	1	1	0	0	0	0	1	1	1	1	1	1	1	0	1	0
0	0	0	0	0	1	1	1	1	1	1	0	0	1	1	1	0	1	0	0	1	0	0	0	1	1	0	1	1	1	1	1	1	1	1	1	0	1	0	0	1	1	1	1	1	0	0	1	0	0
0	0	0	0	1	0	0	0	0	0	0	0	0	1	1	0	0	0	0	0	1	0	0	0	0	0	1	0	0	0	1	0	0	0	1	1	0	0	0	0	0	0	0	0	0	0	0	1	0	0
0	0	0	0	1	0	0	0	0	0	0	0	0	1	1	0	0	0	0	0	1	0	0	0	0	0	1	0	0	0	1	0	0	0	1	1	0	0	0	0	0	0	0	0	0	1	1	0	1	0
0	0	0	0	1	0	0	0	0	0	0	1	0	1	1	1	0	1	1	1	1	1	0	0	1	1	0	1	0	1	0	1	1	1	1	1	1	1	1	1	0	1	1	1	1	0	0	1	0	0
0	0	0	0	1	0	0	0	0	0	1	0	0	1	1	0	0	0	0	0	1	0	0	0	0	0	1	0	0	0	1	0	0	0	1	1	0	0	0	0	1	0	0	1	1	1	1	0	1	0
0	0	0	0	1	0	0	0	0	0	1	1	0	1	1	1	0	1	1	1	1	1	0	0	1	1	0	1	0	1	0	1	1	1	1	1	1	1	1	1	1	1	1	1	1	0	0	1	0	0
0	0	0	0	1	0	0	0	0	1	0	0	0	1	1	0	0	0	0	0	1	0	0	0	0	0	1	0	1	1	1	0	0	0	1	1	0	0	0	0	0	0	0	0	0	0	0	1	0	0
0	0	0	0	1	0	0	0	0	1	0	0	0	1	1	0	0	0	0	0	1	0	0	0	0	0	1	0	1	1	1	0	0	0	1	1	0	0	0	0	0	0	0	0	0	1	1	0	1	0
0	0	0	0	1	0	0	0	0	1	0	1	0	1	1	1	0	1	1	1	1	1	0	0	1	1	0	1	1	1	1	1	1	1	1	1	1	1	1	1	0	1	1	1	1	0	0	1	0	0
0	0	0	0	1	0	0	0	0	1	1	0	0	1	1	0	0	0	0	0	1	0	0	0	0	0	1	0	1	1	1	0	0	0	1	1	0	0	0	0	1	0	0	1	1	1	1	0	1	0
0	0	0	0	1	0	0	0	0	1	1	1	0	1	1	1	0	1	1	1	1	1	0	0	1	1	0	1	1	1	1	1	1	1	1	1	1	1	1	1	1	1	1	1	1	0	0	1	0	0
0	0	0	0	1	0	0	0	1	0	0	0	0	1	0	0	0	0	0	0	0	0	0	0	0	1	0	0	0	0	0	0	0	0	0	0	0	0	0	0	0	0	0	0	0	0	0	1	0	1
0	0	0	0	1	0	0	0	1	0	0	0	0	1	1	0	0	0	0	0	1	0	0	0	0	0	0	0	0	0	1	0	0	0	1	1	0	0	0	0	0	0	0	0	0	0	0	1	0	0
0	0	0	0	1	0	0	0	1	0	0	0	0	1	1	0	0	0	0	0	1	0	0	0	0	0	0	0	0	0	1	0	0	0	1	1	0	0	0	0	0	0	0	0	0	1	1	0	1	0
0	0	0	0	1	0	0	0	1	0	1	0	0	1	0	0	0	0	0	0	0	0	0	0	0	1	0	0	0	0	0	0	0	0	0	0	0	0	0	0	1	0	0	1	1	1	1	0	1	0
0	0	0	0	1	0	0	0	1	0	1	0	0	1	1	0	0	0	0	0	1	0	0	0	0	0	0	0	0	0	1	0	0	0	1	1	0	0	0	0	1	0	0	1	1	1	1	0	1	0
0	0	0	0	1	0	0	0	1	1	0	0	0	1	0	0	0	1	0	0	0	0	0	0	1	1	0	1	1	1	1	1	1	1	1	1	0	1	0	0	0	0	0	0	0	0	0	1	0	1
0	0	0	0	1	0	0	0	1	1	0	0	0	1	1	0	0	0	0	0	1	0	0	0	0	0	0	0	1	1	1	0	0	0	1	1	0	0	0	0	0	0	0	0	0	0	0	1	0	0
0	0	0	0	1	0	0	0	1	1	0	0	0	1	1	0	0	0	0	0	1	0	0	0	0	0	0	0	1	1	1	0	0	0	1	1	0	0	0	0	0	0	0	0	0	1	1	0	1	0
0	0	0	0	1	0	0	0	1	1	1	0	0	1	0	0	0	1	0	0	0	0	0	0	1	1	0	1	1	1	1	1	1	1	1	1	0	1	0	0	1	0	0	1	1	0	0	1	0	0
0	0	0	0	1	0	0	0	1	1	1	0	0	1	1	0	0	0	0	0	1	0	0	0	0	0	0	0	1	1	1	0	0	0	1	1	0	0	0	0	1	0	0	1	1	1	1	0	1	0
0	0	0	0	1	0	0	1	0	0	0	0	0	1	1	0	0	0	0	0	1	0	0	0	0	0	1	0	0	0	1	0	0	0	1	1	0	0	0	0	0	0	0	0	0	0	0	1	0	0
0	0	0	0	1	0	0	1	0	0	0	0	0	1	1	0	0	0	0	0	1	0	0	0	0	0	1	0	0	0	1	0	0	0	1	1	0	0	0	0	0	0	0	0	0	1	1	0	1	0
0	0	0	0	1	0	0	1	0	0	0	1	0	1	1	1	0	1	1	1	1	1	0	0	1	1	0	1	0	1	0	1	1	1	1	1	1	1	1	1	0	1	1	1	1	0	0	1	0	0
0	0	0	0	1	0	0	1	0	0	1	0	0	1	1	0	0	0	0	0	1	0	0	0	0	0	1	0	0	0	1	0	0	0	1	1	0	0	0	0	1	0	0	1	1	1	1	0	1	0
0	0	0	0	1	0	0	1	0	0	1	1	0	1	1	1	0	1	1	1	1	1	0	0	1	1	0	1	0	1	0	1	1	1	1	1	1	1	1	1	1	1	1	1	1	0	0	1	0	0
0	0	0	0	1	0	0	1	0	1	0	0	0	1	1	0	0	0	0	0	1	0	0	0	0	0	1	0	1	1	1	0	0	0	1	1	0	0	0	0	0	0	0	0	0	0	0	1	0	0
0	0	0	0	1	0	0	1	0	1	0	0	0	1	1	0	0	0	0	0	1	0	0	0	0	0	1	0	1	1	1	0	0	0	1	1	0	0	0	0	0	0	0	0	0	1	1	0	1	0
0	0	0	0	1	0	0	1	0	1	0	1	0	1	1	1	0	1	1	1	1	1	0	0	1	1	0	1	1	1	1	1	1	1	1	1	1	1	1	1	0	1	1	1	1	0	0	1	0	0
0	0	0	0	1	0	0	1	0	1	1	0	0	1	1	0	0	0	0	0	1	0	0	0	0	0	1	0	1	1	1	0	0	0	1	1	0	0	0	0	1	0	0	1	1	1	1	0	1	0
0	0	0	0	1	0	0	1	0	1	1	1	0	1	1	1	0	1	1	1	1	1	0	0	1	1	0	1	1	1	1	1	1	1	1	1	1	1	1	1	1	1	1	1	1	0	0	1	0	0
0	0	0	0	1	0	0	1	1	0	0	0	0	1	1	0	0	0	0	0	1	0	0	0	0	0	0	0	0	0	1	0	0	0	1	1	0	0	0	0	0	0	0	0	0	0	0	1	0	0
0	0	0	0	1	0	0	1	1	0	0	0	0	1	1	0	0	0	0	0	1	0	0	0	0	0	0	0	0	0	1	0	0	0	1	1	0	0	0	0	0	0	0	0	0	1	1	0	1	0
0	0	0	0	1	0	0	1	1	0	0	0	0	1	1	0	0	0	0	0	1	0	0	0	0	1	0	0	0	0	0	0	0	0	0	0	0	0	0	0	0	0	0	0	0	0	0	1	0	1
0	0	0	0	1	0	0	1	1	0	0	0	0	1	1	0	0	0	0	0	1	0	0	0	0	1	0	0	0	0	0	0	0	0	0	0	0	0	0	0	0	0	0	0	0	1	1	0	1	0
0	0	0	0	1	0	0	1	1	0	1	0	0	1	1	0	0	0	0	0	1	0	0	0	0	0	0	0	0	0	1	0	0	0	1	1	0	0	0	0	1	0	0	1	1	1	1	0	1	0
0	0	0	0	1	0	0	1	1	0	1	0	0	1	1	0	0	0	0	0	1	0	0	0	0	1	0	0	0	0	0	0	0	0	0	0	0	0	0	0	1	0	0	1	1	1	1	0	1	0
0	0	0	0	1	0	0	1	1	1	0	0	0	1	1	0	0	0	0	0	1	0	0	0	0	0	0	0	1	1	1	0	0	0	1	1	0	0	0	0	0	0	0	0	0	0	0	1	0	0
0	0	0	0	1	0	0	1	1	1	0	0	0	1	1	0	0	0	0	0	1	0	0	0	0	0	0	0	1	1	1	0	0	0	1	1	0	0	0	0	0	0	0	0	0	1	1	0	1	0
0	0	0	0	1	0	0	1	1	1	0	0	0	1	1	0	0	1	0	0	1	0	0	0	1	1	0	1	1	1	1	1	1	1	1	1	0	1	0	0	0	0	0	0	0	0	0	1	0	1
0	0	0	0	1	0	0	1	1	1	1	0	0	1	1	0	0	0	0	0	1	0	0	0	0	0	0	0	1	1	1	0	0	0	1	1	0	0	0	0	1	0	0	1	1	1	1	0	1	0
0	0	0	0	1	0	0	1	1	1	1	0	0	1	1	0	0	1	0	0	1	0	0	0	1	1	0	1	1	1	1	1	1	1	1	1	0	1	0	0	1	0	0	1	1	0	0	1	0	0
0	0	0	0	1	0	1	0	0	0	0	0	0	1	1	1	0	0	0	0	1	0	0	0	0	0	1	0	0	0	1	0	0	0	1	1	0	0	0	0	0	1	1	1	1	1	1	0	1	0
0	0	0	0	1	0	1	0	0	0	0	1	0	1	1	1	0	1	1	1	1	1	0	0	1	1	0	1	0	1	0	1	1	1	1	1	1	1	1	1	0	1	1	1	1	0	0	1	0	0
0	0	0	0	1	0	1	0	0	0	1	0	0	1	1	1	0	0	0	0	1	0	0	0	0	0	1	0	0	0	1	0	0	0	1	1	0	0	0	0	1	1	1	1	1	1	1	0	1	0
0	0	0	0	1	0	1	0	0	0	1	1	0	1	1	1	0	1	1	1	1	1	0	0	1	1	0	1	0	1	0	1	1	1	1	1	1	1	1	1	1	1	1	1	1	0	0	1	0	0
0	0	0	0	1	0	1	0	0	1	0	0	0	1	1	1	0	0	0	0	1	0	0	0	0	0	1	0	1	1	1	0	0	0	1	1	0	0	0	0	0	1	1	1	1	1	1	0	1	0
0	0	0	0	1	0	1	0	0	1	0	1	0	1	1	1	0	1	1	1	1	1	0	0	1	1	0	1	1	1	1	1	1	1	1	1	1	1	1	1	0	1	1	1	1	0	0	1	0	0
0	0	0	0	1	0	1	0	0	1	1	0	0	1	1	1	0	0	0	0	1	0	0	0	0	0	1	0	1	1	1	0	0	0	1	1	0	0	0	0	1	1	1	1	1	1	1	0	1	0
0	0	0	0	1	0	1	0	0	1	1	1	0	1	1	1	0	1	1	1	1	1	0	0	1	1	0	1	1	1	1	1	1	1	1	1	1	1	1	1	1	1	1	1	1	0	0	1	0	0
0	0	0	0	1	0	1	0	1	0	0	0	0	1	0	1	0	0	0	0	0	0	0	0	0	1	0	0	0	0	0	0	0	0	1	1	0	0	0	0	0	1	1	1	1	1	1	0	1	0
0	0	0	0	1	0	1	0	1	0	0	0	0	1	1	1	0	0	0	0	1	0	0	0	0	0	0	0	0	0	1	0	0	0	1	1	0	0	0	0	0	1	1	1	1	1	1	0	1	0
0	0	0	0	1	0	1	0	1	0	1	0	0	1	0	1	0	0	0	0	0	0	0	0	0	1	0	0	0	0	0	0	0	0	1	1	0	0	0	0	1	1	1	1	1	1	1	0	1	0
0	0	0	0	1	0	1	0	1	0	1	0	0	1	1	1	0	0	0	0	1	0	0	0	0	0	0	0	0	0	1	0	0	0	1	1	0	0	0	0	1	1	1	1	1	1	1	0	1	0
0	0	0	0	1	0	1	0	1	1	0	0	0	1	0	1	0	1	0	0	0	0	0	0	1	1	0	1	1	1	1	1	1	1	1	1	0	1	0	0	0	1	1	1	1	0	0	1	0	0
0	0	0	0	1	0	1	0	1	1	0	0	0	1	1	1	0	0	0	0	1	0	0	0	0	0	0	0	1	1	1	0	0	0	1	1	0	0	0	0	0	1	1	1	1	1	1	0	1	0
0	0	0	0	1	0	1	0	1	1	1	0	0	1	0	1	0	1	0	0	0	0	0	0	1	1	0	1	1	1	1	1	1	1	1	1	0	1	0	0	1	1	1	1	1	0	0	1	0	0
0	0	0	0	1	0	1	0	1	1	1	0	0	1	1	1	0	0	0	0	1	0	0	0	0	0	0	0	1	1	1	0	0	0	1	1	0	0	0	0	1	1	1	1	1	1	1	0	1	0
0	0	0	0	1	0	1	1	0	0	0	0	0	1	1	1	0	0	0	0	1	0	0	0	0	0	1	0	0	0	1	0	0	0	1	1	0	0	0	0	0	1	1	1	1	1	1	0	1	0
0	0	0	0	1	0	1	1	0	0	0	1	0	1	1	1	0	1	1	1	1	1	0	0	1	1	0	1	0	1	0	1	1	1	1	1	1	1	1	1	0	1	1	1	1	0	0	1	0	0
0	0	0	0	1	0	1	1	0	0	1	0	0	1	1	1	0	0	0	0	1	0	0	0	0	0	1	0	0	0	1	0	0	0	1	1	0	0	0	0	1	1	1	1	1	1	1	0	1	0
0	0	0	0	1	0	1	1	0	0	1	1	0	1	1	1	0	1	1	1	1	1	0	0	1	1	0	1	0	1	0	1	1	1	1	1	1	1	1	1	1	1	1	1	1	0	0	1	0	0
0	0	0	0	1	0	1	1	0	1	0	0	0	1	1	1	0	0	0	0	1	0	0	0	0	0	1	0	1	1	1	0	0	0	1	1	0	0	0	0	0	1	1	1	1	1	1	0	1	0
0	0	0	0	1	0	1	1	0	1	0	1	0	1	1	1	0	1	1	1	1	1	0	0	1	1	0	1	1	1	1	1	1	1	1	1	1	1	1	1	0	1	1	1	1	0	0	1	0	0
0	0	0	0	1	0	1	1	0	1	1	0	0	1	1	1	0	0	0	0	1	0	0	0	0	0	1	0	1	1	1	0	0	0	1	1	0	0	0	0	1	1	1	1	1	1	1	0	1	0
0	0	0	0	1	0	1	1	0	1	1	1	0	1	1	1	0	1	1	1	1	1	0	0	1	1	0	1	1	1	1	1	1	1	1	1	1	1	1	1	1	1	1	1	1	0	0	1	0	0
0	0	0	0	1	0	1	1	1	0	0	0	0	1	1	1	0	0	0	0	1	0	0	0	0	0	0	0	0	0	1	0	0	0	1	1	0	0	0	0	0	1	1	1	1	1	1	0	1	0
0	0	0	0	1	0	1	1	1	0	0	0	0	1	1	1	0	0	0	0	1	0	0	0	0	1	0	0	0	0	0	0	0	0	1	1	0	0	0	0	0	1	1	1	1	1	1	0	1	0
0	0	0	0	1	0	1	1	1	0	1	0	0	1	1	1	0	0	0	0	1	0	0	0	0	0	0	0	0	0	1	0	0	0	1	1	0	0	0	0	1	1	1	1	1	1	1	0	1	0
0	0	0	0	1	0	1	1	1	0	1	0	0	1	1	1	0	0	0	0	1	0	0	0	0	1	0	0	0	0	0	0	0	0	1	1	0	0	0	0	1	1	1	1	1	1	1	0	1	0
0	0	0	0	1	0	1	1	1	1	0	0	0	1	1	1	0	0	0	0	1	0	0	0	0	0	0	0	1	1	1	0	0	0	1	1	0	0	0	0	0	1	1	1	1	1	1	0	1	0
0	0	0	0	1	0	1	1	1	1	0	0	0	1	1	1	0	1	0	0	1	0	0	0	1	1	0	1	1	1	1	1	1	1	1	1	0	1	0	0	0	1	1	1	1	0	0	1	0	0
0	0	0	0	1	0	1	1	1	1	1	0	0	1	1	1	0	0	0	0	1	0	0	0	0	0	0	0	1	1	1	0	0	0	1	1	0	0	0	0	1	1	1	1	1	1	1	0	1	0
0	0	0	0	1	0	1	1	1	1	1	0	0	1	1	1	0	1	0	0	1	0	0	0	1	1	0	1	1	1	1	1	1	1	1	1	0	1	0	0	1	1	1	1	1	0	0	1	0	0
0	0	0	0	1	1	0	0	0	0	0	0	0	1	1	0	0	0	0	0	1	0	0	0	0	0	1	0	0	0	1	0	0	0	1	1	0	0	0	0	0	0	0	0	0	0	0	1	0	0
0	0	0	0	1	1	0	0	0	0	0	0	0	1	1	0	0	0	0	0	1	0	0	0	0	0	1	0	0	0	1	0	0	0	1	1	0	0	0	0	0	0	0	0	0	1	1	0	1	0
0	0	0	0	1	1	0	0	0	0	0	1	0	1	1	1	0	1	1	1	1	1	0	0	1	1	0	1	0	1	0	1	1	1	1	1	1	1	1	1	0	1	1	1	1	0	0	1	0	0
0	0	0	0	1	1	0	0	0	0	1	0	0	1	1	0	0	0	0	0	1	0	0	0	0	0	1	0	0	0	1	0	0	0	1	1	0	0	0	0	1	0	0	1	1	1	1	0	1	0
0	0	0	0	1	1	0	0	0	0	1	1	0	1	1	1	0	1	1	1	1	1	0	0	1	1	0	1	0	1	0	1	1	1	1	1	1	1	1	1	1	1	1	1	1	0	0	1	0	0
0	0	0	0	1	1	0	0	0	1	0	0	0	1	1	0	0	0	0	0	1	0	0	0	0	0	1	0	1	1	1	0	0	0	1	1	0	0	0	0	0	0	0	0	0	0	0	1	0	0
0	0	0	0	1	1	0	0	0	1	0	0	0	1	1	0	0	0	0	0	1	0	0	0	0	0	1	0	1	1	1	0	0	0	1	1	0	0	0	0	0	0	0	0	0	1	1	0	1	0
0	0	0	0	1	1	0	0	0	1	0	1	0	1	1	1	0	1	1	1	1	1	0	0	1	1	0	1	1	1	1	1	1	1	1	1	1	1	1	1	0	1	1	1	1	0	0	1	0	0
0	0	0	0	1	1	0	0	0	1	1	0	0	1	1	0	0	0	0	0	1	0	0	0	0	0	1	0	1	1	1	0	0	0	1	1	0	0	0	0	1	0	0	1	1	1	1	0	1	0
0	0	0	0	1	1	0	0	0	1	1	1	0	1	1	1	0	1	1	1	1	1	0	0	1	1	0	1	1	1	1	1	1	1	1	1	1	1	1	1	1	1	1	1	1	0	0	1	0	0
0	0	0	0	1	1	0	0	1	0	0	0	0	1	1	0	0	0	0	0	0	0	0	0	0	1	0	0	0	0	0	0	0	0	0	0	0	0	0	0	0	0	0	0	0	0	0	1	0	1
0	0	0	0	1	1	0	0	1	0	0	0	0	1	1	0	0	0	0	0	1	0	0	0	0	0	0	0	0	0	1	0	0	0	1	1	0	0	0	0	0	0	0	0	0	0	0	1	0	0
0	0	0	0	1	1	0	0	1	0	0	0	0	1	1	0	0	0	0	0	1	0	0	0	0	0	0	0	0	0	1	0	0	0	1	1	0	0	0	0	0	0	0	0	0	1	1	0	1	0
0	0	0	0	1	1	0	0	1	0	1	0	0	1	1	0	0	0	0	0	0	0	0	0	0	1	0	0	0	0	0	0	0	0	0	0	0	0	0	0	1	0	0	1	1	1	1	0	1	0
0	0	0	0	1	1	0	0	1	0	1	0	0	1	1	0	0	0	0	0	1	0	0	0	0	0	0	0	0	0	1	0	0	0	1	1	0	0	0	0	1	0	0	1	1	1	1	0	1	0
0	0	0	0	1	1	0	0	1	1	0	0	0	1	1	0	0	0	0	0	1	0	0	0	0	0	0	0	1	1	1	0	0	0	1	1	0	0	0	0	0	0	0	0	0	0	0	1	0	0
0	0	0	0	1	1	0	0	1	1	0	0	0	1	1	0	0	0	0	0	1	0	0	0	0	0	0	0	1	1	1	0	0	0	1	1	0	0	0	0	0	0	0	0	0	1	1	0	1	0
0	0	0	0	1	1	0	0	1	1	0	0	0	1	1	0	0	1	0	0	0	0	0	0	1	1	0	1	1	1	1	1	1	1	1	1	0	1	0	0	0	0	0	0	0	0	0	1	0	1
0	0	0	0	1	1	0	0	1	1	1	0	0	1	1	0	0	0	0	0	1	0	0	0	0	0	0	0	1	1	1	0	0	0	1	1	0	0	0	0	1	0	0	1	1	1	1	0	1	0
0	0	0	0	1	1	0	0	1	1	1	0	0	1	1	0	0	1	0	0	0	0	0	0	1	1	0	1	1	1	1	1	1	1	1	1	0	1	0	0	1	0	0	1	1	0	0	1	0	0
0	0	0	0	1	1	0	1	0	0	0	0	0	1	1	0	0	0	0	0	1	0	0	0	0	0	1	0	0	0	1	0	0	0	1	1	0	0	0	0	0	0	0	0	0	0	0	1	0	0
0	0	0	0	1	1	0	1	0	0	0	0	0	1	1	0	0	0	0	0	1	0	0	0	0	0	1	0	0	0	1	0	0	0	1	1	0	0	0	0	0	0	0	0	0	1	1	0	1	0
0	0	0	0	1	1	0	1	0	0	0	1	0	1	1	1	0	1	1	1	1	1	0	0	1	1	0	1	0	1	0	1	1	1	1	1	1	1	1	1	0	1	1	1	1	0	0	1	0	0
0	0	0	0	1	1	0	1	0	0	1	0	0	1	1	0	0	0	0	0	1	0	0	0	0	0	1	0	0	0	1	0	0	0	1	1	0	0	0	0	1	0	0	1	1	1	1	0	1	0
0	0	0	0	1	1	0	1	0	0	1	1	0	1	1	1	0	1	1	1	1	1	0	0	1	1	0	1	0	1	0	1	1	1	1	1	1	1	1	1	1	1	1	1	1	0	0	1	0	0
0	0	0	0	1	1	0	1	0	1	0	0	0	1	1	0	0	0	0	0	1	0	0	0	0	0	1	0	1	1	1	0	0	0	1	1	0	0	0	0	0	0	0	0	0	0	0	1	0	0
0	0	0	0	1	1	0	1	0	1	0	0	0	1	1	0	0	0	0	0	1	0	0	0	0	0	1	0	1	1	1	0	0	0	1	1	0	0	0	0	0	0	0	0	0	1	1	0	1	0
0	0	0	0	1	1	0	1	0	1	0	1	0	1	1	1	0	1	1	1	1	1	0	0	1	1	0	1	1	1	1	1	1	1	1	1	1	1	1	1	0	1	1	1	1	0	0	1	0	0
0	0	0	0	1	1	0	1	0	1	1	0	0	1	1	0	0	0	0	0	1	0	0	0	0	0	1	0	1	1	1	0	0	0	1	1	0	0	0	0	1	0	0	1	1	1	1	0	1	0
0	0	0	0	1	1	0	1	0	1	1	1	0	1	1	1	0	1	1	1	1	1	0	0	1	1	0	1	1	1	1	1	1	1	1	1	1	1	1	1	1	1	1	1	1	0	0	1	0	0
0	0	0	0	1	1	0	1	1	0	0	0	0	1	1	0	0	0	0	0	1	0	0	0	0	0	0	0	0	0	1	0	0	0	1	1	0	0	0	0	0	0	0	0	0	0	0	1	0	0
0	0	0	0	1	1	0	1	1	0	0	0	0	1	1	0	0	0	0	0	1	0	0	0	0	0	0	0	0	0	1	0	0	0	1	1	0	0	0	0	0	0	0	0	0	1	1	0	1	0
0	0	0	0	1	1	0	1	1	0	0	0	0	1	1	0	0	0	0	0	1	0	0	0	0	1	0	0	0	0	0	0	0	0	0	0	0	0	0	0	0	0	0	0	0	0	0	1	0	1
0	0	0	0	1	1	0	1	1	0	0	0	0	1	1	0	0	0	0	0	1	0	0	0	0	1	0	0	0	0	0	0	0	0	0	0	0	0	0	0	0	0	0	0	0	1	1	0	1	0
0	0	0	0	1	1	0	1	1	0	1	0	0	1	1	0	0	0	0	0	1	0	0	0	0	0	0	0	0	0	1	0	0	0	1	1	0	0	0	0	1	0	0	1	1	1	1	0	1	0
0	0	0	0	1	1	0	1	1	0	1	0	0	1	1	0	0	0	0	0	1	0	0	0	0	1	0	0	0	0	0	0	0	0	0	0	0	0	0	0	1	0	0	1	1	1	1	0	1	0
0	0	0	0	1	1	0	1	1	1	0	0	0	1	1	0	0	0	0	0	1	0	0	0	0	0	0	0	1	1	1	0	0	0	1	1	0	0	0	0	0	0	0	0	0	0	0	1	0	0
0	0	0	0	1	1	0	1	1	1	0	0	0	1	1	0	0	0	0	0	1	0	0	0	0	0	0	0	1	1	1	0	0	0	1	1	0	0	0	0	0	0	0	0	0	1	1	0	1	0
0	0	0	0	1	1	0	1	1	1	0	0	0	1	1	0	0	1	0	0	1	0	0	0	1	1	0	1	1	1	1	1	1	1	1	1	0	1	0	0	0	0	0	0	0	0	0	1	0	1
0	0	0	0	1	1	0	1	1	1	1	0	0	1	1	0	0	0	0	0	1	0	0	0	0	0	0	0	1	1	1	0	0	0	1	1	0	0	0	0	1	0	0	1	1	1	1	0	1	0
0	0	0	0	1	1	0	1	1	1	1	0	0	1	1	0	0	1	0	0	1	0	0	0	1	1	0	1	1	1	1	1	1	1	1	1	0	1	0	0	1	0	0	1	1	0	0	1	0	0
0	0	0	0	1	1	1	0	0	0	0	0	0	1	1	1	0	0	0	0	1	0	0	0	0	0	1	0	0	0	1	0	0	0	1	1	0	0	0	0	0	1	1	1	1	1	1	0	1	0
0	0	0	0	1	1	1	0	0	0	0	1	0	1	1	1	0	1	1	1	1	1	0	0	1	1	0	1	0	1	0	1	1	1	1	1	1	1	1	1	0	1	1	1	1	0	0	1	0	0
0	0	0	0	1	1	1	0	0	0	1	0	0	1	1	1	0	0	0	0	1	0	0	0	0	0	1	0	0	0	1	0	0	0	1	1	0	0	0	0	1	1	1	1	1	1	1	0	1	0
0	0	0	0	1	1	1	0	0	0	1	1	0	1	1	1	0	1	1	1	1	1	0	0	1	1	0	1	0	1	0	1	1	1	1	1	1	1	1	1	1	1	1	1	1	0	0	1	0	0
0	0	0	0	1	1	1	0	0	1	0	0	0	1	1	1	0	0	0	0	1	0	0	0	0	0	1	0	1	1	1	0	0	0	1	1	0	0	0	0	0	1	1	1	1	1	1	0	1	0
0	0	0	0	1	1	1	0	0	1	0	1	0	1	1	1	0	1	1	1	1	1	0	0	1	1	0	1	1	1	1	1	1	1	1	1	1	1	1	1	0	1	1	1	1	0	0	1	0	0
0	0	0	0	1	1	1	0	0	1	1	0	0	1	1	1	0	0	0	0	1	0	0	0	0	0	1	0	1	1	1	0	0	0	1	1	0	0	0	0	1	1	1	1	1	1	1	0	1	0
0	0	0	0	1	1	1	0	0	1	1	1	0	1	1	1	0	1	1	1	1	1	0	0	1	1	0	1	1	1	1	1	1	1	1	1	1	1	1	1	1	1	1	1	1	0	0	1	0	0
0	0	0	0	1	1	1	0	1	0	0	0	0	1	1	1	0	0	0	0	0	0	0	0	0	1	0	0	0	0	0	0	0	0	1	1	0	0	0	0	0	1	1	1	1	1	1	0	1	0
0	0	0	0	1	1	1	0	1	0	0	0	0	1	1	1	0	0	0	0	1	0	0	0	0	0	0	0	0	0	1	0	0	0	1	1	0	0	0	0	0	1	1	1	1	1	1	0	1	0
0	0	0	0	1	1	1	0	1	0	1	0	0	1	1	1	0	0	0	0	0	0	0	0	0	1	0	0	0	0	0	0	0	0	1	1	0	0	0	0	1	1	1	1	1	1	1	0	1	0
0	0	0	0	1	1	1	0	1	0	1	0	0	1	1	1	0	0	0	0	1	0	0	0	0	0	0	0	0	0	1	0	0	0	1	1	0	0	0	0	1	1	1	1	1	1	1	0	1	0
0	0	0	0	1	1	1	0	1	1	0	0	0	1	1	1	0	0	0	0	1	0	0	0	0	0	0	0	1	1	1	0	0	0	1	1	0	0	0	0	0	1	1	1	1	1	1	0	1	0
0	0	0	0	1	1	1	0	1	1	0	0	0	1	1	1	0	1	0	0	0	0	0	0	1	1	0	1	1	1	1	1	1	1	1	1	0	1	0	0	0	1	1	1	1	0	0	1	0	0
0	0	0	0	1	1	1	0	1	1	1	0	0	1	1	1	0	0	0	0	1	0	0	0	0	0	0	0	1	1	1	0	0	0	1	1	0	0	0	0	1	1	1	1	1	1	1	0	1	0
0	0	0	0	1	1	1	0	1	1	1	0	0	1	1	1	0	1	0	0	0	0	0	0	1	1	0	1	1	1	1	1	1	1	1	1	0	1	0	0	1	1	1	1	1	0	0	1	0	0
0	0	0	0	1	1	1	1	0	0	0	0	0	1	1	1	0	0	0	0	1	0	0	0	0	0	1	0	0	0	1	0	0	0	1	1	0	0	0	0	0	1	1	1	1	1	1	0	1	0
0	0	0	0	1	1	1	1	0	0	0	1	0	1	1	1	0	1	1	1	1	1	0	0	1	1	0	1	0	1	0	1	1	1	1	1	1	1	1	1	0	1	1	1	1	0	0	1	0	0
0	0	0	0	1	1	1	1	0	0	1	0	0	1	1	1	0	0	0	0	1	0	0	0	0	0	1	0	0	0	1	0	0	0	1	1	0	0	0	0	1	1	1	1	1	1	1	0	1	0
0	0	0	0	1	1	1	1	0	0	1	1	0	1	1	1	0	1	1	1	1	1	0	0	1	1	0	1	0	1	0	1	1	1	1	1	1	1	1	1	1	1	1	1	1	0	0	1	0	0
0	0	0	0	1	1	1	1	0	1	0	0	0	1	1	1	0	0	0	0	1	0	0	0	0	0	1	0	1	1	1	0	0	0	1	1	0	0	0	0	0	1	1	1	1	1	1	0	1	0
0	0	0	0	1	1	1	1	0	1	0	1	0	1	1	1	0	1	1	1	1	1	0	0	1	1	0	1	1	1	1	1	1	1	1	1	1	1	1	1	0	1	1	1	1	0	0	1	0	0
0	0	0	0	1	1	1	1	0	1	1	0	0	1	1	1	0	0	0	0	1	0	0	0	0	0	1	0	1	1	1	0	0	0	1	1	0	0	0	0	1	1	1	1	1	1	1	0	1	0
0	0	0	0	1	1	1	1	0	1	1	1	0	1	1	1	0	1	1	1	1	1	0	0	1	1	0	1	1	1	1	1	1	1	1	1	1	1	1	1	1	1	1	1	1	0	0	1	0	0
0	0	0	0	1	1	1	1	1	0	0	0	0	1	1	1	0	0	0	0	1	0	0	0	0	0	0	0	0	0	1	0	0	0	1	1	0	0	0	0	0	1	1	1	1	1	1	0	1	0
0	0	0	0	1	1	1	1	1	0	0	0	0	1	1	1	0	0	0	0	1	0	0	0	0	1	0	0	0	0	0	0	0	0	1	1	0	0	0	0	0	1	1	1	1	1	1	0	1	0
0	0	0	0	1	1	1	1	1	0	1	0	0	1	1	1	0	0	0	0	1	0	0	0	0	0	0	0	0	0	1	0	0	0	1	1	0	0	0	0	1	1	1	1	1	1	1	0	1	0
0	0	0	0	1	1	1	1	1	0	1	0	0	1	1	1	0	0	0	0	1	0	0	0	0	1	0	0	0	0	0	0	0	0	1	1	0	0	0	0	1	1	1	1	1	1	1	0	1	0
0	0	0	0	1	1	1	1	1	1	0	0	0	1	1	1	0	0	0	0	1	0	0	0	0	0	0	0	1	1	1	0	0	0	1	1	0	0	0	0	0	1	1	1	1	1	1	0	1	0
0	0	0	0	1	1	1	1	1	1	0	0	0	1	1	1	0	1	0	0	1	0	0	0	1	1	0	1	1	1	1	1	1	1	1	1	0	1	0	0	0	1	1	1	1	0	0	1	0	0
0	0	0	0	1	1	1	1	1	1	1	0	0	1	1	1	0	0	0	0	1	0	0	0	0	0	0	0	1	1	1	0	0	0	1	1	0	0	0	0	1	1	1	1	1	1	1	0	1	0
0	0	0	0	1	1	1	1	1	1	1	0	0	1	1	1	0	1	0	0	1	0	0	0	1	1	0	1	1	1	1	1	1	1	1	1	0	1	0	0	1	1	1	1	1	0	0	1	0	0
0	0	0	1	0	0	0	0	0	0	0	0	1	0	1	0	0	0	0	0	1	0	0	0	0	0	1	0	0	0	1	0	0	0	1	1	0	0	0	0	0	0	0	0	0	0	0	1	0	0
0	0	0	1	0	0	0	0	0	0	0	0	1	0	1	0	0	0	0	0	1	0	0	0	0	0	1	0	0	0	1	0	0	0	1	1	0	0	0	0	0	0	0	0	0	1	1	0	1	0
0	0	0	1	0	0	0	0	0	0	0	1	1	1	1	1	0	1	1	1	1	1	0	0	1	1	0	1	0	1	0	1	1	1	1	1	1	1	1	1	0	1	1	1	1	0	0	1	0	0
0	0	0	1	0	0	0	0	0	0	1	0	1	0	1	0	0	0	0	0	1	0	0	0	0	0	1	0	0	0	1	0	0	0	1	1	0	0	0	0	1	0	0	1	1	1	1	0	1	0
0	0	0	1	0	0	0	0	0	0	1	1	1	1	1	1	0	1	1	1	1	1	0	0	1	1	0	1	0	1	0	1	1	1	1	1	1	1	1	1	1	1	1	1	1	0	0	1	0	0
0	0	0	1	0	0	0	0	0	1	0	0	1	0	1	0	0	0	0	0	1	0	0	0	0	0	1	0	1	1	1	0	0	0	1	1	0	0	0	0	0	0	0	0	0	0	0	1	0	0
0	0	0	1	0	0	0	0	0	1	0	0	1	0	1	0	0	0	0	0	1	0	0	0	0	0	1	0	1	1	1	0	0	0	1	1	0	0	0	0	0	0	0	0	0	1	1	0	1	0
0	0	0	1	0	0	0	0	0	1	0	1	1	1	1	1	0	1	1	1	1	1	0	0	1	1	0	1	1	1	1	1	1	1	1	1	1	1	1	1	0	1	1	1	1	0	0	1	0	0
0	0	0	1	0	0	0	0	0	1	1	0	1	0	1	0	0	0	0	0	1	0	0	0	0	0	1	0	1	1	1	0	0	0	1	1	0	0	0	0	1	0	0	1	1	1	1	0	1	0
0	0	0	1	0	0	0	0	0	1	1	1	1	1	1	1	0	1	1	1	1	1	0	0	1	1	0	1	1	1	1	1	1	1	1	1	1	1	1	1	1	1	1	1	1	0	0	1	0	0
0	0	0	1	0	0	0	0	1	0	0	0	1	0	0	0	0	0	0	0	0	0	0	0	0	0	0	0	0	0	0	0	1	1	0	1	0	0	0	0	0	0	0	0	0	0	0	1	0	1
0	0	0	1	0	0	0	0	1	0	0	0	1	0	0	0	0	0	0	0	0	0	0	0	0	0	0	0	0	0	0	0	1	1	0	1	0	0	0	0	0	0	0	0	0	1	1	0	1	0
0	0	0	1	0	0	0	0	1	0	0	0	1	0	1	0	0	0	0	0	1	0	0	0	0	0	0	0	0	0	1	0	0	0	1	1	0	0	0	0	0	0	0	0	0	0	0	1	0	0
0	0	0	1	0	0	0	0	1	0	0	0	1	0	1	0	0	0	0	0	1	0	0	0	0	0	0	0	0	0	1	0	0	0	1	1	0	0	0	0	0	0	0	0	0	1	1	0	1	0
0	0	0	1	0	0	0	0	1	0	1	0	1	0	0	0	0	0	0	0	0	0	0	0	0	0	0	0	0	0	0	0	1	1	0	1	0	0	0	0	1	0	0	1	1	1	1	0	1	0
0	0	0	1	0	0	0	0	1	0	1	0	1	0	1	0	0	0	0	0	1	0	0	0	0	0	0	0	0	0	1	0	0	0	1	1	0	0	0	0	1	0	0	1	1	1	1	0	1	0
0	0	0	1	0	0	0	0	1	1	0	0	1	0	1	0	0	0	0	0	1	0	0	0	0	0	0	0	1	1	1	0	0	0	1	1	0	0	0	0	0	0	0	0	0	0	0	1	0	0
0	0	0	1	0	0	0	0	1	1	0	0	1	0	1	0	0	0	0	0	1	0	0	0	0	0	0	0	1	1	1	0	0	0	1	1	0	0	0	0	0	0	0	0	0	1	1	0	1	0
0	0	0	1	0	0	0	0	1	1	0	0	1	1	0	0	0	1	0	0	0	0	0	0	1	1	0	1	1	1	1	1	1	1	1	1	0	1	0	0	0	0	0	0	0	0	0	1	0	1
0	0	0	1	0	0	0	0	1	1	1	0	1	0	1	0	0	0	0	0	1	0	0	0	0	0	0	0	1	1	1	0	0	0	1	1	0	0	0	0	1	0	0	1	1	1	1	0	1	0
0	0	0	1	0	0	0	0	1	1	1	0	1	1	0	0	0	1	0	0	0	0	0	0	1	1	0	1	1	1	1	1	1	1	1	1	0	1	0	0	1	0	0	1	1	0	0	1	0	0
0	0	0	1	0	0	0	1	0	0	0	0	1	0	1	0	0	0	0	0	1	0	0	0	0	0	1	0	0	0	1	0	0	0	1	1	0	0	0	0	0	0	0	0	0	0	0	1	0	0
0	0	0	1	0	0	0	1	0	0	0	0	1	0	1	0	0	0	0	0	1	0	0	0	0	0	1	0	0	0	1	0	0	0	1	1	0	0	0	0	0	0	0	0	0	1	1	0	1	0
0	0	0	1	0	0	0	1	0	0	0	1	1	1	1	1	0	1	1	1	1	1	0	0	1	1	0	1	0	1	0	1	1	1	1	1	1	1	1	1	0	1	1	1	1	0	0	1	0	0
0	0	0	1	0	0	0	1	0	0	1	0	1	0	1	0	0	0	0	0	1	0	0	0	0	0	1	0	0	0	1	0	0	0	1	1	0	0	0	0	1	0	0	1	1	1	1	0	1	0
0	0	0	1	0	0	0	1	0	0	1	1	1	1	1	1	0	1	1	1	1	1	0	0	1	1	0	1	0	1	0	1	1	1	1	1	1	1	1	1	1	1	1	1	1	0	0	1	0	0
0	0	0	1	0	0	0	1	0	1	0	0	1	0	1	0	0	0	0	0	1	0	0	0	0	0	1	0	1	1	1	0	0	0	1	1	0	0	0	0	0	0	0	0	0	0	0	1	0	0
0	0	0	1	0	0	0	1	0	1	0	0	1	0	1	0	0	0	0	0	1	0	0	0	0	0	1	0	1	1	1	0	0	0	1	1	0	0	0	0	0	0	0	0	0	1	1	0	1	0
0	0	0	1	0	0	0	1	0	1	0	1	1	1	1	1	0	1	1	1	1	1	0	0	1	1	0	1	1	1	1	1	1	1	1	1	1	1	1	1	0	1	1	1	1	0	0	1	0	0
0	0	0	1	0	0	0	1	0	1	1	0	1	0	1	0	0	0	0	0	1	0	0	0	0	0	1	0	1	1	1	0	0	0	1	1	0	0	0	0	1	0	0	1	1	1	1	0	1	0
0	0	0	1	0	0	0	1	0	1	1	1	1	1	1	1	0	1	1	1	1	1	0	0	1	1	0	1	1	1	1	1	1	1	1	1	1	1	1	1	1	1	1	1	1	0	0	1	0	0
0	0	0	1	0	0	0	1	1	0	0	0	1	0	1	0	0	0	0	0	1	0	0	0	0	0	0	0	0	0	0	0	1	1	0	1	0	0	0	0	0	0	0	0	0	0	0	1	0	1
0	0	0	1	0	0	0	1	1	0	0	0	1	0	1	0	0	0	0	0	1	0	0	0	0	0	0	0	0	0	0	0	1	1	0	1	0	0	0	0	0	0	0	0	0	1	1	0	1	0
0	0	0	1	0	0	0	1	1	0	0	0	1	0	1	0	0	0	0	0	1	0	0	0	0	0	0	0	0	0	1	0	0	0	1	1	0	0	0	0	0	0	0	0	0	0	0	1	0	0
0	0	0	1	0	0	0	1	1	0	0	0	1	0	1	0	0	0	0	0	1	0	0	0	0	0	0	0	0	0	1	0	0	0	1	1	0	0	0	0	0	0	0	0	0	1	1	0	1	0
0	0	0	1	0	0	0	1	1	0	1	0	1	0	1	0	0	0	0	0	1	0	0	0	0	0	0	0	0	0	0	0	1	1	0	1	0	0	0	0	1	0	0	1	1	1	1	0	1	0
0	0	0	1	0	0	0	1	1	0	1	0	1	0	1	0	0	0	0	0	1	0	0	0	0	0	0	0	0	0	1	0	0	0	1	1	0	0	0	0	1	0	0	1	1	1	1	0	1	0
0	0	0	1	0	0	0	1	1	1	0	0	1	0	1	0	0	0	0	0	1	0	0	0	0	0	0	0	1	1	1	0	0	0	1	1	0	0	0	0	0	0	0	0	0	0	0	1	0	0
0	0	0	1	0	0	0	1	1	1	0	0	1	0	1	0	0	0	0	0	1	0	0	0	0	0	0	0	1	1	1	0	0	0	1	1	0	0	0	0	0	0	0	0	0	1	1	0	1	0
0	0	0	1	0	0	0	1	1	1	0	0	1	1	1	0	0	1	0	0	1	0	0	0	1	1	0	1	1	1	1	1	1	1	1	1	0	1	0	0	0	0	0	0	0	0	0	1	0	1
0	0	0	1	0	0	0	1	1	1	1	0	1	0	1	0	0	0	0	0	1	0	0	0	0	0	0	0	1	1	1	0	0	0	1	1	0	0	0	0	1	0	0	1	1	1	1	0	1	0
0	0	0	1	0	0	0	1	1	1	1	0	1	1	1	0	0	1	0	0	1	0	0	0	1	1	0	1	1	1	1	1	1	1	1	1	0	1	0	0	1	0	0	1	1	0	0	1	0	0
0	0	0	1	0	0	1	0	0	0	0	0	1	0	1	1	0	0	0	0	1	0	0	0	0	0	1	0	0	0	1	0	0	0	1	1	0	0	0	0	0	1	1	1	1	1	1	0	1	0
0	0	0	1	0	0	1	0	0	0	0	1	1	1	1	1	0	1	1	1	1	1	0	0	1	1	0	1	0	1	0	1	1	1	1	1	1	1	1	1	0	1	1	1	1	0	0	1	0	0
0	0	0	1	0	0	1	0	0	0	1	0	1	0	1	1	0	0	0	0	1	0	0	0	0	0	1	0	0	0	1	0	0	0	1	1	0	0	0	0	1	1	1	1	1	1	1	0	1	0
0	0	0	1	0	0	1	0	0	0	1	1	1	1	1	1	0	1	1	1	1	1	0	0	1	1	0	1	0	1	0	1	1	1	1	1	1	1	1	1	1	1	1	1	1	0	0	1	0	0
0	0	0	1	0	0	1	0	0	1	0	0	1	0	1	1	0	0	0	0	1	0	0	0	0	0	1	0	1	1	1	0	0	0	1	1	0	0	0	0	0	1	1	1	1	1	1	0	1	0
0	0	0	1	0	0	1	0	0	1	0	1	1	1	1	1	0	1	1	1	1	1	0	0	1	1	0	1	1	1	1	1	1	1	1	1	1	1	1	1	0	1	1	1	1	0	0	1	0	0
0	0	0	1	0	0	1	0	0	1	1	0	1	0	1	1	0	0	0	0	1	0	0	0	0	0	1	0	1	1	1	0	0	0	1	1	0	0	0	0	1	1	1	1	1	1	1	0	1	0
0	0	0	1	0	0	1	0	0	1	1	1	1	1	1	1	0	1	1	1	1	1	0	0	1	1	0	1	1	1	1	1	1	1	1	1	1	1	1	1	1	1	1	1	1	0	0	1	0	0
0	0	0	1	0	0	1	0	1	0	0	0	1	0	0	1	0	0	0	0	0	0	0	0	0	0	0	0	0	0	0	0	1	1	1	1	0	0	0	0	0	1	1	1	1	1	1	0	1	0
0	0	0	1	0	0	1	0	1	0	0	0	1	0	1	1	0	0	0	0	1	0	0	0	0	0	0	0	0	0	1	0	0	0	1	1	0	0	0	0	0	1	1	1	1	1	1	0	1	0
0	0	0	1	0	0	1	0	1	0	1	0	1	0	0	1	0	0	0	0	0	0	0	0	0	0	0	0	0	0	0	0	1	1	1	1	0	0	0	0	1	1	1	1	1	1	1	0	1	0
0	0	0	1	0	0	1	0	1	0	1	0	1	0	1	1	0	0	0	0	1	0	0	0	0	0	0	0	0	0	1	0	0	0	1	1	0	0	0	0	1	1	1	1	1	1	1	0	1	0
0	0	0	1	0	0	1	0	1	1	0	0	1	0	1	1	0	0	0	0	1	0	0	0	0	0	0	0	1	1	1	0	0	0	1	1	0	0	0	0	0	1	1	1	1	1	1	0	1	0
0	0	0	1	0	0	1	0	1	1	0	0	1	1	0	1	0	1	0	0	0	0	0	0	1	1	0	1	1	1	1	1	1	1	1	1	0	1	0	0	0	1	1	1	1	0	0	1	0	0
0	0	0	1	0	0	1	0	1	1	1	0	1	0	1	1	0	0	0	0	1	0	0	0	0	0	0	0	1	1	1	0	0	0	1	1	0	0	0	0	1	1	1	1	1	1	1	0	1	0
0	0	0	1	0	0	1	0	1	1	1	0	1	1	0	1	0	1	0	0	0	0	0	0	1	1	0	1	1	1	1	1	1	1	1	1	0	1	0	0	1	1	1	1	1	0	0	1	0	0
0	0	0	1	0	0	1	1	0	0	0	0	1	0	1	1	0	0	0	0	1	0	0	0	0	0	1	0	0	0	1	0	0	0	1	1	0	0	0	0	0	1	1	1	1	1	1	0	1	0
0	0	0	1	0	0	1	1	0	0	0	1	1	1	1	1	0	1	1	1	1	1	0	0	1	1	0	1	0	1	0	1	1	1	1	1	1	1	1	1	0	1	1	1	1	0	0	1	0	0
0	0	0	1	0	0	1	1	0	0	1	0	1	0	1	1	0	0	0	0	1	0	0	0	0	0	1	0	0	0	1	0	0	0	1	1	0	0	0	0	1	1	1	1	1	1	1	0	1	0
0	0	0	1	0	0	1	1	0	0	1	1	1	1	1	1	0	1	1	1	1	1	0	0	1	1	0	1	0	1	0	1	1	1	1	1	1	1	1	1	1	1	1	1	1	0	0	1	0	0
0	0	0	1	0	0	1	1	0	1	0	0	1	0	1	1	0	0	0	0	1	0	0	0	0	0	1	0	1	1	1	0	0	0	1	1	0	0	0	0	0	1	1	1	1	1	1	0	1	0
0	0	0	1	0	0	1	1	0	1	0	1	1	1	1	1	0	1	1	1	1	1	0	0	1	1	0	1	1	1	1	1	1	1	1	1	1	1	1	1	0	1	1	1	1	0	0	1	0	0
0	0	0	1	0	0	1	1	0	1	1	0	1	0	1	1	0	0	0	0	1	0	0	0	0	0	1	0	1	1	1	0	0	0	1	1	0	0	0	0	1	1	1	1	1	1	1	0	1	0
0	0	0	1	0	0	1	1	0	1	1	1	1	1	1	1	0	1	1	1	1	1	0	0	1	1	0	1	1	1	1	1	1	1	1	1	1	1	1	1	1	1	1	1	1	0	0	1	0	0
0	0	0	1	0	0	1	1	1	0	0	0	1	0	1	1	0	0	0	0	1	0	0	0	0	0	0	0	0	0	0	0	1	1	1	1	0	0	0	0	0	1	1	1	1	1	1	0	1	0
0	0	0	1	0	0	1	1	1	0	0	0	1	0	1	1	0	0	0	0	1	0	0	0	0	0	0	0	0	0	1	0	0	0	1	1	0	0	0	0	0	1	1	1	1	1	1	0	1	0
0	0	0	1	0	0	1	1	1	0	1	0	1	0	1	1	0	0	0	0	1	0	0	0	0	0	0	0	0	0	0	0	1	1	1	1	0	0	0	0	1	1	1	1	1	1	1	0	1	0
0	0	0	1	0	0	1	1	1	0	1	0	1	0	1	1	0	0	0	0	1	0	0	0	0	0	0	0	0	0	1	0	0	0	1	1	0	0	0	0	1	1	1	1	1	1	1	0	1	0
0	0	0	1	0	0	1	1	1	1	0	0	1	0	1	1	0	0	0	0	1	0	0	0	0	0	0	0	1	1	1	0	0	0	1	1	0	0	0	0	0	1	1	1	1	1	1	0	1	0
0	0	0	1	0	0	1	1	1	1	0	0	1	1	1	1	0	1	0	0	1	0	0	0	1	1	0	1	1	1	1	1	1	1	1	1	0	1	0	0	0	1	1	1	1	0	0	1	0	0
0	0	0	1	0	0	1	1	1	1	1	0	1	0	1	1	0	0	0	0	1	0	0	0	0	0	0	0	1	1	1	0	0	0	1	1	0	0	0	0	1	1	1	1	1	1	1	0	1	0
0	0	0	1	0	0	1	1	1	1	1	0	1	1	1	1	0	1	0	0	1	0	0	0	1	1	0	1	1	1	1	1	1	1	1	1	0	1	0	0	1	1	1	1	1	0	0	1	0	0
0	0	0	1	0	1	0	0	0	0	0	0	1	0	1	0	0	0	0	0	1	0	0	0	0	0	1	0	0	0	1	0	0	0	1	1	0	0	0	0	0	0	0	0	0	0	0	1	0	0
0	0	0	1	0	1	0	0	0	0	0	0	1	0	1	0	0	0	0	0	1	0	0	0	0	0	1	0	0	0	1	0	0	0	1	1	0	0	0	0	0	0	0	0	0	1	1	0	1	0
0	0	0	1	0	1	0	0	0	0	0	1	1	1	1	1	0	1	1	1	1	1	0	0	1	1	0	1	0	1	0	1	1	1	1	1	1	1	1	1	0	1	1	1	1	0	0	1	0	0
0	0	0	1	0	1	0	0	0	0	1	0	1	0	1	0	0	0	0	0	1	0	0	0	0	0	1	0	0	0	1	0	0	0	1	1	0	0	0	0	1	0	0	1	1	1	1	0	1	0
0	0	0	1	0	1	0	0	0	0	1	1	1	1	1	1	0	1	1	1	1	1	0	0	1	1	0	1	0	1	0	1	1	1	1	1	1	1	1	1	1	1	1	1	1	0	0	1	0	0
0	0	0	1	0	1	0	0	0	1	0	0	1	0	1	0	0	0	0	0	1	0	0	0	0	0	1	0	1	1	1	0	0	0	1	1	0	0	0	0	0	0	0	0	0	0	0	1	0	0
0	0	0	1	0	1	0	0	0	1	0	0	1	0	1	0	0	0	0	0	1	0	0	0	0	0	1	0	1	1	1	0	0	0	1	1	0	0	0	0	0	0	0	0	0	1	1	0	1	0
0	0	0	1	0	1	0	0	0	1	0	1	1	1	1	1	0	1	1	1	1	1	0	0	1	1	0	1	1	1	1	1	1	1	1	1	1	1	1	1	0	1	1	1	1	0	0	1	0	0
0	0	0	1	0	1	0	0	0	1	1	0	1	0	1	0	0	0	0	0	1	0	0	0	0	0	1	0	1	1	1	0	0	0	1	1	0	0	0	0	1	0	0	1	1	1	1	0	1	0
0	0	0	1	0	1	0	0	0	1	1	1	1	1	1	1	0	1	1	1	1	1	0	0	1	1	0	1	1	1	1	1	1	1	1	1	1	1	1	1	1	1	1	1	1	0	0	1	0	0
0	0	0	1	0	1	0	0	1	0	0	0	1	0	1	0	0	0	0	0	0	0	0	0	0	0	0	0	0	0	0	0	1	1	0	1	0	0	0	0	0	0	0	0	0	0	0	1	0	1
0	0	0	1	0	1	0	0	1	0	0	0	1	0	1	0	0	0	0	0	0	0	0	0	0	0	0	0	0	0	0	0	1	1	0	1	0	0	0	0	0	0	0	0	0	1	1	0	1	0
0	0	0	1	0	1	0	0	1	0	0	0	1	0	1	0	0	0	0	0	1	0	0	0	0	0	0	0	0	0	1	0	0	0	1	1	0	0	0	0	0	0	0	0	0	0	0	1	0	0
0	0	0	1	0	1	0	0	1	0	0	0	1	0	1	0	0	0	0	0	1	0	0	0	0	0	0	0	0	0	1	0	0	0	1	1	0	0	0	0	0	0	0	0	0	1	1	0	1	0
0	0	0	1	0	1	0	0	1	0	1	0	1	0	1	0	0	0	0	0	0	0	0	0	0	0	0	0	0	0	0	0	1	1	0	1	0	0	0	0	1	0	0	1	1	1	1	0	1	0
0	0	0	1	0	1	0	0	1	0	1	0	1	0	1	0	0	0	0	0	1	0	0	0	0	0	0	0	0	0	1	0	0	0	1	1	0	0	0	0	1	0	0	1	1	1	1	0	1	0
0	0	0	1	0	1	0	0	1	1	0	0	1	0	1	0	0	0	0	0	1	0	0	0	0	0	0	0	1	1	1	0	0	0	1	1	0	0	0	0	0	0	0	0	0	0	0	1	0	0
0	0	0	1	0	1	0	0	1	1	0	0	1	0	1	0	0	0	0	0	1	0	0	0	0	0	0	0	1	1	1	0	0	0	1	1	0	0	0	0	0	0	0	0	0	1	1	0	1	0
0	0	0	1	0	1	0	0	1	1	0	0	1	1	1	0	0	1	0	0	0	0	0	0	1	1	0	1	1	1	1	1	1	1	1	1	0	1	0	0	0	0	0	0	0	0	0	1	0	1
0	0	0	1	0	1	0	0	1	1	1	0	1	0	1	0	0	0	0	0	1	0	0	0	0	0	0	0	1	1	1	0	0	0	1	1	0	0	0	0	1	0	0	1	1	1	1	0	1	0
0	0	0	1	0	1	0	0	1	1	1	0	1	1	1	0	0	1	0	0	0	0	0	0	1	1	0	1	1	1	1	1	1	1	1	1	0	1	0	0	1	0	0	1	1	0	0	1	0	0
0	0	0	1	0	1	0	1	0	0	0	0	1	0	1	0	0	0	0	0	1	0	0	0	0	0	1	0	0	0	1	0	0	0	1	1	0	0	0	0	0	0	0	0	0	0	0	1	0	0
0	0	0	1	0	1	0	1	0	0	0	0	1	0	1	0	0	0	0	0	1	0	0	0	0	0	1	0	0	0	1	0	0	0	1	1	0	0	0	0	0	0	0	0	0	1	1	0	1	0
0	0	0	1	0	1	0	1	0	0	0	1	1	1	1	1	0	1	1	1	1	1	0	0	1	1	0	1	0	1	0	1	1	1	1	1	1	1	1	1	0	1	1	1	1	0	0	1	0	0
0	0	0	1	0	1	0	1	0	0	1	0	1	0	1	0	0	0	0	0	1	0	0	0	0	0	1	0	0	0	1	0	0	0	1	1	0	0	0	0	1	0	0	1	1	1	1	0	1	0
0	0	0	1	0	1	0	1	0	0	1	1	1	1	1	1	0	1	1	1	1	1	0	0	1	1	0	1	0	1	0	1	1	1	1	1	1	1	1	1	1	1	1	1	1	0	0	1	0	0
0	0	0	1	0	1	0	1	0	1	0	0	1	0	1	0	0	0	0	0	1	0	0	0	0	0	1	0	1	1	1	0	0	0	1	1	0	0	0	0	0	0	0	0	0	0	0	1	0	0
0	0	0	1	0	1	0	1	0	1	0	0	1	0	1	0	0	0	0	0	1	0	0	0	0	0	1	0	1	1	1	0	0	0	1	1	0	0	0	0	0	0	0	0	0	1	1	0	1	0
0	0	0	1	0	1	0	1	0	1	0	1	1	1	1	1	0	1	1	1	1	1	0	0	1	1	0	1	1	1	1	1	1	1	1	1	1	1	1	1	0	1	1	1	1	0	0	1	0	0
0	0	0	1	0	1	0	1	0	1	1	0	1	0	1	0	0	0	0	0	1	0	0	0	0	0	1	0	1	1	1	0	0	0	1	1	0	0	0	0	1	0	0	1	1	1	1	0	1	0
0	0	0	1	0	1	0	1	0	1	1	1	1	1	1	1	0	1	1	1	1	1	0	0	1	1	0	1	1	1	1	1	1	1	1	1	1	1	1	1	1	1	1	1	1	0	0	1	0	0
0	0	0	1	0	1	0	1	1	0	0	0	1	0	1	0	0	0	0	0	1	0	0	0	0	0	0	0	0	0	0	0	1	1	0	1	0	0	0	0	0	0	0	0	0	0	0	1	0	1
0	0	0	1	0	1	0	1	1	0	0	0	1	0	1	0	0	0	0	0	1	0	0	0	0	0	0	0	0	0	0	0	1	1	0	1	0	0	0	0	0	0	0	0	0	1	1	0	1	0
0	0	0	1	0	1	0	1	1	0	0	0	1	0	1	0	0	0	0	0	1	0	0	0	0	0	0	0	0	0	1	0	0	0	1	1	0	0	0	0	0	0	0	0	0	0	0	1	0	0
0	0	0	1	0	1	0	1	1	0	0	0	1	0	1	0	0	0	0	0	1	0	0	0	0	0	0	0	0	0	1	0	0	0	1	1	0	0	0	0	0	0	0	0	0	1	1	0	1	0
0	0	0	1	0	1	0	1	1	0	1	0	1	0	1	0	0	0	0	0	1	0	0	0	0	0	0	0	0	0	0	0	1	1	0	1	0	0	0	0	1	0	0	1	1	1	1	0	1	0
0	0	0	1	0	1	0	1	1	0	1	0	1	0	1	0	0	0	0	0	1	0	0	0	0	0	0	0	0	0	1	0	0	0	1	1	0	0	0	0	1	0	0	1	1	1	1	0	1	0
0	0	0	1	0	1	0	1	1	1	0	0	1	0	1	0	0	0	0	0	1	0	0	0	0	0	0	0	1	1	1	0	0	0	1	1	0	0	0	0	0	0	0	0	0	0	0	1	0	0
0	0	0	1	0	1	0	1	1	1	0	0	1	0	1	0	0	0	0	0	1	0	0	0	0	0	0	0	1	1	1	0	0	0	1	1	0	0	0	0	0	0	0	0	0	1	1	0	1	0
0	0	0	1	0	1	0	1	1	1	0	0	1	1	1	0	0	1	0	0	1	0	0	0	1	1	0	1	1	1	1	1	1	1	1	1	0	1	0	0	0	0	0	0	0	0	0	1	0	1
0	0	0	1	0	1	0	1	1	1	1	0	1	0	1	0	0	0	0	0	1	0	0	0	0	0	0	0	1	1	1	0	0	0	1	1	0	0	0	0	1	0	0	1	1	1	1	0	1	0
0	0	0	1	0	1	0	1	1	1	1	0	1	1	1	0	0	1	0	0	1	0	0	0	1	1	0	1	1	1	1	1	1	1	1	1	0	1	0	0	1	0	0	1	1	0	0	1	0	0
0	0	0	1	0	1	1	0	0	0	0	0	1	0	1	1	0	0	0	0	1	0	0	0	0	0	1	0	0	0	1	0	0	0	1	1	0	0	0	0	0	1	1	1	1	1	1	0	1	0
0	0	0	1	0	1	1	0	0	0	0	1	1	1	1	1	0	1	1	1	1	1	0	0	1	1	0	1	0	1	0	1	1	1	1	1	1	1	1	1	0	1	1	1	1	0	0	1	0	0
0	0	0	1	0	1	1	0	0	0	1	0	1	0	1	1	0	0	0	0	1	0	0	0	0	0	1	0	0	0	1	0	0	0	1	1	0	0	0	0	1	1	1	1	1	1	1	0	1	0
0	0	0	1	0	1	1	0	0	0	1	1	1	1	1	1	0	1	1	1	1	1	0	0	1	1	0	1	0	1	0	1	1	1	1	1	1	1	1	1	1	1	1	1	1	0	0	1	0	0
0	0	0	1	0	1	1	0	0	1	0	0	1	0	1	1	0	0	0	0	1	0	0	0	0	0	1	0	1	1	1	0	0	0	1	1	0	0	0	0	0	1	1	1	1	1	1	0	1	0
0	0	0	1	0	1	1	0	0	1	0	1	1	1	1	1	0	1	1	1	1	1	0	0	1	1	0	1	1	1	1	1	1	1	1	1	1	1	1	1	0	1	1	1	1	0	0	1	0	0
0	0	0	1	0	1	1	0	0	1	1	0	1	0	1	1	0	0	0	0	1	0	0	0	0	0	1	0	1	1	1	0	0	0	1	1	0	0	0	0	1	1	1	1	1	1	1	0	1	0
0	0	0	1	0	1	1	0	0	1	1	1	1	1	1	1	0	1	1	1	1	1	0	0	1	1	0	1	1	1	1	1	1	1	1	1	1	1	1	1	1	1	1	1	1	0	0	1	0	0
0	0	0	1	0	1	1	0	1	0	0	0	1	0	1	1	0	0	0	0	0	0	0	0	0	0	0	0	0	0	0	0	1	1	1	1	0	0	0	0	0	1	1	1	1	1	1	0	1	0
0	0	0	1	0	1	1	0	1	0	0	0	1	0	1	1	0	0	0	0	1	0	0	0	0	0	0	0	0	0	1	0	0	0	1	1	0	0	0	0	0	1	1	1	1	1	1	0	1	0
0	0	0	1	0	1	1	0	1	0	1	0	1	0	1	1	0	0	0	0	0	0	0	0	0	0	0	0	0	0	0	0	1	1	1	1	0	0	0	0	1	1	1	1	1	1	1	0	1	0
0	0	0	1	0	1	1	0	1	0	1	0	1	0	1	1	0	0	0	0	1	0	0	0	0	0	0	0	0	0	1	0	0	0	1	1	0	0	0	0	1	1	1	1	1	1	1	0	1	0
0	0	0	1	0	1	1	0	1	1	0	0	1	0	1	1	0	0	0	0	1	0	0	0	0	0	0	0	1	1	1	0	0	0	1	1	0	0	0	0	0	1	1	1	1	1	1	0	1	0
0	0	0	1	0	1	1	0	1	1	0	0	1	1	1	1	0	1	0	0	0	0	0	0	1	1	0	1	1	1	1	1	1	1	1	1	0	1	0	0	0	1	1	1	1	0	0	1	0	0
0	0	0	1	0	1	1	0	1	1	1	0	1	0	1	1	0	0	0	0	1	0	0	0	0	0	0	0	1	1	1	0	0	0	1	1	0	0	0	0	1	1	1	1	1	1	1	0	1	0
0	0	0	1	0	1	1	0	1	1	1	0	1	1	1	1	0	1	0	0	0	0	0	0	1	1	0	1	1	1	1	1	1	1	1	1	0	1	0	0	1	1	1	1	1	0	0	1	0	0
0	0	0	1	0	1	1	1	0	0	0	0	1	0	1	1	0	0	0	0	1	0	0	0	0	0	1	0	0	0	1	0	0	0	1	1	0	0	0	0	0	1	1	1	1	1	1	0	1	0
0	0	0	1	0	1	1	1	0	0	0	1	1	1	1	1	0	1	1	1	1	1	0	0	1	1	0	1	0	1	0	1	1	1	1	1	1	1	1	1	0	1	1	1	1	0	0	1	0	0
0	0	0	1	0	1	1	1	0	0	1	0	1	0	1	1	0	0	0	0	1	0	0	0	0	0	1	0	0	0	1	0	0	0	1	1	0	0	0	0	1	1	1	1	1	1	1	0	1	0
0	0	0	1	0	1	1	1	0	0	1	1	1	1	1	1	0	1	1	1	1	1	0	0	1	1	0	1	0	1	0	1	1	1	1	1	1	1	1	1	1	1	1	1	1	0	0	1	0	0
0	0	0	1	0	1	1	1	0	1	0	0	1	0	1	1	0	0	0	0	1	0	0	0	0	0	1	0	1	1	1	0	0	0	1	1	0	0	0	0	0	1	1	1	1	1	1	0	1	0
0	0	0	1	0	1	1	1	0	1	0	1	1	1	1	1	0	1	1	1	1	1	0	0	1	1	0	1	1	1	1	1	1	1	1	1	1	1	1	1	0	1	1	1	1	0	0	1	0	0
0	0	0	1	0	1	1	1	0	1	1	0	1	0	1	1	0	0	0	0	1	0	0	0	0	0	1	0	1	1	1	0	0	0	1	1	0	0	0	0	1	1	1	1	1	1	1	0	1	0
0	0	0	1	0	1	1	1	0	1	1	1	1	1	1	1	0	1	1	1	1	1	0	0	1	1	0	1	1	1	1	1	1	1	1	1	1	1	1	1	1	1	1	1	1	0	0	1	0	0
0	0	0	1	0	1	1	1	1	0	0	0	1	0	1	1	0	0	0	0	1	0	0	0	0	0	0	0	0	0	0	0	1	1	1	1	0	0	0	0	0	1	1	1	1	1	1	0	1	0
0	0	0	1	0	1	1	1	1	0	0	0	1	0	1	1	0	0	0	0	1	0	0	0	0	0	0	0	0	0	1	0	0	0	1	1	0	0	0	0	0	1	1	1	1	1	1	0	1	0
0	0	0	1	0	1	1	1	1	0	1	0	1	0	1	1	0	0	0	0	1	0	0	0	0	0	0	0	0	0	0	0	1	1	1	1	0	0	0	0	1	1	1	1	1	1	1	0	1	0
0	0	0	1	0	1	1	1	1	0	1	0	1	0	1	1	0	0	0	0	1	0	0	0	0	0	0	0	0	0	1	0	0	0	1	1	0	0	0	0	1	1	1	1	1	1	1	0	1	0
0	0	0	1	0	1	1	1	1	1	0	0	1	0	1	1	0	0	0	0	1	0	0	0	0	0	0	0	1	1	1	0	0	0	1	1	0	0	0	0	0	1	1	1	1	1	1	0	1	0
0	0	0	1	0	1	1	1	1	1	0	0	1	1	1	1	0	1	0	0	1	0	0	0	1	1	0	1	1	1	1	1	1	1	1	1	0	1	0	0	0	1	1	1	1	0	0	1	0	0
0	0	0	1	0	1	1	1	1	1	1	0	1	0	1	1	0	0	0	0	1	0	0	0	0	0	0	0	1	1	1	0	0	0	1	1	0	0	0	0	1	1	1	1	1	1	1	0	1	0
0	0	0	1	0	1	1	1	1	1	1	0	1	1	1	1	0	1	0	0	1	0	0	0	1	1	0	1	1	1	1	1	1	1	1	1	0	1	0	0	1	1	1	1	1	0	0	1	0	0
0	0	0	1	1	0	0	0	0	0	0	0	1	1	1	0	0	0	0	0	1	0	0	0	0	0	1	0	0	0	1	0	0	0	1	1	0	0	0	0	0	0	0	0	0	0	0	1	0	0
0	0	0	1	1	0	0	0	0	0	0	0	1	1	1	0	0	0	0	0	1	0	0	0	0	0	1	0	0	0	1	0	0	0	1	1	0	0	0	0	0	0	0	0	0	1	1	0	1	0
0	0	0	1	1	0	0	0	0	0	0	1	1	1	1	1	0	1	1	1	1	1	0	0	1	1	0	1	0	1	0	1	1	1	1	1	1	1	1	1	0	1	1	1	1	0	0	1	0	0
0	0	0	1	1	0	0	0	0	0	1	0	1	1	1	0	0	0	0	0	1	0	0	0	0	0	1	0	0	0	1	0	0	0	1	1	0	0	0	0	1	0	0	1	1	1	1	0	1	0
0	0	0	1	1	0	0	0	0	0	1	1	1	1	1	1	0	1	1	1	1	1	0	0	1	1	0	1	0	1	0	1	1	1	1	1	1	1	1	1	1	1	1	1	1	0	0	1	0	0
0	0	0	1	1	0	0	0	0	1	0	0	1	1	1	0	0	0	0	0	1	0	0	0	0	0	1	0	1	1	1	0	0	0	1	1	0	0	0	0	0	0	0	0	0	0	0	1	0	0
0	0	0	1	1	0	0	0	0	1	0	0	1	1	1	0	0	0	0	0	1	0	0	0	0	0	1	0	1	1	1	0	0	0	1	1	0	0	0	0	0	0	0	0	0	1	1	0	1	0
0	0	0	1	1	0	0	0	0	1	0	1	1	1	1	1	0	1	1	1	1	1	0	0	1	1	0	1	1	1	1	1	1	1	1	1	1	1	1	1	0	1	1	1	1	0	0	1	0	0
0	0	0	1	1	0	0	0	0	1	1	0	1	1	1	0	0	0	0	0	1	0	0	0	0	0	1	0	1	1	1	0	0	0	1	1	0	0	0	0	1	0	0	1	1	1	1	0	1	0
0	0	0	1	1	0	0	0	0	1	1	1	1	1	1	1	0	1	1	1	1	1	0	0	1	1	0	1	1	1	1	1	1	1	1	1	1	1	1	1	1	1	1	1	1	0	0	1	0	0
0	0	0	1	1	0	0	0	1	0	0	0	1	1	0	0	0	0	0	0	0	0	0	0	0	1	0	0	0	0	0	0	1	1	0	1	0	0	0	0	0	0	0	0	0	0	0	1	0	1
0	0	0	1	1	0	0	0	1	0	0	0	1	1	0	0	0	0	0	0	0	0	0	0	0	1	0	0	0	0	0	0	1	1	0	1	0	0	0	0	0	0	0	0	0	1	1	0	1	0
0	0	0	1	1	0	0	0	1	0	0	0	1	1	1	0	0	0	0	0	1	0	0	0	0	0	0	0	0	0	1	0	0	0	1	1	0	0	0	0	0	0	0	0	0	0	0	1	0	0
0	0	0	1	1	0	0	0	1	0	0	0	1	1	1	0	0	0	0	0	1	0	0	0	0	0	0	0	0	0	1	0	0	0	1	1	0	0	0	0	0	0	0	0	0	1	1	0	1	0
0	0	0	1	1	0	0	0	1	0	1	0	1	1	0	0	0	0	0	0	0	0	0	0	0	1	0	0	0	0	0	0	1	1	0	1	0	0	0	0	1	0	0	1	1	1	1	0	1	0
0	0	0	1	1	0	0	0	1	0	1	0	1	1	1	0	0	0	0	0	1	0	0	0	0	0	0	0	0	0	1	0	0	0	1	1	0	0	0	0	1	0	0	1	1	1	1	0	1	0
0	0	0	1	1	0	0	0	1	1	0	0	1	1	0	0	0	1	0	0	0	0	0	0	1	1	0	1	1	1	1	1	1	1	1	1	0	1	0	0	0	0	0	0	0	0	0	1	0	1
0	0	0	1	1	0	0	0	1	1	0	0	1	1	1	0	0	0	0	0	1	0	0	0	0	0	0	0	1	1	1	0	0	0	1	1	0	0	0	0	0	0	0	0	0	0	0	1	0	0
0	0	0	1	1	0	0	0	1	1	0	0	1	1	1	0	0	0	0	0	1	0	0	0	0	0	0	0	1	1	1	0	0	0	1	1	0	0	0	0	0	0	0	0	0	1	1	0	1	0
0	0	0	1	1	0	0	0	1	1	1	0	1	1	0	0	0	1	0	0	0	0	0	0	1	1	0	1	1	1	1	1	1	1	1	1	0	1	0	0	1	0	0	1	1	0	0	1	0	0
0	0	0	1	1	0	0	0	1	1	1	0	1	1	1	0	0	0	0	0	1	0	0	0	0	0	0	0	1	1	1	0	0	0	1	1	0	0	0	0	1	0	0	1	1	1	1	0	1	0
0	0	0	1	1	0	0	1	0	0	0	0	1	1	1	0	0	0	0	0	1	0	0	0	0	0	1	0	0	0	1	0	0	0	1	1	0	0	0	0	0	0	0	0	0	0	0	1	0	0
0	0	0	1	1	0	0	1	0	0	0	0	1	1	1	0	0	0	0	0	1	0	0	0	0	0	1	0	0	0	1	0	0	0	1	1	0	0	0	0	0	0	0	0	0	1	1	0	1	0
0	0	0	1	1	0	0	1	0	0	0	1	1	1	1	1	0	1	1	1	1	1	0	0	1	1	0	1	0	1	0	1	1	1	1	1	1	1	1	1	0	1	1	1	1	0	0	1	0	0
0	0	0	1	1	0	0	1	0	0	1	0	1	1	1	0	0	0	0	0	1	0	0	0	0	0	1	0	0	0	1	0	0	0	1	1	0	0	0	0	1	0	0	1	1	1	1	0	1	0
0	0	0	1	1	0	0	1	0	0	1	1	1	1	1	1	0	1	1	1	1	1	0	0	1	1	0	1	0	1	0	1	1	1	1	1	1	1	1	1	1	1	1	1	1	0	0	1	0	0
0	0	0	1	1	0	0	1	0	1	0	0	1	1	1	0	0	0	0	0	1	0	0	0	0	0	1	0	1	1	1	0	0	0	1	1	0	0	0	0	0	0	0	0	0	0	0	1	0	0
0	0	0	1	1	0	0	1	0	1	0	0	1	1	1	0	0	0	0	0	1	0	0	0	0	0	1	0	1	1	1	0	0	0	1	1	0	0	0	0	0	0	0	0	0	1	1	0	1	0
0	0	0	1	1	0	0	1	0	1	0	1	1	1	1	1	0	1	1	1	1	1	0	0	1	1	0	1	1	1	1	1	1	1	1	1	1	1	1	1	0	1	1	1	1	0	0	1	0	0
0	0	0	1	1	0	0	1	0	1	1	0	1	1	1	0	0	0	0	0	1	0	0	0	0	0	1	0	1	1	1	0	0	0	1	1	0	0	0	0	1	0	0	1	1	1	1	0	1	0
0	0	0	1	1	0	0	1	0	1	1	1	1	1	1	1	0	1	1	1	1	1	0	0	1	1	0	1	1	1	1	1	1	1	1	1	1	1	1	1	1	1	1	1	1	0	0	1	0	0
0	0	0	1	1	0	0	1	1	0	0	0	1	1	1	0	0	0	0	0	1	0	0	0	0	0	0	0	0	0	1	0	0	0	1	1	0	0	0	0	0	0	0	0	0	0	0	1	0	0
0	0	0	1	1	0	0	1	1	0	0	0	1	1	1	0	0	0	0	0	1	0	0	0	0	0	0	0	0	0	1	0	0	0	1	1	0	0	0	0	0	0	0	0	0	1	1	0	1	0
0	0	0	1	1	0	0	1	1	0	0	0	1	1	1	0	0	0	0	0	1	0	0	0	0	1	0	0	0	0	0	0	1	1	0	1	0	0	0	0	0	0	0	0	0	0	0	1	0	1
0	0	0	1	1	0	0	1	1	0	0	0	1	1	1	0	0	0	0	0	1	0	0	0	0	1	0	0	0	0	0	0	1	1	0	1	0	0	0	0	0	0	0	0	0	1	1	0	1	0
0	0	0	1	1	0	0	1	1	0	1	0	1	1	1	0	0	0	0	0	1	0	0	0	0	0	0	0	0	0	1	0	0	0	1	1	0	0	0	0	1	0	0	1	1	1	1	0	1	0
0	0	0	1	1	0	0	1	1	0	1	0	1	1	1	0	0	0	0	0	1	0	0	0	0	1	0	0	0	0	0	0	1	1	0	1	0	0	0	0	1	0	0	1	1	1	1	0	1	0
0	0	0	1	1	0	0	1	1	1	0	0	1	1	1	0	0	0	0	0	1	0	0	0	0	0	0	0	1	1	1	0	0	0	1	1	0	0	0	0	0	0	0	0	0	0	0	1	0	0
0	0	0	1	1	0	0	1	1	1	0	0	1	1	1	0	0	0	0	0	1	0	0	0	0	0	0	0	1	1	1	0	0	0	1	1	0	0	0	0	0	0	0	0	0	1	1	0	1	0
0	0	0	1	1	0	0	1	1	1	0	0	1	1	1	0	0	1	0	0	1	0	0	0	1	1	0	1	1	1	1	1	1	1	1	1	0	1	0	0	0	0	0	0	0	0	0	1	0	1
0	0	0	1	1	0	0	1	1	1	1	0	1	1	1	0	0	0	0	0	1	0	0	0	0	0	0	0	1	1	1	0	0	0	1	1	0	0	0	0	1	0	0	1	1	1	1	0	1	0
0	0	0	1	1	0	0	1	1	1	1	0	1	1	1	0	0	1	0	0	1	0	0	0	1	1	0	1	1	1	1	1	1	1	1	1	0	1	0	0	1	0	0	1	1	0	0	1	0	0
0	0	0	1	1	0	1	0	0	0	0	0	1	1	1	1	0	0	0	0	1	0	0	0	0	0	1	0	0	0	1	0	0	0	1	1	0	0	0	0	0	1	1	1	1	1	1	0	1	0
0	0	0	1	1	0	1	0	0	0	0	1	1	1	1	1	0	1	1	1	1	1	0	0	1	1	0	1	0	1	0	1	1	1	1	1	1	1	1	1	0	1	1	1	1	0	0	1	0	0
0	0	0	1	1	0	1	0	0	0	1	0	1	1	1	1	0	0	0	0	1	0	0	0	0	0	1	0	0	0	1	0	0	0	1	1	0	0	0	0	1	1	1	1	1	1	1	0	1	0
0	0	0	1	1	0	1	0	0	0	1	1	1	1	1	1	0	1	1	1	1	1	0	0	1	1	0	1	0	1	0	1	1	1	1	1	1	1	1	1	1	1	1	1	1	0	0	1	0	0
0	0	0	1	1	0	1	0	0	1	0	0	1	1	1	1	0	0	0	0	1	0	0	0	0	0	1	0	1	1	1	0	0	0	1	1	0	0	0	0	0	1	1	1	1	1	1	0	1	0
0	0	0	1	1	0	1	0	0	1	0	1	1	1	1	1	0	1	1	1	1	1	0	0	1	1	0	1	1	1	1	1	1	1	1	1	1	1	1	1	0	1	1	1	1	0	0	1	0	0
0	0	0	1	1	0	1	0	0	1	1	0	1	1	1	1	0	0	0	0	1	0	0	0	0	0	1	0	1	1	1	0	0	0	1	1	0	0	0	0	1	1	1	1	1	1	1	0	1	0
0	0	0	1	1	0	1	0	0	1	1	1	1	1	1	1	0	1	1	1	1	1	0	0	1	1	0	1	1	1	1	1	1	1	1	1	1	1	1	1	1	1	1	1	1	0	0	1	0	0
0	0	0	1	1	0	1	0	1	0	0	0	1	1	0	1	0	0	0	0	0	0	0	0	0	1	0	0	0	0	0	0	1	1	1	1	0	0	0	0	0	1	1	1	1	1	1	0	1	0
0	0	0	1	1	0	1	0	1	0	0	0	1	1	1	1	0	0	0	0	1	0	0	0	0	0	0	0	0	0	1	0	0	0	1	1	0	0	0	0	0	1	1	1	1	1	1	0	1	0
0	0	0	1	1	0	1	0	1	0	1	0	1	1	0	1	0	0	0	0	0	0	0	0	0	1	0	0	0	0	0	0	1	1	1	1	0	0	0	0	1	1	1	1	1	1	1	0	1	0
0	0	0	1	1	0	1	0	1	0	1	0	1	1	1	1	0	0	0	0	1	0	0	0	0	0	0	0	0	0	1	0	0	0	1	1	0	0	0	0	1	1	1	1	1	1	1	0	1	0
0	0	0	1	1	0	1	0	1	1	0	0	1	1	0	1	0	1	0	0	0	0	0	0	1	1	0	1	1	1	1	1	1	1	1	1	0	1	0	0	0	1	1	1	1	0	0	1	0	0
0	0	0	1	1	0	1	0	1	1	0	0	1	1	1	1	0	0	0	0	1	0	0	0	0	0	0	0	1	1	1	0	0	0	1	1	0	0	0	0	0	1	1	1	1	1	1	0	1	0
0	0	0	1	1	0	1	0	1	1	1	0	1	1	0	1	0	1	0	0	0	0	0	0	1	1	0	1	1	1	1	1	1	1	1	1	0	1	0	0	1	1	1	1	1	0	0	1	0	0
0	0	0	1	1	0	1	0	1	1	1	0	1	1	1	1	0	0	0	0	1	0	0	0	0	0	0	0	1	1	1	0	0	0	1	1	0	0	0	0	1	1	1	1	1	1	1	0	1	0
0	0	0	1	1	0	1	1	0	0	0	0	1	1	1	1	0	0	0	0	1	0	0	0	0	0	1	0	0	0	1	0	0	0	1	1	0	0	0	0	0	1	1	1	1	1	1	0	1	0
0	0	0	1	1	0	1	1	0	0	0	1	1	1	1	1	0	1	1	1	1	1	0	0	1	1	0	1	0	1	0	1	1	1	1	1	1	1	1	1	0	1	1	1	1	0	0	1	0	0
0	0	0	1	1	0	1	1	0	0	1	0	1	1	1	1	0	0	0	0	1	0	0	0	0	0	1	0	0	0	1	0	0	0	1	1	0	0	0	0	1	1	1	1	1	1	1	0	1	0
0	0	0	1	1	0	1	1	0	0	1	1	1	1	1	1	0	1	1	1	1	1	0	0	1	1	0	1	0	1	0	1	1	1	1	1	1	1	1	1	1	1	1	1	1	0	0	1	0	0
0	0	0	1	1	0	1	1	0	1	0	0	1	1	1	1	0	0	0	0	1	0	0	0	0	0	1	0	1	1	1	0	0	0	1	1	0	0	0	0	0	1	1	1	1	1	1	0	1	0
0	0	0	1	1	0	1	1	0	1	0	1	1	1	1	1	0	1	1	1	1	1	0	0	1	1	0	1	1	1	1	1	1	1	1	1	1	1	1	1	0	1	1	1	1	0	0	1	0	0
0	0	0	1	1	0	1	1	0	1	1	0	1	1	1	1	0	0	0	0	1	0	0	0	0	0	1	0	1	1	1	0	0	0	1	1	0	0	0	0	1	1	1	1	1	1	1	0	1	0
0	0	0	1	1	0	1	1	0	1	1	1	1	1	1	1	0	1	1	1	1	1	0	0	1	1	0	1	1	1	1	1	1	1	1	1	1	1	1	1	1	1	1	1	1	0	0	1	0	0
0	0	0	1	1	0	1	1	1	0	0	0	1	1	1	1	0	0	0	0	1	0	0	0	0	0	0	0	0	0	1	0	0	0	1	1	0	0	0	0	0	1	1	1	1	1	1	0	1	0
0	0	0	1	1	0	1	1	1	0	0	0	1	1	1	1	0	0	0	0	1	0	0	0	0	1	0	0	0	0	0	0	1	1	1	1	0	0	0	0	0	1	1	1	1	1	1	0	1	0
0	0	0	1	1	0	1	1	1	0	1	0	1	1	1	1	0	0	0	0	1	0	0	0	0	0	0	0	0	0	1	0	0	0	1	1	0	0	0	0	1	1	1	1	1	1	1	0	1	0
0	0	0	1	1	0	1	1	1	0	1	0	1	1	1	1	0	0	0	0	1	0	0	0	0	1	0	0	0	0	0	0	1	1	1	1	0	0	0	0	1	1	1	1	1	1	1	0	1	0
0	0	0	1	1	0	1	1	1	1	0	0	1	1	1	1	0	0	0	0	1	0	0	0	0	0	0	0	1	1	1	0	0	0	1	1	0	0	0	0	0	1	1	1	1	1	1	0	1	0
0	0	0	1	1	0	1	1	1	1	0	0	1	1	1	1	0	1	0	0	1	0	0	0	1	1	0	1	1	1	1	1	1	1	1	1	0	1	0	0	0	1	1	1	1	0	0	1	0	0
0	0	0	1	1	0	1	1	1	1	1	0	1	1	1	1	0	0	0	0	1	0	0	0	0	0	0	0	1	1	1	0	0	0	1	1	0	0	0	0	1	1	1	1	1	1	1	0	1	0
0	0	0	1	1	0	1	1	1	1	1	0	1	1	1	1	0	1	0	0	1	0	0	0	1	1	0	1	1	1	1	1	1	1	1	1	0	1	0	0	1	1	1	1	1	0	0	1	0	0
0	0	0	1	1	1	0	0	0	0	0	0	1	1	1	0	0	0	0	0	1	0	0	0	0	0	1	0	0	0	1	0	0	0	1	1	0	0	0	0	0	0	0	0	0	0	0	1	0	0
0	0	0	1	1	1	0	0	0	0	0	0	1	1	1	0	0	0	0	0	1	0	0	0	0	0	1	0	0	0	1	0	0	0	1	1	0	0	0	0	0	0	0	0	0	1	1	0	1	0
0	0	0	1	1	1	0	0	0	0	0	1	1	1	1	1	0	1	1	1	1	1	0	0	1	1	0	1	0	1	0	1	1	1	1	1	1	1	1	1	0	1	1	1	1	0	0	1	0	0
0	0	0	1	1	1	0	0	0	0	1	0	1	1	1	0	0	0	0	0	1	0	0	0	0	0	1	0	0	0	1	0	0	0	1	1	0	0	0	0	1	0	0	1	1	1	1	0	1	0
0	0	0	1	1	1	0	0	0	0	1	1	1	1	1	1	0	1	1	1	1	1	0	0	1	1	0	1	0	1	0	1	1	1	1	1	1	1	1	1	1	1	1	1	1	0	0	1	0	0
0	0	0	1	1	1	0	0	0	1	0	0	1	1	1	0	0	0	0	0	1	0	0	0	0	0	1	0	1	1	1	0	0	0	1	1	0	0	0	0	0	0	0	0	0	0	0	1	0	0
0	0	0	1	1	1	0	0	0	1	0	0	1	1	1	0	0	0	0	0	1	0	0	0	0	0	1	0	1	1	1	0	0	0	1	1	0	0	0	0	0	0	0	0	0	1	1	0	1	0
0	0	0	1	1	1	0	0	0	1	0	1	1	1	1	1	0	1	1	1	1	1	0	0	1	1	0	1	1	1	1	1	1	1	1	1	1	1	1	1	0	1	1	1	1	0	0	1	0	0
0	0	0	1	1	1	0	0	0	1	1	0	1	1	1	0	0	0	0	0	1	0	0	0	0	0	1	0	1	1	1	0	0	0	1	1	0	0	0	0	1	0	0	1	1	1	1	0	1	0
0	0	0	1	1	1	0	0	0	1	1	1	1	1	1	1	0	1	1	1	1	1	0	0	1	1	0	1	1	1	1	1	1	1	1	1	1	1	1	1	1	1	1	1	1	0	0	1	0	0
0	0	0	1	1	1	0	0	1	0	0	0	1	1	1	0	0	0	0	0	0	0	0	0	0	1	0	0	0	0	0	0	1	1	0	1	0	0	0	0	0	0	0	0	0	0	0	1	0	1
0	0	0	1	1	1	0	0	1	0	0	0	1	1	1	0	0	0	0	0	0	0	0	0	0	1	0	0	0	0	0	0	1	1	0	1	0	0	0	0	0	0	0	0	0	1	1	0	1	0
0	0	0	1	1	1	0	0	1	0	0	0	1	1	1	0	0	0	0	0	1	0	0	0	0	0	0	0	0	0	1	0	0	0	1	1	0	0	0	0	0	0	0	0	0	0	0	1	0	0
0	0	0	1	1	1	0	0	1	0	0	0	1	1	1	0	0	0	0	0	1	0	0	0	0	0	0	0	0	0	1	0	0	0	1	1	0	0	0	0	0	0	0	0	0	1	1	0	1	0
0	0	0	1	1	1	0	0	1	0	1	0	1	1	1	0	0	0	0	0	0	0	0	0	0	1	0	0	0	0	0	0	1	1	0	1	0	0	0	0	1	0	0	1	1	1	1	0	1	0
0	0	0	1	1	1	0	0	1	0	1	0	1	1	1	0	0	0	0	0	1	0	0	0	0	0	0	0	0	0	1	0	0	0	1	1	0	0	0	0	1	0	0	1	1	1	1	0	1	0
0	0	0	1	1	1	0	0	1	1	0	0	1	1	1	0	0	0	0	0	1	0	0	0	0	0	0	0	1	1	1	0	0	0	1	1	0	0	0	0	0	0	0	0	0	0	0	1	0	0
0	0	0	1	1	1	0	0	1	1	0	0	1	1	1	0	0	0	0	0	1	0	0	0	0	0	0	0	1	1	1	0	0	0	1	1	0	0	0	0	0	0	0	0	0	1	1	0	1	0
0	0	0	1	1	1	0	0	1	1	0	0	1	1	1	0	0	1	0	0	0	0	0	0	1	1	0	1	1	1	1	1	1	1	1	1	0	1	0	0	0	0	0	0	0	0	0	1	0	1
0	0	0	1	1	1	0	0	1	1	1	0	1	1	1	0	0	0	0	0	1	0	0	0	0	0	0	0	1	1	1	0	0	0	1	1	0	0	0	0	1	0	0	1	1	1	1	0	1	0
0	0	0	1	1	1	0	0	1	1	1	0	1	1	1	0	0	1	0	0	0	0	0	0	1	1	0	1	1	1	1	1	1	1	1	1	0	1	0	0	1	0	0	1	1	0	0	1	0	0
0	0	0	1	1	1	0	1	0	0	0	0	1	1	1	0	0	0	0	0	1	0	0	0	0	0	1	0	0	0	1	0	0	0	1	1	0	0	0	0	0	0	0	0	0	0	0	1	0	0
0	0	0	1	1	1	0	1	0	0	0	0	1	1	1	0	0	0	0	0	1	0	0	0	0	0	1	0	0	0	1	0	0	0	1	1	0	0	0	0	0	0	0	0	0	1	1	0	1	0
0	0	0	1	1	1	0	1	0	0	0	1	1	1	1	1	0	1	1	1	1	1	0	0	1	1	0	1	0	1	0	1	1	1	1	1	1	1	1	1	0	1	1	1	1	0	0	1	0	0
0	0	0	1	1	1	0	1	0	0	1	0	1	1	1	0	0	0	0	0	1	0	0	0	0	0	1	0	0	0	1	0	0	0	1	1	0	0	0	0	1	0	0	1	1	1	1	0	1	0
0	0	0	1	1	1	0	1	0	0	1	1	1	1	1	1	0	1	1	1	1	1	0	0	1	1	0	1	0	1	0	1	1	1	1	1	1	1	1	1	1	1	1	1	1	0	0	1	0	0
0	0	0	1	1	1	0	1	0	1	0	0	1	1	1	0	0	0	0	0	1	0	0	0	0	0	1	0	1	1	1	0	0	0	1	1	0	0	0	0	0	0	0	0	0	0	0	1	0	0
0	0	0	1	1	1	0	1	0	1	0	0	1	1	1	0	0	0	0	0	1	0	0	0	0	0	1	0	1	1	1	0	0	0	1	1	0	0	0	0	0	0	0	0	0	1	1	0	1	0
0	0	0	1	1	1	0	1	0	1	0	1	1	1	1	1	0	1	1	1	1	1	0	0	1	1	0	1	1	1	1	1	1	1	1	1	1	1	1	1	0	1	1	1	1	0	0	1	0	0
0	0	0	1	1	1	0	1	0	1	1	0	1	1	1	0	0	0	0	0	1	0	0	0	0	0	1	0	1	1	1	0	0	0	1	1	0	0	0	0	1	0	0	1	1	1	1	0	1	0
0	0	0	1	1	1	0	1	0	1	1	1	1	1	1	1	0	1	1	1	1	1	0	0	1	1	0	1	1	1	1	1	1	1	1	1	1	1	1	1	1	1	1	1	1	0	0	1	0	0
0	0	0	1	1	1	0	1	1	0	0	0	1	1	1	0	0	0	0	0	1	0	0	0	0	0	0	0	0	0	1	0	0	0	1	1	0	0	0	0	0	0	0	0	0	0	0	1	0	0
0	0	0	1	1	1	0	1	1	0	0	0	1	1	1	0	0	0	0	0	1	0	0	0	0	0	0	0	0	0	1	0	0	0	1	1	0	0	0	0	0	0	0	0	0	1	1	0	1	0
0	0	0	1	1	1	0	1	1	0	0	0	1	1	1	0	0	0	0	0	1	0	0	0	0	1	0	0	0	0	0	0	1	1	0	1	0	0	0	0	0	0	0	0	0	0	0	1	0	1
0	0	0	1	1	1	0	1	1	0	0	0	1	1	1	0	0	0	0	0	1	0	0	0	0	1	0	0	0	0	0	0	1	1	0	1	0	0	0	0	0	0	0	0	0	1	1	0	1	0
0	0	0	1	1	1	0	1	1	0	1	0	1	1	1	0	0	0	0	0	1	0	0	0	0	0	0	0	0	0	1	0	0	0	1	1	0	0	0	0	1	0	0	1	1	1	1	0	1	0
0	0	0	1	1	1	0	1	1	0	1	0	1	1	1	0	0	0	0	0	1	0	0	0	0	1	0	0	0	0	0	0	1	1	0	1	0	0	0	0	1	0	0	1	1	1	1	0	1	0
0	0	0	1	1	1	0	1	1	1	0	0	1	1	1	0	0	0	0	0	1	0	0	0	0	0	0	0	1	1	1	0	0	0	1	1	0	0	0	0	0	0	0	0	0	0	0	1	0	0
0	0	0	1	1	1	0	1	1	1	0	0	1	1	1	0	0	0	0	0	1	0	0	0	0	0	0	0	1	1	1	0	0	0	1	1	0	0	0	0	0	0	0	0	0	1	1	0	1	0
0	0	0	1	1	1	0	1	1	1	0	0	1	1	1	0	0	1	0	0	1	0	0	0	1	1	0	1	1	1	1	1	1	1	1	1	0	1	0	0	0	0	0	0	0	0	0	1	0	1
0	0	0	1	1	1	0	1	1	1	1	0	1	1	1	0	0	0	0	0	1	0	0	0	0	0	0	0	1	1	1	0	0	0	1	1	0	0	0	0	1	0	0	1	1	1	1	0	1	0
0	0	0	1	1	1	0	1	1	1	1	0	1	1	1	0	0	1	0	0	1	0	0	0	1	1	0	1	1	1	1	1	1	1	1	1	0	1	0	0	1	0	0	1	1	0	0	1	0	0
0	0	0	1	1	1	1	0	0	0	0	0	1	1	1	1	0	0	0	0	1	0	0	0	0	0	1	0	0	0	1	0	0	0	1	1	0	0	0	0	0	1	1	1	1	1	1	0	1	0
0	0	0	1	1	1	1	0	0	0	0	1	1	1	1	1	0	1	1	1	1	1	0	0	1	1	0	1	0	1	0	1	1	1	1	1	1	1	1	1	0	1	1	1	1	0	0	1	0	0
0	0	0	1	1	1	1	0	0	0	1	0	1	1	1	1	0	0	0	0	1	0	0	0	0	0	1	0	0	0	1	0	0	0	1	1	0	0	0	0	1	1	1	1	1	1	1	0	1	0
0	0	0	1	1	1	1	0	0	0	1	1	1	1	1	1	0	1	1	1	1	1	0	0	1	1	0	1	0	1	0	1	1	1	1	1	1	1	1	1	1	1	1	1	1	0	0	1	0	0
0	0	0	1	1	1	1	0	0	1	0	0	1	1	1	1	0	0	0	0	1	0	0	0	0	0	1	0	1	1	1	0	0	0	1	1	0	0	0	0	0	1	1	1	1	1	1	0	1	0
0	0	0	1	1	1	1	0	0	1	0	1	1	1	1	1	0	1	1	1	1	1	0	0	1	1	0	1	1	1	1	1	1	1	1	1	1	1	1	1	0	1	1	1	1	0	0	1	0	0
0	0	0	1	1	1	1	0	0	1	1	0	1	1	1	1	0	0	0	0	1	0	0	0	0	0	1	0	1	1	1	0	0	0	1	1	0	0	0	0	1	1	1	1	1	1	1	0	1	0
0	0	0	1	1	1	1	0	0	1	1	1	1	1	1	1	0	1	1	1	1	1	0	0	1	1	0	1	1	1	1	1	1	1	1	1	1	1	1	1	1	1	1	1	1	0	0	1	0	0
0	0	0	1	1	1	1	0	1	0	0	0	1	1	1	1	0	0	0	0	0	0	0	0	0	1	0	0	0	0	0	0	1	1	1	1	0	0	0	0	0	1	1	1	1	1	1	0	1	0
0	0	0	1	1	1	1	0	1	0	0	0	1	1	1	1	0	0	0	0	1	0	0	0	0	0	0	0	0	0	1	0	0	0	1	1	0	0	0	0	0	1	1	1	1	1	1	0	1	0
0	0	0	1	1	1	1	0	1	0	1	0	1	1	1	1	0	0	0	0	0	0	0	0	0	1	0	0	0	0	0	0	1	1	1	1	0	0	0	0	1	1	1	1	1	1	1	0	1	0
0	0	0	1	1	1	1	0	1	0	1	0	1	1	1	1	0	0	0	0	1	0	0	0	0	0	0	0	0	0	1	0	0	0	1	1	0	0	0	0	1	1	1	1	1	1	1	0	1	0
0	0	0	1	1	1	1	0	1	1	0	0	1	1	1	1	0	0	0	0	1	0	0	0	0	0	0	0	1	1	1	0	0	0	1	1	0	0	0	0	0	1	1	1	1	1	1	0	1	0
0	0	0	1	1	1	1	0	1	1	0	0	1	1	1	1	0	1	0	0	0	0	0	0	1	1	0	1	1	1	1	1	1	1	1	1	0	1	0	0	0	1	1	1	1	0	0	1	0	0
0	0	0	1	1	1	1	0	1	1	1	0	1	1	1	1	0	0	0	0	1	0	0	0	0	0	0	0	1	1	1	0	0	0	1	1	0	0	0	0	1	1	1	1	1	1	1	0	1	0
0	0	0	1	1	1	1	0	1	1	1	0	1	1	1	1	0	1	0	0	0	0	0	0	1	1	0	1	1	1	1	1	1	1	1	1	0	1	0	0	1	1	1	1	1	0	0	1	0	0
0	0	0	1	1	1	1	1	0	0	0	0	1	1	1	1	0	0	0	0	1	0	0	0	0	0	1	0	0	0	1	0	0	0	1	1	0	0	0	0	0	1	1	1	1	1	1	0	1	0
0	0	0	1	1	1	1	1	0	0	0	1	1	1	1	1	0	1	1	1	1	1	0	0	1	1	0	1	0	1	0	1	1	1	1	1	1	1	1	1	0	1	1	1	1	0	0	1	0	0
0	0	0	1	1	1	1	1	0	0	1	0	1	1	1	1	0	0	0	0	1	0	0	0	0	0	1	0	0	0	1	0	0	0	1	1	0	0	0	0	1	1	1	1	1	1	1	0	1	0
0	0	0	1	1	1	1	1	0	0	1	1	1	1	1	1	0	1	1	1	1	1	0	0	1	1	0	1	0	1	0	1	1	1	1	1	1	1	1	1	1	1	1	1	1	0	0	1	0	0
0	0	0	1	1	1	1	1	0	1	0	0	1	1	1	1	0	0	0	0	1	0	0	0	0	0	1	0	1	1	1	0	0	0	1	1	0	0	0	0	0	1	1	1	1	1	1	0	1	0
0	0	0	1	1	1	1	1	0	1	0	1	1	1	1	1	0	1	1	1	1	1	0	0	1	1	0	1	1	1	1	1	1	1	1	1	1	1	1	1	0	1	1	1	1	0	0	1	0	0
0	0	0	1	1	1	1	1	0	1	1	0	1	1	1	1	0	0	0	0	1	0	0	0	0	0	1	0	1	1	1	0	0	0	1	1	0	0	0	0	1	1	1	1	1	1	1	0	1	0
0	0	0	1	1	1	1	1	0	1	1	1	1	1	1	1	0	1	1	1	1	1	0	0	1	1	0	1	1	1	1	1	1	1	1	1	1	1	1	1	1	1	1	1	1	0	0	1	0	0
0	0	0	1	1	1	1	1	1	0	0	0	1	1	1	1	0	0	0	0	1	0	0	0	0	0	0	0	0	0	1	0	0	0	1	1	0	0	0	0	0	1	1	1	1	1	1	0	1	0
0	0	0	1	1	1	1	1	1	0	0	0	1	1	1	1	0	0	0	0	1	0	0	0	0	1	0	0	0	0	0	0	1	1	1	1	0	0	0	0	0	1	1	1	1	1	1	0	1	0
0	0	0	1	1	1	1	1	1	0	1	0	1	1	1	1	0	0	0	0	1	0	0	0	0	0	0	0	0	0	1	0	0	0	1	1	0	0	0	0	1	1	1	1	1	1	1	0	1	0
0	0	0	1	1	1	1	1	1	0	1	0	1	1	1	1	0	0	0	0	1	0	0	0	0	1	0	0	0	0	0	0	1	1	1	1	0	0	0	0	1	1	1	1	1	1	1	0	1	0
0	0	0	1	1	1	1	1	1	1	0	0	1	1	1	1	0	0	0	0	1	0	0	0	0	0	0	0	1	1	1	0	0	0	1	1	0	0	0	0	0	1	1	1	1	1	1	0	1	0
0	0	0	1	1	1	1	1	1	1	0	0	1	1	1	1	0	1	0	0	1	0	0	0	1	1	0	1	1	1	1	1	1	1	1	1	0	1	0	0	0	1	1	1	1	0	0	1	0	0
0	0	0	1	1	1	1	1	1	1	1	0	1	1	1	1	0	0	0	0	1	0	0	0	0	0	0	0	1	1	1	0	0	0	1	1	0	0	0	0	1	1	1	1	1	1	1	0	1	0
0	0	0	1	1	1	1	1	1	1	1	0	1	1	1	1	0	1	0	0	1	0	0	0	1	1	0	1	1	1	1	1	1	1	1	1	0	1	0	0	1	1	1	1	1	0	0	1	0	0
0	0	1	0	0	0	0	0	0	0	0	0	0	0	1	0	0	0	0	0	1	0	0	1	0	0	1	0	0	0	1	0	0	0	1	1	0	0	0	0	0	0	0	0	0	0	0	1	0	0
0	0	1	0	0	0	0	0	0	0	0	0	0	0	1	0	0	0	0	0	1	0	0	1	0	0	1	0	0	0	1	0	0	0	1	1	0	0	0	0	0	0	0	0	0	1	1	0	1	0
0	0	1	0	0	0	0	0	0	0	0	1	0	1	1	1	0	1	1	1	1	1	0	1	1	1	0	1	0	1	0	1	1	1	1	1	1	1	1	1	0	1	1	1	1	0	0	1	0	0
0	0	1	0	0	0	0	0	0	0	1	0	0	0	1	0	0	0	0	0	1	0	0	1	0	0	1	0	0	0	1	0	0	0	1	1	0	0	0	0	1	0	0	1	1	1	1	0	1	0
0	0	1	0	0	0	0	0	0	0	1	1	0	1	1	1	0	1	1	1	1	1	0	1	1	1	0	1	0	1	0	1	1	1	1	1	1	1	1	1	1	1	1	1	1	0	0	1	0	0
0	0	1	0	0	0	0	0	0	1	0	0	0	0	1	0	0	0	0	0	1	0	0	1	0	0	1	0	1	1	1	0	0	0	1	1	0	0	0	0	0	0	0	0	0	0	0	1	0	0
0	0	1	0	0	0	0	0	0	1	0	0	0	0	1	0	0	0	0	0	1	0	0	1	0	0	1	0	1	1	1	0	0	0	1	1	0	0	0	0	0	0	0	0	0	1	1	0	1	0
0	0	1	0	0	0	0	0	0	1	0	1	0	1	1	1	0	1	1	1	1	1	0	1	1	1	0	1	1	1	1	1	1	1	1	1	1	1	1	1	0	1	1	1	1	0	0	1	0	0
0	0	1	0	0	0	0	0	0	1	1	0	0	0	1	0	0	0	0	0	1	0	0	1	0	0	1	0	1	1	1	0	0	0	1	1	0	0	0	0	1	0	0	1	1	1	1	0	1	0
0	0	1	0	0	0	0	0	0	1	1	1	0	1	1	1	0	1	1	1	1	1	0	1	1	1	0	1	1	1	1	1	1	1	1	1	1	1	1	1	1	1	1	1	1	0	0	1	0	0
0	0	1	0	0	0	0	0	1	0	0	0	0	0	1	0	0	0	0	0	1	0	0	1	0	0	0	0	0	0	1	0	0	0	1	1	0	0	0	0	0	0	0	0	0	0	0	1	0	0
0	0	1	0	0	0	0	0	1	0	0	0	0	0	1	0	0	0	0	0	1	0	0	1	0	0	0	0	0	0	1	0	0	0	1	1	0	0	0	0	0	0	0	0	0	1	1	0	1	0
0	0	1	0	0	0	0	0	1	0	0	0	0	1	0	0	0	1	0	0	0	0	0	1	1	1	0	0	0	0	0	0	0	0	0	0	0	0	0	0	0	0	0	0	0	0	0	1	0	1
0	0	1	0	0	0	0	0	1	0	1	0	0	0	1	0	0	0	0	0	1	0	0	1	0	0	0	0	0	0	1	0	0	0	1	1	0	0	0	0	1	0	0	1	1	1	1	0	1	0
0	0	1	0	0	0	0	0	1	0	1	0	0	1	0	0	0	1	0	0	0	0	0	1	1	1	0	0	0	0	0	0	0	0	0	0	0	0	0	0	1	0	0	1	1	1	1	0	1	0
0	0	1	0	0	0	0	0	1	1	0	0	0	0	1	0	0	0	0	0	1	0	0	1	0	0	0	0	1	1	1	0	0	0	1	1	0	0	0	0	0	0	0	0	0	0	0	1	0	0
0	0	1	0	0	0	0	0	1	1	0	0	0	0	1	0	0	0	0	0	1	0	0	1	0	0	0	0	1	1	1	0	0	0	1	1	0	0	0	0	0	0	0	0	0	1	1	0	1	0
0	0	1	0	0	0	0	0	1	1	0	0	0	1	0	0	0	1	0	0	0	0	0	1	1	1	0	1	1	1	1	1	1	1	1	1	0	1	0	0	0	0	0	0	0	0	0	1	0	1
0	0	1	0	0	0	0	0	1	1	1	0	0	0	1	0	0	0	0	0	1	0	0	1	0	0	0	0	1	1	1	0	0	0	1	1	0	0	0	0	1	0	0	1	1	1	1	0	1	0
0	0	1	0	0	0	0	0	1	1	1	0	0	1	0	0	0	1	0	0	0	0	0	1	1	1	0	1	1	1	1	1	1	1	1	1	0	1	0	0	1	0	0	1	1	0	0	1	0	0
0	0	1	0	0	0	0	1	0	0	0	0	0	0	1	0	0	0	0	0	1	0	0	1	0	0	1	0	0	0	1	0	0	0	1	1	0	0	0	0	0	0	0	0	0	0	0	1	0	0
0	0	1	0	0	0	0	1	0	0	0	0	0	0	1	0	0	0	0	0	1	0	0	1	0	0	1	0	0	0	1	0	0	0	1	1	0	0	0	0	0	0	0	0	0	1	1	0	1	0
0	0	1	0	0	0	0	1	0	0	0	1	0	1	1	1	0	1	1	1	1	1	0	1	1	1	0	1	0	1	0	1	1	1	1	1	1	1	1	1	0	1	1	1	1	0	0	1	0	0
0	0	1	0	0	0	0	1	0	0	1	0	0	0	1	0	0	0	0	0	1	0	0	1	0	0	1	0	0	0	1	0	0	0	1	1	0	0	0	0	1	0	0	1	1	1	1	0	1	0
0	0	1	0	0	0	0	1	0	0	1	1	0	1	1	1	0	1	1	1	1	1	0	1	1	1	0	1	0	1	0	1	1	1	1	1	1	1	1	1	1	1	1	1	1	0	0	1	0	0
0	0	1	0	0	0	0	1	0	1	0	0	0	0	1	0	0	0	0	0	1	0	0	1	0	0	1	0	1	1	1	0	0	0	1	1	0	0	0	0	0	0	0	0	0	0	0	1	0	0
0	0	1	0	0	0	0	1	0	1	0	0	0	0	1	0	0	0	0	0	1	0	0	1	0	0	1	0	1	1	1	0	0	0	1	1	0	0	0	0	0	0	0	0	0	1	1	0	1	0
0	0	1	0	0	0	0	1	0	1	0	1	0	1	1	1	0	1	1	1	1	1	0	1	1	1	0	1	1	1	1	1	1	1	1	1	1	1	1	1	0	1	1	1	1	0	0	1	0	0
0	0	1	0	0	0	0	1	0	1	1	0	0	0	1	0	0	0	0	0	1	0	0	1	0	0	1	0	1	1	1	0	0	0	1	1	0	0	0	0	1	0	0	1	1	1	1	0	1	0
0	0	1	0	0	0	0	1	0	1	1	1	0	1	1	1	0	1	1	1	1	1	0	1	1	1	0	1	1	1	1	1	1	1	1	1	1	1	1	1	1	1	1	1	1	0	0	1	0	0
0	0	1	0	0	0	0	1	1	0	0	0	0	0	1	0	0	0	0	0	1	0	0	1	0	0	0	0	0	0	1	0	0	0	1	1	0	0	0	0	0	0	0	0	0	0	0	1	0	0
0	0	1	0	0	0	0	1	1	0	0	0	0	0	1	0	0	0	0	0	1	0	0	1	0	0	0	0	0	0	1	0	0	0	1	1	0	0	0	0	0	0	0	0	0	1	1	0	1	0
0	0	1	0	0	0	0	1	1	0	0	0	0	1	1	0	0	1	0	0	1	0	0	1	1	1	0	0	0	0	0	0	0	0	0	0	0	0	0	0	0	0	0	0	0	0	0	1	0	1
0	0	1	0	0	0	0	1	1	0	0	0	0	1	1	0	0	1	0	0	1	0	0	1	1	1	0	0	0	0	0	0	0	0	0	0	0	0	0	0	0	0	0	0	0	1	1	0	1	0
0	0	1	0	0	0	0	1	1	0	1	0	0	0	1	0	0	0	0	0	1	0	0	1	0	0	0	0	0	0	1	0	0	0	1	1	0	0	0	0	1	0	0	1	1	1	1	0	1	0
0	0	1	0	0	0	0	1	1	0	1	0	0	1	1	0	0	1	0	0	1	0	0	1	1	1	0	0	0	0	0	0	0	0	0	0	0	0	0	0	1	0	0	1	1	1	1	0	1	0
0	0	1	0	0	0	0	1	1	1	0	0	0	0	1	0	0	0	0	0	1	0	0	1	0	0	0	0	1	1	1	0	0	0	1	1	0	0	0	0	0	0	0	0	0	0	0	1	0	0
0	0	1	0	0	0	0	1	1	1	0	0	0	0	1	0	0	0	0	0	1	0	0	1	0	0	0	0	1	1	1	0	0	0	1	1	0	0	0	0	0	0	0	0	0	1	1	0	1	0
0	0	1	0	0	0	0	1	1	1	0	0	0	1	1	0	0	1	0	0	1	0	0	1	1	1	0	1	1	1	1	1	1	1	1	1	0	1	0	0	0	0	0	0	0	0	0	1	0	1
0	0	1	0	0	0	0	1	1	1	1	0	0	0	1	0	0	0	0	0	1	0	0	1	0	0	0	0	1	1	1	0	0	0	1	1	0	0	0	0	1	0	0	1	1	1	1	0	1	0
0	0	1	0	0	0	0	1	1	1	1	0	0	1	1	0	0	1	0	0	1	0	0	1	1	1	0	1	1	1	1	1	1	1	1	1	0	1	0	0	1	0	0	1	1	0	0	1	0	0
0	0	1	0	0	0	1	0	0	0	0	0	0	0	1	1	0	0	0	0	1	0	0	1	0	0	1	0	0	0	1	0	0	0	1	1	0	0	0	0	0	1	1	1	1	1	1	0	1	0
0	0	1	0	0	0	1	0	0	0	0	1	0	1	1	1	0	1	1	1	1	1	0	1	1	1	0	1	0	1	0	1	1	1	1	1	1	1	1	1	0	1	1	1	1	0	0	1	0	0
0	0	1	0	0	0	1	0	0	0	1	0	0	0	1	1	0	0	0	0	1	0	0	1	0	0	1	0	0	0	1	0	0	0	1	1	0	0	0	0	1	1	1	1	1	1	1	0	1	0
0	0	1	0	0	0	1	0	0	0	1	1	0	1	1	1	0	1	1	1	1	1	0	1	1	1	0	1	0	1	0	1	1	1	1	1	1	1	1	1	1	1	1	1	1	0	0	1	0	0
0	0	1	0	0	0	1	0	0	1	0	0	0	0	1	1	0	0	0	0	1	0	0	1	0	0	1	0	1	1	1	0	0	0	1	1	0	0	0	0	0	1	1	1	1	1	1	0	1	0
0	0	1	0	0	0	1	0	0	1	0	1	0	1	1	1	0	1	1	1	1	1	0	1	1	1	0	1	1	1	1	1	1	1	1	1	1	1	1	1	0	1	1	1	1	0	0	1	0	0
0	0	1	0	0	0	1	0	0	1	1	0	0	0	1	1	0	0	0	0	1	0	0	1	0	0	1	0	1	1	1	0	0	0	1	1	0	0	0	0	1	1	1	1	1	1	1	0	1	0
0	0	1	0	0	0	1	0	0	1	1	1	0	1	1	1	0	1	1	1	1	1	0	1	1	1	0	1	1	1	1	1	1	1	1	1	1	1	1	1	1	1	1	1	1	0	0	1	0	0
0	0	1	0	0	0	1	0	1	0	0	0	0	0	1	1	0	0	0	0	1	0	0	1	0	0	0	0	0	0	1	0	0	0	1	1	0	0	0	0	0	1	1	1	1	1	1	0	1	0
0	0	1	0	0	0	1	0	1	0	0	0	0	1	0	1	0	1	0	0	0	0	0	1	1	1	0	0	0	0	0	0	0	0	1	1	0	0	0	0	0	1	1	1	1	1	1	0	1	0
0	0	1	0	0	0	1	0	1	0	1	0	0	0	1	1	0	0	0	0	1	0	0	1	0	0	0	0	0	0	1	0	0	0	1	1	0	0	0	0	1	1	1	1	1	1	1	0	1	0
0	0	1	0	0	0	1	0	1	0	1	0	0	1	0	1	0	1	0	0	0	0	0	1	1	1	0	0	0	0	0	0	0	0	1	1	0	0	0	0	1	1	1	1	1	1	1	0	1	0
0	0	1	0	0	0	1	0	1	1	0	0	0	0	1	1	0	0	0	0	1	0	0	1	0	0	0	0	1	1	1	0	0	0	1	1	0	0	0	0	0	1	1	1	1	1	1	0	1	0
0	0	1	0	0	0	1	0	1	1	0	0	0	1	0	1	0	1	0	0	0	0	0	1	1	1	0	1	1	1	1	1	1	1	1	1	0	1	0	0	0	1	1	1	1	0	0	1	0	0
0	0	1	0	0	0	1	0	1	1	1	0	0	0	1	1	0	0	0	0	1	0	0	1	0	0	0	0	1	1	1	0	0	0	1	1	0	0	0	0	1	1	1	1	1	1	1	0	1	0
0	0	1	0	0	0	1	0	1	1	1	0	0	1	0	1	0	1	0	0	0	0	0	1	1	1	0	1	1	1	1	1	1	1	1	1	0	1	0	0	1	1	1	1	1	0	0	1	0	0
0	0	1	0	0	0	1	1	0	0	0	0	0	0	1	1	0	0	0	0	1	0	0	1	0	0	1	0	0	0	1	0	0	0	1	1	0	0	0	0	0	1	1	1	1	1	1	0	1	0
0	0	1	0	0	0	1	1	0	0	0	1	0	1	1	1	0	1	1	1	1	1	0	1	1	1	0	1	0	1	0	1	1	1	1	1	1	1	1	1	0	1	1	1	1	0	0	1	0	0
0	0	1	0	0	0	1	1	0	0	1	0	0	0	1	1	0	0	0	0	1	0	0	1	0	0	1	0	0	0	1	0	0	0	1	1	0	0	0	0	1	1	1	1	1	1	1	0	1	0
0	0	1	0	0	0	1	1	0	0	1	1	0	1	1	1	0	1	1	1	1	1	0	1	1	1	0	1	0	1	0	1	1	1	1	1	1	1	1	1	1	1	1	1	1	0	0	1	0	0
0	0	1	0	0	0	1	1	0	1	0	0	0	0	1	1	0	0	0	0	1	0	0	1	0	0	1	0	1	1	1	0	0	0	1	1	0	0	0	0	0	1	1	1	1	1	1	0	1	0
0	0	1	0	0	0	1	1	0	1	0	1	0	1	1	1	0	1	1	1	1	1	0	1	1	1	0	1	1	1	1	1	1	1	1	1	1	1	1	1	0	1	1	1	1	0	0	1	0	0
0	0	1	0	0	0	1	1	0	1	1	0	0	0	1	1	0	0	0	0	1	0	0	1	0	0	1	0	1	1	1	0	0	0	1	1	0	0	0	0	1	1	1	1	1	1	1	0	1	0
0	0	1	0	0	0	1	1	0	1	1	1	0	1	1	1	0	1	1	1	1	1	0	1	1	1	0	1	1	1	1	1	1	1	1	1	1	1	1	1	1	1	1	1	1	0	0	1	0	0
0	0	1	0	0	0	1	1	1	0	0	0	0	0	1	1	0	0	0	0	1	0	0	1	0	0	0	0	0	0	1	0	0	0	1	1	0	0	0	0	0	1	1	1	1	1	1	0	1	0
0	0	1	0	0	0	1	1	1	0	0	0	0	1	1	1	0	1	0	0	1	0	0	1	1	1	0	0	0	0	0	0	0	0	1	1	0	0	0	0	0	1	1	1	1	1	1	0	1	0
0	0	1	0	0	0	1	1	1	0	1	0	0	0	1	1	0	0	0	0	1	0	0	1	0	0	0	0	0	0	1	0	0	0	1	1	0	0	0	0	1	1	1	1	1	1	1	0	1	0
0	0	1	0	0	0	1	1	1	0	1	0	0	1	1	1	0	1	0	0	1	0	0	1	1	1	0	0	0	0	0	0	0	0	1	1	0	0	0	0	1	1	1	1	1	1	1	0	1	0
0	0	1	0	0	0	1	1	1	1	0	0	0	0	1	1	0	0	0	0	1	0	0	1	0	0	0	0	1	1	1	0	0	0	1	1	0	0	0	0	0	1	1	1	1	1	1	0	1	0
0	0	1	0	0	0	1	1	1	1	0	0	0	1	1	1	0	1	0	0	1	0	0	1	1	1	0	1	1	1	1	1	1	1	1	1	0	1	0	0	0	1	1	1	1	0	0	1	0	0
0	0	1	0	0	0	1	1	1	1	1	0	0	0	1	1	0	0	0	0	1	0	0	1	0	0	0	0	1	1	1	0	0	0	1	1	0	0	0	0	1	1	1	1	1	1	1	0	1	0
0	0	1	0	0	0	1	1	1	1	1	0	0	1	1	1	0	1	0	0	1	0	0	1	1	1	0	1	1	1	1	1	1	1	1	1	0	1	0	0	1	1	1	1	1	0	0	1	0	0
0	0	1	0	0	1	0	0	0	0	0	0	0	0	1	0	0	0	0	0	1	0	0	1	0	0	1	0	0	0	1	0	0	0	1	1	0	0	0	0	0	0	0	0	0	0	0	1	0	0
0	0	1	0	0	1	0	0	0	0	0	0	0	0	1	0	0	0	0	0	1	0	0	1	0	0	1	0	0	0	1	0	0	0	1	1	0	0	0	0	0	0	0	0	0	1	1	0	1	0
0	0	1	0	0	1	0	0	0	0	0	1	0	1	1	1	0	1	1	1	1	1	0	1	1	1	0	1	0	1	0	1	1	1	1	1	1	1	1	1	0	1	1	1	1	0	0	1	0	0
0	0	1	0	0	1	0	0	0	0	1	0	0	0	1	0	0	0	0	0	1	0	0	1	0	0	1	0	0	0	1	0	0	0	1	1	0	0	0	0	1	0	0	1	1	1	1	0	1	0
0	0	1	0	0	1	0	0	0	0	1	1	0	1	1	1	0	1	1	1	1	1	0	1	1	1	0	1	0	1	0	1	1	1	1	1	1	1	1	1	1	1	1	1	1	0	0	1	0	0
0	0	1	0	0	1	0	0	0	1	0	0	0	0	1	0	0	0	0	0	1	0	0	1	0	0	1	0	1	1	1	0	0	0	1	1	0	0	0	0	0	0	0	0	0	0	0	1	0	0
0	0	1	0	0	1	0	0	0	1	0	0	0	0	1	0	0	0	0	0	1	0	0	1	0	0	1	0	1	1	1	0	0	0	1	1	0	0	0	0	0	0	0	0	0	1	1	0	1	0
0	0	1	0	0	1	0	0	0	1	0	1	0	1	1	1	0	1	1	1	1	1	0	1	1	1	0	1	1	1	1	1	1	1	1	1	1	1	1	1	0	1	1	1	1	0	0	1	0	0
0	0	1	0	0	1	0	0	0	1	1	0	0	0	1	0	0	0	0	0	1	0	0	1	0	0	1	0	1	1	1	0	0	0	1	1	0	0	0	0	1	0	0	1	1	1	1	0	1	0
0	0	1	0	0	1	0	0	0	1	1	1	0	1	1	1	0	1	1	1	1	1	0	1	1	1	0	1	1	1	1	1	1	1	1	1	1	1	1	1	1	1	1	1	1	0	0	1	0	0
0	0	1	0	0	1	0	0	1	0	0	0	0	0	1	0	0	0	0	0	1	0	0	1	0	0	0	0	0	0	1	0	0	0	1	1	0	0	0	0	0	0	0	0	0	0	0	1	0	0
0	0	1	0	0	1	0	0	1	0	0	0	0	0	1	0	0	0	0	0	1	0	0	1	0	0	0	0	0	0	1	0	0	0	1	1	0	0	0	0	0	0	0	0	0	1	1	0	1	0
0	0	1	0	0	1	0	0	1	0	0	0	0	1	1	0	0	1	0	0	0	0	0	1	1	1	0	0	0	0	0	0	0	0	0	0	0	0	0	0	0	0	0	0	0	0	0	1	0	1
0	0	1	0	0	1	0	0	1	0	1	0	0	0	1	0	0	0	0	0	1	0	0	1	0	0	0	0	0	0	1	0	0	0	1	1	0	0	0	0	1	0	0	1	1	1	1	0	1	0
0	0	1	0	0	1	0	0	1	0	1	0	0	1	1	0	0	1	0	0	0	0	0	1	1	1	0	0	0	0	0	0	0	0	0	0	0	0	0	0	1	0	0	1	1	1	1	0	1	0
0	0	1	0	0	1	0	0	1	1	0	0	0	0	1	0	0	0	0	0	1	0	0	1	0	0	0	0	1	1	1	0	0	0	1	1	0	0	0	0	0	0	0	0	0	0	0	1	0	0
0	0	1	0	0	1	0	0	1	1	0	0	0	0	1	0	0	0	0	0	1	0	0	1	0	0	0	0	1	1	1	0	0	0	1	1	0	0	0	0	0	0	0	0	0	1	1	0	1	0
0	0	1	0	0	1	0	0	1	1	0	0	0	1	1	0	0	1	0	0	0	0	0	1	1	1	0	1	1	1	1	1	1	1	1	1	0	1	0	0	0	0	0	0	0	0	0	1	0	1
0	0	1	0	0	1	0	0	1	1	1	0	0	0	1	0	0	0	0	0	1	0	0	1	0	0	0	0	1	1	1	0	0	0	1	1	0	0	0	0	1	0	0	1	1	1	1	0	1	0
0	0	1	0	0	1	0	0	1	1	1	0	0	1	1	0	0	1	0	0	0	0	0	1	1	1	0	1	1	1	1	1	1	1	1	1	0	1	0	0	1	0	0	1	1	0	0	1	0	0
0	0	1	0	0	1	0	1	0	0	0	0	0	0	1	0	0	0	0	0	1	0	0	1	0	0	1	0	0	0	1	0	0	0	1	1	0	0	0	0	0	0	0	0	0	0	0	1	0	0
0	0	1	0	0	1	0	1	0	0	0	0	0	0	1	0	0	0	0	0	1	0	0	1	0	0	1	0	0	0	1	0	0	0	1	1	0	0	0	0	0	0	0	0	0	1	1	0	1	0
0	0	1	0	0	1	0	1	0	0	0	1	0	1	1	1	0	1	1	1	1	1	0	1	1	1	0	1	0	1	0	1	1	1	1	1	1	1	1	1	0	1	1	1	1	0	0	1	0	0
0	0	1	0	0	1	0	1	0	0	1	0	0	0	1	0	0	0	0	0	1	0	0	1	0	0	1	0	0	0	1	0	0	0	1	1	0	0	0	0	1	0	0	1	1	1	1	0	1	0
0	0	1	0	0	1	0	1	0	0	1	1	0	1	1	1	0	1	1	1	1	1	0	1	1	1	0	1	0	1	0	1	1	1	1	1	1	1	1	1	1	1	1	1	1	0	0	1	0	0
0	0	1	0	0	1	0	1	0	1	0	0	0	0	1	0	0	0	0	0	1	0	0	1	0	0	1	0	1	1	1	0	0	0	1	1	0	0	0	0	0	0	0	0	0	0	0	1	0	0
0	0	1	0	0	1	0	1	0	1	0	0	0	0	1	0	0	0	0	0	1	0	0	1	0	0	1	0	1	1	1	0	0	0	1	1	0	0	0	0	0	0	0	0	0	1	1	0	1	0
0	0	1	0	0	1	0	1	0	1	0	1	0	1	1	1	0	1	1	1	1	1	0	1	1	1	0	1	1	1	1	1	1	1	1	1	1	1	1	1	0	1	1	1	1	0	0	1	0	0
0	0	1	0	0	1	0	1	0	1	1	0	0	0	1	0	0	0	0	0	1	0	0	1	0	0	1	0	1	1	1	0	0	0	1	1	0	0	0	0	1	0	0	1	1	1	1	0	1	0
0	0	1	0	0	1	0	1	0	1	1	1	0	1	1	1	0	1	1	1	1	1	0	1	1	1	0	1	1	1	1	1	1	1	1	1	1	1	1	1	1	1	1	1	1	0	0	1	0	0
0	0	1	0	0	1	0	1	1	0	0	0	0	0	1	0	0	0	0	0	1	0	0	1	0	0	0	0	0	0	1	0	0	0	1	1	0	0	0	0	0	0	0	0	0	0	0	1	0	0
0	0	1	0	0	1	0	1	1	0	0	0	0	0	1	0	0	0	0	0	1	0	0	1	0	0	0	0	0	0	1	0	0	0	1	1	0	0	0	0	0	0	0	0	0	1	1	0	1	0
0	0	1	0	0	1	0	1	1	0	0	0	0	1	1	0	0	1	0	0	1	0	0	1	1	1	0	0	0	0	0	0	0	0	0	0	0	0	0	0	0	0	0	0	0	0	0	1	0	1
0	0	1	0	0	1	0	1	1	0	0	0	0	1	1	0	0	1	0	0	1	0	0	1	1	1	0	0	0	0	0	0	0	0	0	0	0	0	0	0	0	0	0	0	0	1	1	0	1	0
0	0	1	0	0	1	0	1	1	0	1	0	0	0	1	0	0	0	0	0	1	0	0	1	0	0	0	0	0	0	1	0	0	0	1	1	0	0	0	0	1	0	0	1	1	1	1	0	1	0
0	0	1	0	0	1	0	1	1	0	1	0	0	1	1	0	0	1	0	0	1	0	0	1	1	1	0	0	0	0	0	0	0	0	0	0	0	0	0	0	1	0	0	1	1	1	1	0	1	0
0	0	1	0	0	1	0	1	1	1	0	0	0	0	1	0	0	0	0	0	1	0	0	1	0	0	0	0	1	1	1	0	0	0	1	1	0	0	0	0	0	0	0	0	0	0	0	1	0	0
0	0	1	0	0	1	0	1	1	1	0	0	0	0	1	0	0	0	0	0	1	0	0	1	0	0	0	0	1	1	1	0	0	0	1	1	0	0	0	0	0	0	0	0	0	1	1	0	1	0
0	0	1	0	0	1	0	1	1	1	0	0	0	1	1	0	0	1	0	0	1	0	0	1	1	1	0	1	1	1	1	1	1	1	1	1	0	1	0	0	0	0	0	0	0	0	0	1	0	1
0	0	1	0	0	1	0	1	1	1	1	0	0	0	1	0	0	0	0	0	1	0	0	1	0	0	0	0	1	1	1	0	0	0	1	1	0	0	0	0	1	0	0	1	1	1	1	0	1	0
0	0	1	0	0	1	0	1	1	1	1	0	0	1	1	0	0	1	0	0	1	0	0	1	1	1	0	1	1	1	1	1	1	1	1	1	0	1	0	0	1	0	0	1	1	0	0	1	0	0
0	0	1	0	0	1	1	0	0	0	0	0	0	0	1	1	0	0	0	0	1	0	0	1	0	0	1	0	0	0	1	0	0	0	1	1	0	0	0	0	0	1	1	1	1	1	1	0	1	0
0	0	1	0	0	1	1	0	0	0	0	1	0	1	1	1	0	1	1	1	1	1	0	1	1	1	0	1	0	1	0	1	1	1	1	1	1	1	1	1	0	1	1	1	1	0	0	1	0	0
0	0	1	0	0	1	1	0	0	0	1	0	0	0	1	1	0	0	0	0	1	0	0	1	0	0	1	0	0	0	1	0	0	0	1	1	0	0	0	0	1	1	1	1	1	1	1	0	1	0
0	0	1	0	0	1	1	0	0	0	1	1	0	1	1	1	0	1	1	1	1	1	0	1	1	1	0	1	0	1	0	1	1	1	1	1	1	1	1	1	1	1	1	1	1	0	0	1	0	0
0	0	1	0	0	1	1	0	0	1	0	0	0	0	1	1	0	0	0	0	1	0	0	1	0	0	1	0	1	1	1	0	0	0	1	1	0	0	0	0	0	1	1	1	1	1	1	0	1	0
0	0	1	0	0	1	1	0	0	1	0	1	0	1	1	1	0	1	1	1	1	1	0	1	1	1	0	1	1	1	1	1	1	1	1	1	1	1	1	1	0	1	1	1	1	0	0	1	0	0
0	0	1	0	0	1	1	0	0	1	1	0	0	0	1	1	0	0	0	0	1	0	0	1	0	0	1	0	1	1	1	0	0	0	1	1	0	0	0	0	1	1	1	1	1	1	1	0	1	0
0	0	1	0	0	1	1	0	0	1	1	1	0	1	1	1	0	1	1	1	1	1	0	1	1	1	0	1	1	1	1	1	1	1	1	1	1	1	1	1	1	1	1	1	1	0	0	1	0	0
0	0	1	0	0	1	1	0	1	0	0	0	0	0	1	1	0	0	0	0	1	0	0	1	0	0	0	0	0	0	1	0	0	0	1	1	0	0	0	0	0	1	1	1	1	1	1	0	1	0
0	0	1	0	0	1	1	0	1	0	0	0	0	1	1	1	0	1	0	0	0	0	0	1	1	1	0	0	0	0	0	0	0	0	1	1	0	0	0	0	0	1	1	1	1	1	1	0	1	0
0	0	1	0	0	1	1	0	1	0	1	0	0	0	1	1	0	0	0	0	1	0	0	1	0	0	0	0	0	0	1	0	0	0	1	1	0	0	0	0	1	1	1	1	1	1	1	0	1	0
0	0	1	0	0	1	1	0	1	0	1	0	0	1	1	1	0	1	0	0	0	0	0	1	1	1	0	0	0	0	0	0	0	0	1	1	0	0	0	0	1	1	1	1	1	1	1	0	1	0
0	0	1	0	0	1	1	0	1	1	0	0	0	0	1	1	0	0	0	0	1	0	0	1	0	0	0	0	1	1	1	0	0	0	1	1	0	0	0	0	0	1	1	1	1	1	1	0	1	0
0	0	1	0	0	1	1	0	1	1	0	0	0	1	1	1	0	1	0	0	0	0	0	1	1	1	0	1	1	1	1	1	1	1	1	1	0	1	0	0	0	1	1	1	1	0	0	1	0	0
0	0	1	0	0	1	1	0	1	1	1	0	0	0	1	1	0	0	0	0	1	0	0	1	0	0	0	0	1	1	1	0	0	0	1	1	0	0	0	0	1	1	1	1	1	1	1	0	1	0
0	0	1	0	0	1	1	0	1	1	1	0	0	1	1	1	0	1	0	0	0	0	0	1	1	1	0	1	1	1	1	1	1	1	1	1	0	1	0	0	1	1	1	1	1	0	0	1	0	0
0	0	1	0	0	1	1	1	0	0	0	0	0	0	1	1	0	0	0	0	1	0	0	1	0	0	1	0	0	0	1	0	0	0	1	1	0	0	0	0	0	1	1	1	1	1	1	0	1	0
0	0	1	0	0	1	1	1	0	0	0	1	0	1	1	1	0	1	1	1	1	1	0	1	1	1	0	1	0	1	0	1	1	1	1	1	1	1	1	1	0	1	1	1	1	0	0	1	0	0
0	0	1	0	0	1	1	1	0	0	1	0	0	0	1	1	0	0	0	0	1	0	0	1	0	0	1	0	0	0	1	0	0	0	1	1	0	0	0	0	1	1	1	1	1	1	1	0	1	0
0	0	1	0	0	1	1	1	0	0	1	1	0	1	1	1	0	1	1	1	1	1	0	1	1	1	0	1	0	1	0	1	1	1	1	1	1	1	1	1	1	1	1	1	1	0	0	1	0	0
0	0	1	0	0	1	1	1	0	1	0	0	0	0	1	1	0	0	0	0	1	0	0	1	0	0	1	0	1	1	1	0	0	0	1	1	0	0	0	0	0	1	1	1	1	1	1	0	1	0
0	0	1	0	0	1	1	1	0	1	0	1	0	1	1	1	0	1	1	1	1	1	0	1	1	1	0	1	1	1	1	1	1	1	1	1	1	1	1	1	0	1	1	1	1	0	0	1	0	0
0	0	1	0	0	1	1	1	0	1	1	0	0	0	1	1	0	0	0	0	1	0	0	1	0	0	1	0	1	1	1	0	0	0	1	1	0	0	0	0	1	1	1	1	1	1	1	0	1	0
0	0	1	0	0	1	1	1	0	1	1	1	0	1	1	1	0	1	1	1	1	1	0	1	1	1	0	1	1	1	1	1	1	1	1	1	1	1	1	1	1	1	1	1	1	0	0	1	0	0
0	0	1	0	0	1	1	1	1	0	0	0	0	0	1	1	0	0	0	0	1	0	0	1	0	0	0	0	0	0	1	0	0	0	1	1	0	0	0	0	0	1	1	1	1	1	1	0	1	0
0	0	1	0	0	1	1	1	1	0	0	0	0	1	1	1	0	1	0	0	1	0	0	1	1	1	0	0	0	0	0	0	0	0	1	1	0	0	0	0	0	1	1	1	1	1	1	0	1	0
0	0	1	0	0	1	1	1	1	0	1	0	0	0	1	1	0	0	0	0	1	0	0	1	0	0	0	0	0	0	1	0	0	0	1	1	0	0	0	0	1	1	1	1	1	1	1	0	1	0
0	0	1	0	0	1	1	1	1	0	1	0	0	1	1	1	0	1	0	0	1	0	0	1	1	1	0	0	0	0	0	0	0	0	1	1	0	0	0	0	1	1	1	1	1	1	1	0	1	0
0	0	1	0	0	1	1	1	1	1	0	0	0	0	1	1	0	0	0	0	1	0	0	1	0	0	0	0	1	1	1	0	0	0	1	1	0	0	0	0	0	1	1	1	1	1	1	0	1	0
0	0	1	0	0	1	1	1	1	1	0	0	0	1	1	1	0	1	0	0	1	0	0	1	1	1	0	1	1	1	1	1	1	1	1	1	0	1	0	0	0	1	1	1	1	0	0	1	0	0
0	0	1	0	0	1	1	1	1	1	1	0	0	0	1	1	0	0	0	0	1	0	0	1	0	0	0	0	1	1	1	0	0	0	1	1	0	0	0	0	1	1	1	1	1	1	1	0	1	0
0	0	1	0	0	1	1	1	1	1	1	0	0	1	1	1	0	1	0	0	1	0	0	1	1	1	0	1	1	1	1	1	1	1	1	1	0	1	0	0	1	1	1	1	1	0	0	1	0	0
0	0	1	0	1	0	0	0	0	0	0	0	0	1	1	0	0	0	0	0	1	0	0	1	0	0	1	0	0	0	1	0	0	0	1	1	0	0	0	0	0	0	0	0	0	0	0	1	0	0
0	0	1	0	1	0	0	0	0	0	0	0	0	1	1	0	0	0	0	0	1	0	0	1	0	0	1	0	0	0	1	0	0	0	1	1	0	0	0	0	0	0	0	0	0	1	1	0	1	0
0	0	1	0	1	0	0	0	0	0	0	1	0	1	1	1	0	1	1	1	1	1	0	1	1	1	0	1	0	1	0	1	1	1	1	1	1	1	1	1	0	1	1	1	1	0	0	1	0	0
0	0	1	0	1	0	0	0	0	0	1	0	0	1	1	0	0	0	0	0	1	0	0	1	0	0	1	0	0	0	1	0	0	0	1	1	0	0	0	0	1	0	0	1	1	1	1	0	1	0
0	0	1	0	1	0	0	0	0	0	1	1	0	1	1	1	0	1	1	1	1	1	0	1	1	1	0	1	0	1	0	1	1	1	1	1	1	1	1	1	1	1	1	1	1	0	0	1	0	0
0	0	1	0	1	0	0	0	0	1	0	0	0	1	1	0	0	0	0	0	1	0	0	1	0	0	1	0	1	1	1	0	0	0	1	1	0	0	0	0	0	0	0	0	0	0	0	1	0	0
0	0	1	0	1	0	0	0	0	1	0	0	0	1	1	0	0	0	0	0	1	0	0	1	0	0	1	0	1	1	1	0	0	0	1	1	0	0	0	0	0	0	0	0	0	1	1	0	1	0
0	0	1	0	1	0	0	0	0	1	0	1	0	1	1	1	0	1	1	1	1	1	0	1	1	1	0	1	1	1	1	1	1	1	1	1	1	1	1	1	0	1	1	1	1	0	0	1	0	0
0	0	1	0	1	0	0	0	0	1	1	0	0	1	1	0	0	0	0	0	1	0	0	1	0	0	1	0	1	1	1	0	0	0	1	1	0	0	0	0	1	0	0	1	1	1	1	0	1	0
0	0	1	0	1	0	0	0	0	1	1	1	0	1	1	1	0	1	1	1	1	1	0	1	1	1	0	1	1	1	1	1	1	1	1	1	1	1	1	1	1	1	1	1	1	0	0	1	0	0
0	0	1	0	1	0	0	0	1	0	0	0	0	1	0	0	0	1	0	0	0	0	0	1	1	1	0	0	0	0	0	0	0	0	0	0	0	0	0	0	0	0	0	0	0	0	0	1	0	1
0	0	1	0	1	0	0	0	1	0	0	0	0	1	1	0	0	0	0	0	1	0	0	1	0	0	0	0	0	0	1	0	0	0	1	1	0	0	0	0	0	0	0	0	0	0	0	1	0	0
0	0	1	0	1	0	0	0	1	0	0	0	0	1	1	0	0	0	0	0	1	0	0	1	0	0	0	0	0	0	1	0	0	0	1	1	0	0	0	0	0	0	0	0	0	1	1	0	1	0
0	0	1	0	1	0	0	0	1	0	1	0	0	1	0	0	0	1	0	0	0	0	0	1	1	1	0	0	0	0	0	0	0	0	0	0	0	0	0	0	1	0	0	1	1	1	1	0	1	0
0	0	1	0	1	0	0	0	1	0	1	0	0	1	1	0	0	0	0	0	1	0	0	1	0	0	0	0	0	0	1	0	0	0	1	1	0	0	0	0	1	0	0	1	1	1	1	0	1	0
0	0	1	0	1	0	0	0	1	1	0	0	0	1	0	0	0	1	0	0	0	0	0	1	1	1	0	1	1	1	1	1	1	1	1	1	0	1	0	0	0	0	0	0	0	0	0	1	0	1
0	0	1	0	1	0	0	0	1	1	0	0	0	1	1	0	0	0	0	0	1	0	0	1	0	0	0	0	1	1	1	0	0	0	1	1	0	0	0	0	0	0	0	0	0	0	0	1	0	0
0	0	1	0	1	0	0	0	1	1	0	0	0	1	1	0	0	0	0	0	1	0	0	1	0	0	0	0	1	1	1	0	0	0	1	1	0	0	0	0	0	0	0	0	0	1	1	0	1	0
0	0	1	0	1	0	0	0	1	1	1	0	0	1	0	0	0	1	0	0	0	0	0	1	1	1	0	1	1	1	1	1	1	1	1	1	0	1	0	0	1	0	0	1	1	0	0	1	0	0
0	0	1	0	1	0	0	0	1	1	1	0	0	1	1	0	0	0	0	0	1	0	0	1	0	0	0	0	1	1	1	0	0	0	1	1	0	0	0	0	1	0	0	1	1	1	1	0	1	0
0	0	1	0	1	0	0	1	0	0	0	0	0	1	1	0	0	0	0	0	1	0	0	1	0	0	1	0	0	0	1	0	0	0	1	1	0	0	0	0	0	0	0	0	0	0	0	1	0	0
0	0	1	0	1	0	0	1	0	0	0	0	0	1	1	0	0	0	0	0	1	0	0	1	0	0	1	0	0	0	1	0	0	0	1	1	0	0	0	0	0	0	0	0	0	1	1	0	1	0
0	0	1	0	1	0	0	1	0	0	0	1	0	1	1	1	0	1	1	1	1	1	0	1	1	1	0	1	0	1	0	1	1	1	1	1	1	1	1	1	0	1	1	1	1	0	0	1	0	0
0	0	1	0	1	0	0	1	0	0	1	0	0	1	1	0	0	0	0	0	1	0	0	1	0	0	1	0	0	0	1	0	0	0	1	1	0	0	0	0	1	0	0	1	1	1	1	0	1	0
0	0	1	0	1	0	0	1	0	0	1	1	0	1	1	1	0	1	1	1	1	1	0	1	1	1	0	1	0	1	0	1	1	1	1	1	1	1	1	1	1	1	1	1	1	0	0	1	0	0
0	0	1	0	1	0	0	1	0	1	0	0	0	1	1	0	0	0	0	0	1	0	0	1	0	0	1	0	1	1	1	0	0	0	1	1	0	0	0	0	0	0	0	0	0	0	0	1	0	0
0	0	1	0	1	0	0	1	0	1	0	0	0	1	1	0	0	0	0	0	1	0	0	1	0	0	1	0	1	1	1	0	0	0	1	1	0	0	0	0	0	0	0	0	0	1	1	0	1	0
0	0	1	0	1	0	0	1	0	1	0	1	0	1	1	1	0	1	1	1	1	1	0	1	1	1	0	1	1	1	1	1	1	1	1	1	1	1	1	1	0	1	1	1	1	0	0	1	0	0
0	0	1	0	1	0	0	1	0	1	1	0	0	1	1	0	0	0	0	0	1	0	0	1	0	0	1	0	1	1	1	0	0	0	1	1	0	0	0	0	1	0	0	1	1	1	1	0	1	0
0	0	1	0	1	0	0	1	0	1	1	1	0	1	1	1	0	1	1	1	1	1	0	1	1	1	0	1	1	1	1	1	1	1	1	1	1	1	1	1	1	1	1	1	1	0	0	1	0	0
0	0	1	0	1	0	0	1	1	0	0	0	0	1	1	0	0	0	0	0	1	0	0	1	0	0	0	0	0	0	1	0	0	0	1	1	0	0	0	0	0	0	0	0	0	0	0	1	0	0
0	0	1	0	1	0	0	1	1	0	0	0	0	1	1	0	0	0	0	0	1	0	0	1	0	0	0	0	0	0	1	0	0	0	1	1	0	0	0	0	0	0	0	0	0	1	1	0	1	0
0	0	1	0	1	0	0	1	1	0	0	0	0	1	1	0	0	1	0	0	1	0	0	1	1	1	0	0	0	0	0	0	0	0	0	0	0	0	0	0	0	0	0	0	0	0	0	1	0	1
0	0	1	0	1	0	0	1	1	0	0	0	0	1	1	0	0	1	0	0	1	0	0	1	1	1	0	0	0	0	0	0	0	0	0	0	0	0	0	0	0	0	0	0	0	1	1	0	1	0
0	0	1	0	1	0	0	1	1	0	1	0	0	1	1	0	0	0	0	0	1	0	0	1	0	0	0	0	0	0	1	0	0	0	1	1	0	0	0	0	1	0	0	1	1	1	1	0	1	0
0	0	1	0	1	0	0	1	1	0	1	0	0	1	1	0	0	1	0	0	1	0	0	1	1	1	0	0	0	0	0	0	0	0	0	0	0	0	0	0	1	0	0	1	1	1	1	0	1	0
0	0	1	0	1	0	0	1	1	1	0	0	0	1	1	0	0	0	0	0	1	0	0	1	0	0	0	0	1	1	1	0	0	0	1	1	0	0	0	0	0	0	0	0	0	0	0	1	0	0
0	0	1	0	1	0	0	1	1	1	0	0	0	1	1	0	0	0	0	0	1	0	0	1	0	0	0	0	1	1	1	0	0	0	1	1	0	0	0	0	0	0	0	0	0	1	1	0	1	0
0	0	1	0	1	0	0	1	1	1	0	0	0	1	1	0	0	1	0	0	1	0	0	1	1	1	0	1	1	1	1	1	1	1	1	1	0	1	0	0	0	0	0	0	0	0	0	1	0	1
0	0	1	0	1	0	0	1	1	1	1	0	0	1	1	0	0	0	0	0	1	0	0	1	0	0	0	0	1	1	1	0	0	0	1	1	0	0	0	0	1	0	0	1	1	1	1	0	1	0
0	0	1	0	1	0	0	1	1	1	1	0	0	1	1	0	0	1	0	0	1	0	0	1	1	1	0	1	1	1	1	1	1	1	1	1	0	1	0	0	1	0	0	1	1	0	0	1	0	0
0	0	1	0	1	0	1	0	0	0	0	0	0	1	1	1	0	0	0	0	1	0	0	1	0	0	1	0	0	0	1	0	0	0	1	1	0	0	0	0	0	1	1	1	1	1	1	0	1	0
0	0	1	0	1	0	1	0	0	0	0	1	0	1	1	1	0	1	1	1	1	1	0	1	1	1	0	1	0	1	0	1	1	1	1	1	1	1	1	1	0	1	1	1	1	0	0	1	0	0
0	0	1	0	1	0	1	0	0	0	1	0	0	1	1	1	0	0	0	0	1	0	0	1	0	0	1	0	0	0	1	0	0	0	1	1	0	0	0	0	1	1	1	1	1	1	1	0	1	0
0	0	1	0	1	0	1	0	0	0	1	1	0	1	1	1	0	1	1	1	1	1	0	1	1	1	0	1	0	1	0	1	1	1	1	1	1	1	1	1	1	1	1	1	1	0	0	1	0	0
0	0	1	0	1	0	1	0	0	1	0	0	0	1	1	1	0	0	0	0	1	0	0	1	0	0	1	0	1	1	1	0	0	0	1	1	0	0	0	0	0	1	1	1	1	1	1	0	1	0
0	0	1	0	1	0	1	0	0	1	0	1	0	1	1	1	0	1	1	1	1	1	0	1	1	1	0	1	1	1	1	1	1	1	1	1	1	1	1	1	0	1	1	1	1	0	0	1	0	0
0	0	1	0	1	0	1	0	0	1	1	0	0	1	1	1	0	0	0	0	1	0	0	1	0	0	1	0	1	1	1	0	0	0	1	1	0	0	0	0	1	1	1	1	1	1	1	0	1	0
0	0	1	0	1	0	1	0	0	1	1	1	0	1	1	1	0	1	1	1	1	1	0	1	1	1	0	1	1	1	1	1	1	1	1	1	1	1	1	1	1	1	1	1	1	0	0	1	0	0
0	0	1	0	1	0	1	0	1	0	0	0	0	1	0	1	0	1	0	0	0	0	0	1	1	1	0	0	0	0	0	0	0	0	1	1	0	0	0	0	0	1	1	1	1	1	1	0	1	0
0	0	1	0	1	0	1	0	1	0	0	0	0	1	1	1	0	0	0	0	1	0	0	1	0	0	0	0	0	0	1	0	0	0	1	1	0	0	0	0	0	1	1	1	1	1	1	0	1	0
0	0	1	0	1	0	1	0	1	0	1	0	0	1	0	1	0	1	0	0	0	0	0	1	1	1	0	0	0	0	0	0	0	0	1	1	0	0	0	0	1	1	1	1	1	1	1	0	1	0
0	0	1	0	1	0	1	0	1	0	1	0	0	1	1	1	0	0	0	0	1	0	0	1	0	0	0	0	0	0	1	0	0	0	1	1	0	0	0	0	1	1	1	1	1	1	1	0	1	0
0	0	1	0	1	0	1	0	1	1	0	0	0	1	0	1	0	1	0	0	0	0	0	1	1	1	0	1	1	1	1	1	1	1	1	1	0	1	0	0	0	1	1	1	1	0	0	1	0	0
0	0	1	0	1	0	1	0	1	1	0	0	0	1	1	1	0	0	0	0	1	0	0	1	0	0	0	0	1	1	1	0	0	0	1	1	0	0	0	0	0	1	1	1	1	1	1	0	1	0
0	0	1	0	1	0	1	0	1	1	1	0	0	1	0	1	0	1	0	0	0	0	0	1	1	1	0	1	1	1	1	1	1	1	1	1	0	1	0	0	1	1	1	1	1	0	0	1	0	0
0	0	1	0	1	0	1	0	1	1	1	0	0	1	1	1	0	0	0	0	1	0	0	1	0	0	0	0	1	1	1	0	0	0	1	1	0	0	0	0	1	1	1	1	1	1	1	0	1	0
0	0	1	0	1	0	1	1	0	0	0	0	0	1	1	1	0	0	0	0	1	0	0	1	0	0	1	0	0	0	1	0	0	0	1	1	0	0	0	0	0	1	1	1	1	1	1	0	1	0
0	0	1	0	1	0	1	1	0	0	0	1	0	1	1	1	0	1	1	1	1	1	0	1	1	1	0	1	0	1	0	1	1	1	1	1	1	1	1	1	0	1	1	1	1	0	0	1	0	0
0	0	1	0	1	0	1	1	0	0	1	0	0	1	1	1	0	0	0	0	1	0	0	1	0	0	1	0	0	0	1	0	0	0	1	1	0	0	0	0	1	1	1	1	1	1	1	0	1	0
0	0	1	0	1	0	1	1	0	0	1	1	0	1	1	1	0	1	1	1	1	1	0	1	1	1	0	1	0	1	0	1	1	1	1	1	1	1	1	1	1	1	1	1	1	0	0	1	0	0
0	0	1	0	1	0	1	1	0	1	0	0	0	1	1	1	0	0	0	0	1	0	0	1	0	0	1	0	1	1	1	0	0	0	1	1	0	0	0	0	0	1	1	1	1	1	1	0	1	0
0	0	1	0	1	0	1	1	0	1	0	1	0	1	1	1	0	1	1	1	1	1	0	1	1	1	0	1	1	1	1	1	1	1	1	1	1	1	1	1	0	1	1	1	1	0	0	1	0	0
0	0	1	0	1	0	1	1	0	1	1	0	0	1	1	1	0	0	0	0	1	0	0	1	0	0	1	0	1	1	1	0	0	0	1	1	0	0	0	0	1	1	1	1	1	1	1	0	1	0
0	0	1	0	1	0	1	1	0	1	1	1	0	1	1	1	0	1	1	1	1	1	0	1	1	1	0	1	1	1	1	1	1	1	1	1	1	1	1	1	1	1	1	1	1	0	0	1	0	0
0	0	1	0	1	0	1	1	1	0	0	0	0	1	1	1	0	0	0	0	1	0	0	1	0	0	0	0	0	0	1	0	0	0	1	1	0	0	0	0	0	1	1	1	1	1	1	0	1	0
0	0	1	0	1	0	1	1	1	0	0	0	0	1	1	1	0	1	0	0	1	0	0	1	1	1	0	0	0	0	0	0	0	0	1	1	0	0	0	0	0	1	1	1	1	1	1	0	1	0
0	0	1	0	1	0	1	1	1	0	1	0	0	1	1	1	0	0	0	0	1	0	0	1	0	0	0	0	0	0	1	0	0	0	1	1	0	0	0	0	1	1	1	1	1	1	1	0	1	0
0	0	1	0	1	0	1	1	1	0	1	0	0	1	1	1	0	1	0	0	1	0	0	1	1	1	0	0	0	0	0	0	0	0	1	1	0	0	0	0	1	1	1	1	1	1	1	0	1	0
0	0	1	0	1	0	1	1	1	1	0	0	0	1	1	1	0	0	0	0	1	0	0	1	0	0	0	0	1	1	1	0	0	0	1	1	0	0	0	0	0	1	1	1	1	1	1	0	1	0
0	0	1	0	1	0	1	1	1	1	0	0	0	1	1	1	0	1	0	0	1	0	0	1	1	1	0	1	1	1	1	1	1	1	1	1	0	1	0	0	0	1	1	1	1	0	0	1	0	0
0	0	1	0	1	0	1	1	1	1	1	0	0	1	1	1	0	0	0	0	1	0	0	1	0	0	0	0	1	1	1	0	0	0	1	1	0	0	0	0	1	1	1	1	1	1	1	0	1	0
0	0	1	0	1	0	1	1	1	1	1	0	0	1	1	1	0	1	0	0	1	0	0	1	1	1	0	1	1	1	1	1	1	1	1	1	0	1	0	0	1	1	1	1	1	0	0	1	0	0
0	0	1	0	1	1	0	0	0	0	0	0	0	1	1	0	0	0	0	0	1	0	0	1	0	0	1	0	0	0	1	0	0	0	1	1	0	0	0	0	0	0	0	0	0	0	0	1	0	0
0	0	1	0	1	1	0	0	0	0	0	0	0	1	1	0	0	0	0	0	1	0	0	1	0	0	1	0	0	0	1	0	0	0	1	1	0	0	0	0	0	0	0	0	0	1	1	0	1	0
0	0	1	0	1	1	0	0	0	0	0	1	0	1	1	1	0	1	1	1	1	1	0	1	1	1	0	1	0	1	0	1	1	1	1	1	1	1	1	1	0	1	1	1	1	0	0	1	0	0
0	0	1	0	1	1	0	0	0	0	1	0	0	1	1	0	0	0	0	0	1	0	0	1	0	0	1	0	0	0	1	0	0	0	1	1	0	0	0	0	1	0	0	1	1	1	1	0	1	0
0	0	1	0	1	1	0	0	0	0	1	1	0	1	1	1	0	1	1	1	1	1	0	1	1	1	0	1	0	1	0	1	1	1	1	1	1	1	1	1	1	1	1	1	1	0	0	1	0	0
0	0	1	0	1	1	0	0	0	1	0	0	0	1	1	0	0	0	0	0	1	0	0	1	0	0	1	0	1	1	1	0	0	0	1	1	0	0	0	0	0	0	0	0	0	0	0	1	0	0
0	0	1	0	1	1	0	0	0	1	0	0	0	1	1	0	0	0	0	0	1	0	0	1	0	0	1	0	1	1	1	0	0	0	1	1	0	0	0	0	0	0	0	0	0	1	1	0	1	0
0	0	1	0	1	1	0	0	0	1	0	1	0	1	1	1	0	1	1	1	1	1	0	1	1	1	0	1	1	1	1	1	1	1	1	1	1	1	1	1	0	1	1	1	1	0	0	1	0	0
0	0	1	0	1	1	0	0	0	1	1	0	0	1	1	0	0	0	0	0	1	0	0	1	0	0	1	0	1	1	1	0	0	0	1	1	0	0	0	0	1	0	0	1	1	1	1	0	1	0
0	0	1	0	1	1	0	0	0	1	1	1	0	1	1	1	0	1	1	1	1	1	0	1	1	1	0	1	1	1	1	1	1	1	1	1	1	1	1	1	1	1	1	1	1	0	0	1	0	0
0	0	1	0	1	1	0	0	1	0	0	0	0	1	1	0	0	0	0	0	1	0	0	1	0	0	0	0	0	0	1	0	0	0	1	1	0	0	0	0	0	0	0	0	0	0	0	1	0	0
0	0	1	0	1	1	0	0	1	0	0	0	0	1	1	0	0	0	0	0	1	0	0	1	0	0	0	0	0	0	1	0	0	0	1	1	0	0	0	0	0	0	0	0	0	1	1	0	1	0
0	0	1	0	1	1	0	0	1	0	0	0	0	1	1	0	0	1	0	0	0	0	0	1	1	1	0	0	0	0	0	0	0	0	0	0	0	0	0	0	0	0	0	0	0	0	0	1	0	1
0	0	1	0	1	1	0	0	1	0	1	0	0	1	1	0	0	0	0	0	1	0	0	1	0	0	0	0	0	0	1	0	0	0	1	1	0	0	0	0	1	0	0	1	1	1	1	0	1	0
0	0	1	0	1	1	0	0	1	0	1	0	0	1	1	0	0	1	0	0	0	0	0	1	1	1	0	0	0	0	0	0	0	0	0	0	0	0	0	0	1	0	0	1	1	1	1	0	1	0
0	0	1	0	1	1	0	0	1	1	0	0	0	1	1	0	0	0	0	0	1	0	0	1	0	0	0	0	1	1	1	0	0	0	1	1	0	0	0	0	0	0	0	0	0	0	0	1	0	0
0	0	1	0	1	1	0	0	1	1	0	0	0	1	1	0	0	0	0	0	1	0	0	1	0	0	0	0	1	1	1	0	0	0	1	1	0	0	0	0	0	0	0	0	0	1	1	0	1	0
0	0	1	0	1	1	0	0	1	1	0	0	0	1	1	0	0	1	0	0	0	0	0	1	1	1	0	1	1	1	1	1	1	1	1	1	0	1	0	0	0	0	0	0	0	0	0	1	0	1
0	0	1	0	1	1	0	0	1	1	1	0	0	1	1	0	0	0	0	0	1	0	0	1	0	0	0	0	1	1	1	0	0	0	1	1	0	0	0	0	1	0	0	1	1	1	1	0	1	0
0	0	1	0	1	1	0	0	1	1	1	0	0	1	1	0	0	1	0	0	0	0	0	1	1	1	0	1	1	1	1	1	1	1	1	1	0	1	0	0	1	0	0	1	1	0	0	1	0	0
0	0	1	0	1	1	0	1	0	0	0	0	0	1	1	0	0	0	0	0	1	0	0	1	0	0	1	0	0	0	1	0	0	0	1	1	0	0	0	0	0	0	0	0	0	0	0	1	0	0
0	0	1	0	1	1	0	1	0	0	0	0	0	1	1	0	0	0	0	0	1	0	0	1	0	0	1	0	0	0	1	0	0	0	1	1	0	0	0	0	0	0	0	0	0	1	1	0	1	0
0	0	1	0	1	1	0	1	0	0	0	1	0	1	1	1	0	1	1	1	1	1	0	1	1	1	0	1	0	1	0	1	1	1	1	1	1	1	1	1	0	1	1	1	1	0	0	1	0	0
0	0	1	0	1	1	0	1	0	0	1	0	0	1	1	0	0	0	0	0	1	0	0	1	0	0	1	0	0	0	1	0	0	0	1	1	0	0	0	0	1	0	0	1	1	1	1	0	1	0
0	0	1	0	1	1	0	1	0	0	1	1	0	1	1	1	0	1	1	1	1	1	0	1	1	1	0	1	0	1	0	1	1	1	1	1	1	1	1	1	1	1	1	1	1	0	0	1	0	0
0	0	1	0	1	1	0	1	0	1	0	0	0	1	1	0	0	0	0	0	1	0	0	1	0	0	1	0	1	1	1	0	0	0	1	1	0	0	0	0	0	0	0	0	0	0	0	1	0	0
0	0	1	0	1	1	0	1	0	1	0	0	0	1	1	0	0	0	0	0	1	0	0	1	0	0	1	0	1	1	1	0	0	0	1	1	0	0	0	0	0	0	0	0	0	1	1	0	1	0
0	0	1	0	1	1	0	1	0	1	0	1	0	1	1	1	0	1	1	1	1	1	0	1	1	1	0	1	1	1	1	1	1	1	1	1	1	1	1	1	0	1	1	1	1	0	0	1	0	0
0	0	1	0	1	1	0	1	0	1	1	0	0	1	1	0	0	0	0	0	1	0	0	1	0	0	1	0	1	1	1	0	0	0	1	1	0	0	0	0	1	0	0	1	1	1	1	0	1	0
0	0	1	0	1	1	0	1	0	1	1	1	0	1	1	1	0	1	1	1	1	1	0	1	1	1	0	1	1	1	1	1	1	1	1	1	1	1	1	1	1	1	1	1	1	0	0	1	0	0
0	0	1	0	1	1	0	1	1	0	0	0	0	1	1	0	0	0	0	0	1	0	0	1	0	0	0	0	0	0	1	0	0	0	1	1	0	0	0	0	0	0	0	0	0	0	0	1	0	0
0	0	1	0	1	1	0	1	1	0	0	0	0	1	1	0	0	0	0	0	1	0	0	1	0	0	0	0	0	0	1	0	0	0	1	1	0	0	0	0	0	0	0	0	0	1	1	0	1	0
0	0	1	0	1	1	0	1	1	0	0	0	0	1	1	0	0	1	0	0	1	0	0	1	1	1	0	0	0	0	0	0	0	0	0	0	0	0	0	0	0	0	0	0	0	0	0	1	0	1
0	0	1	0	1	1	0	1	1	0	0	0	0	1	1	0	0	1	0	0	1	0	0	1	1	1	0	0	0	0	0	0	0	0	0	0	0	0	0	0	0	0	0	0	0	1	1	0	1	0
0	0	1	0	1	1	0	1	1	0	1	0	0	1	1	0	0	0	0	0	1	0	0	1	0	0	0	0	0	0	1	0	0	0	1	1	0	0	0	0	1	0	0	1	1	1	1	0	1	0
0	0	1	0	1	1	0	1	1	0	1	0	0	1	1	0	0	1	0	0	1	0	0	1	1	1	0	0	0	0	0	0	0	0	0	0	0	0	0	0	1	0	0	1	1	1	1	0	1	0
0	0	1	0	1	1	0	1	1	1	0	0	0	1	1	0	0	0	0	0	1	0	0	1	0	0	0	0	1	1	1	0	0	0	1	1	0	0	0	0	0	0	0	0	0	0	0	1	0	0
0	0	1	0	1	1	0	1	1	1	0	0	0	1	1	0	0	0	0	0	1	0	0	1	0	0	0	0	1	1	1	0	0	0	1	1	0	0	0	0	0	0	0	0	0	1	1	0	1	0
0	0	1	0	1	1	0	1	1	1	0	0	0	1	1	0	0	1	0	0	1	0	0	1	1	1	0	1	1	1	1	1	1	1	1	1	0	1	0	0	0	0	0	0	0	0	0	1	0	1
0	0	1	0	1	1	0	1	1	1	1	0	0	1	1	0	0	0	0	0	1	0	0	1	0	0	0	0	1	1	1	0	0	0	1	1	0	0	0	0	1	0	0	1	1	1	1	0	1	0
0	0	1	0	1	1	0	1	1	1	1	0	0	1	1	0	0	1	0	0	1	0	0	1	1	1	0	1	1	1	1	1	1	1	1	1	0	1	0	0	1	0	0	1	1	0	0	1	0	0
0	0	1	0	1	1	1	0	0	0	0	0	0	1	1	1	0	0	0	0	1	0	0	1	0	0	1	0	0	0	1	0	0	0	1	1	0	0	0	0	0	1	1	1	1	1	1	0	1	0
0	0	1	0	1	1	1	0	0	0	0	1	0	1	1	1	0	1	1	1	1	1	0	1	1	1	0	1	0	1	0	1	1	1	1	1	1	1	1	1	0	1	1	1	1	0	0	1	0	0
0	0	1	0	1	1	1	0	0	0	1	0	0	1	1	1	0	0	0	0	1	0	0	1	0	0	1	0	0	0	1	0	0	0	1	1	0	0	0	0	1	1	1	1	1	1	1	0	1	0
0	0	1	0	1	1	1	0	0	0	1	1	0	1	1	1	0	1	1	1	1	1	0	1	1	1	0	1	0	1	0	1	1	1	1	1	1	1	1	1	1	1	1	1	1	0	0	1	0	0
0	0	1	0	1	1	1	0	0	1	0	0	0	1	1	1	0	0	0	0	1	0	0	1	0	0	1	0	1	1	1	0	0	0	1	1	0	0	0	0	0	1	1	1	1	1	1	0	1	0
0	0	1	0	1	1	1	0	0	1	0	1	0	1	1	1	0	1	1	1	1	1	0	1	1	1	0	1	1	1	1	1	1	1	1	1	1	1	1	1	0	1	1	1	1	0	0	1	0	0
0	0	1	0	1	1	1	0	0	1	1	0	0	1	1	1	0	0	0	0	1	0	0	1	0	0	1	0	1	1	1	0	0	0	1	1	0	0	0	0	1	1	1	1	1	1	1	0	1	0
0	0	1	0	1	1	1	0	0	1	1	1	0	1	1	1	0	1	1	1	1	1	0	1	1	1	0	1	1	1	1	1	1	1	1	1	1	1	1	1	1	1	1	1	1	0	0	1	0	0
0	0	1	0	1	1	1	0	1	0	0	0	0	1	1	1	0	0	0	0	1	0	0	1	0	0	0	0	0	0	1	0	0	0	1	1	0	0	0	0	0	1	1	1	1	1	1	0	1	0
0	0	1	0	1	1	1	0	1	0	0	0	0	1	1	1	0	1	0	0	0	0	0	1	1	1	0	0	0	0	0	0	0	0	1	1	0	0	0	0	0	1	1	1	1	1	1	0	1	0
0	0	1	0	1	1	1	0	1	0	1	0	0	1	1	1	0	0	0	0	1	0	0	1	0	0	0	0	0	0	1	0	0	0	1	1	0	0	0	0	1	1	1	1	1	1	1	0	1	0
0	0	1	0	1	1	1	0	1	0	1	0	0	1	1	1	0	1	0	0	0	0	0	1	1	1	0	0	0	0	0	0	0	0	1	1	0	0	0	0	1	1	1	1	1	1	1	0	1	0
0	0	1	0	1	1	1	0	1	1	0	0	0	1	1	1	0	0	0	0	1	0	0	1	0	0	0	0	1	1	1	0	0	0	1	1	0	0	0	0	0	1	1	1	1	1	1	0	1	0
0	0	1	0	1	1	1	0	1	1	0	0	0	1	1	1	0	1	0	0	0	0	0	1	1	1	0	1	1	1	1	1	1	1	1	1	0	1	0	0	0	1	1	1	1	0	0	1	0	0
0	0	1	0	1	1	1	0	1	1	1	0	0	1	1	1	0	0	0	0	1	0	0	1	0	0	0	0	1	1	1	0	0	0	1	1	0	0	0	0	1	1	1	1	1	1	1	0	1	0
0	0	1	0	1	1	1	0	1	1	1	0	0	1	1	1	0	1	0	0	0	0	0	1	1	1	0	1	1	1	1	1	1	1	1	1	0	1	0	0	1	1	1	1	1	0	0	1	0	0
0	0	1	0	1	1	1	1	0	0	0	0	0	1	1	1	0	0	0	0	1	0	0	1	0	0	1	0	0	0	1	0	0	0	1	1	0	0	0	0	0	1	1	1	1	1	1	0	1	0
0	0	1	0	1	1	1	1	0	0	0	1	0	1	1	1	0	1	1	1	1	1	0	1	1	1	0	1	0	1	0	1	1	1	1	1	1	1	1	1	0	1	1	1	1	0	0	1	0	0
0	0	1	0	1	1	1	1	0	0	1	0	0	1	1	1	0	0	0	0	1	0	0	1	0	0	1	0	0	0	1	0	0	0	1	1	0	0	0	0	1	1	1	1	1	1	1	0	1	0
0	0	1	0	1	1	1	1	0	0	1	1	0	1	1	1	0	1	1	1	1	1	0	1	1	1	0	1	0	1	0	1	1	1	1	1	1	1	1	1	1	1	1	1	1	0	0	1	0	0
0	0	1	0	1	1	1	1	0	1	0	0	0	1	1	1	0	0	0	0	1	0	0	1	0	0	1	0	1	1	1	0	0	0	1	1	0	0	0	0	0	1	1	1	1	1	1	0	1	0
0	0	1	0	1	1	1	1	0	1	0	1	0	1	1	1	0	1	1	1	1	1	0	1	1	1	0	1	1	1	1	1	1	1	1	1	1	1	1	1	0	1	1	1	1	0	0	1	0	0
0	0	1	0	1	1	1	1	0	1	1	0	0	1	1	1	0	0	0	0	1	0	0	1	0	0	1	0	1	1	1	0	0	0	1	1	0	0	0	0	1	1	1	1	1	1	1	0	1	0
0	0	1	0	1	1	1	1	0	1	1	1	0	1	1	1	0	1	1	1	1	1	0	1	1	1	0	1	1	1	1	1	1	1	1	1	1	1	1	1	1	1	1	1	1	0	0	1	0	0
0	0	1	0	1	1	1	1	1	0	0	0	0	1	1	1	0	0	0	0	1	0	0	1	0	0	0	0	0	0	1	0	0	0	1	1	0	0	0	0	0	1	1	1	1	1	1	0	1	0
0	0	1	0	1	1	1	1	1	0	0	0	0	1	1	1	0	1	0	0	1	0	0	1	1	1	0	0	0	0	0	0	0	0	1	1	0	0	0	0	0	1	1	1	1	1	1	0	1	0
0	0	1	0	1	1	1	1	1	0	1	0	0	1	1	1	0	0	0	0	1	0	0	1	0	0	0	0	0	0	1	0	0	0	1	1	0	0	0	0	1	1	1	1	1	1	1	0	1	0
0	0	1	0	1	1	1	1	1	0	1	0	0	1	1	1	0	1	0	0	1	0	0	1	1	1	0	0	0	0	0	0	0	0	1	1	0	0	0	0	1	1	1	1	1	1	1	0	1	0
0	0	1	0	1	1	1	1	1	1	0	0	0	1	1	1	0	0	0	0	1	0	0	1	0	0	0	0	1	1	1	0	0	0	1	1	0	0	0	0	0	1	1	1	1	1	1	0	1	0
0	0	1	0	1	1	1	1	1	1	0	0	0	1	1	1	0	1	0	0	1	0	0	1	1	1	0	1	1	1	1	1	1	1	1	1	0	1	0	0	0	1	1	1	1	0	0	1	0	0
0	0	1	0	1	1	1	1	1	1	1	0	0	1	1	1	0	0	0	0	1	0	0	1	0	0	0	0	1	1	1	0	0	0	1	1	0	0	0	0	1	1	1	1	1	1	1	0	1	0
0	0	1	0	1	1	1	1	1	1	1	0	0	1	1	1	0	1	0	0	1	0	0	1	1	1	0	1	1	1	1	1	1	1	1	1	0	1	0	0	1	1	1	1	1	0	0	1	0	0
0	0	1	1	0	0	0	0	0	0	0	0	1	0	1	0	0	0	0	0	1	0	0	1	0	0	1	0	0	0	1	0	0	0	1	1	0	0	0	0	0	0	0	0	0	0	0	1	0	0
0	0	1	1	0	0	0	0	0	0	0	0	1	0	1	0	0	0	0	0	1	0	0	1	0	0	1	0	0	0	1	0	0	0	1	1	0	0	0	0	0	0	0	0	0	1	1	0	1	0
0	0	1	1	0	0	0	0	0	0	0	1	1	1	1	1	0	1	1	1	1	1	0	1	1	1	0	1	0	1	0	1	1	1	1	1	1	1	1	1	0	1	1	1	1	0	0	1	0	0
0	0	1	1	0	0	0	0	0	0	1	0	1	0	1	0	0	0	0	0	1	0	0	1	0	0	1	0	0	0	1	0	0	0	1	1	0	0	0	0	1	0	0	1	1	1	1	0	1	0
0	0	1	1	0	0	0	0	0	0	1	1	1	1	1	1	0	1	1	1	1	1	0	1	1	1	0	1	0	1	0	1	1	1	1	1	1	1	1	1	1	1	1	1	1	0	0	1	0	0
0	0	1	1	0	0	0	0	0	1	0	0	1	0	1	0	0	0	0	0	1	0	0	1	0	0	1	0	1	1	1	0	0	0	1	1	0	0	0	0	0	0	0	0	0	0	0	1	0	0
0	0	1	1	0	0	0	0	0	1	0	0	1	0	1	0	0	0	0	0	1	0	0	1	0	0	1	0	1	1	1	0	0	0	1	1	0	0	0	0	0	0	0	0	0	1	1	0	1	0
0	0	1	1	0	0	0	0	0	1	0	1	1	1	1	1	0	1	1	1	1	1	0	1	1	1	0	1	1	1	1	1	1	1	1	1	1	1	1	1	0	1	1	1	1	0	0	1	0	0
0	0	1	1	0	0	0	0	0	1	1	0	1	0	1	0	0	0	0	0	1	0	0	1	0	0	1	0	1	1	1	0	0	0	1	1	0	0	0	0	1	0	0	1	1	1	1	0	1	0
0	0	1	1	0	0	0	0	0	1	1	1	1	1	1	1	0	1	1	1	1	1	0	1	1	1	0	1	1	1	1	1	1	1	1	1	1	1	1	1	1	1	1	1	1	0	0	1	0	0
0	0	1	1	0	0	0	0	1	0	0	0	1	0	1	0	0	0	0	0	1	0	0	1	0	0	0	0	0	0	1	0	0	0	1	1	0	0	0	0	0	0	0	0	0	0	0	1	0	0
0	0	1	1	0	0	0	0	1	0	0	0	1	0	1	0	0	0	0	0	1	0	0	1	0	0	0	0	0	0	1	0	0	0	1	1	0	0	0	0	0	0	0	0	0	1	1	0	1	0
0	0	1	1	0	0	0	0	1	0	0	0	1	1	0	0	0	1	0	0	0	0	0	1	1	1	0	0	0	0	0	0	1	1	0	1	0	0	0	0	0	0	0	0	0	0	0	1	0	1
0	0	1	1	0	0	0	0	1	0	0	0	1	1	0	0	0	1	0	0	0	0	0	1	1	1	0	0	0	0	0	0	1	1	0	1	0	0	0	0	0	0	0	0	0	1	1	0	1	0
0	0	1	1	0	0	0	0	1	0	1	0	1	0	1	0	0	0	0	0	1	0	0	1	0	0	0	0	0	0	1	0	0	0	1	1	0	0	0	0	1	0	0	1	1	1	1	0	1	0
0	0	1	1	0	0	0	0	1	0	1	0	1	1	0	0	0	1	0	0	0	0	0	1	1	1	0	0	0	0	0	0	1	1	0	1	0	0	0	0	1	0	0	1	1	1	1	0	1	0
0	0	1	1	0	0	0	0	1	1	0	0	1	0	1	0	0	0	0	0	1	0	0	1	0	0	0	0	1	1	1	0	0	0	1	1	0	0	0	0	0	0	0	0	0	0	0	1	0	0
0	0	1	1	0	0	0	0	1	1	0	0	1	0	1	0	0	0	0	0	1	0	0	1	0	0	0	0	1	1	1	0	0	0	1	1	0	0	0	0	0	0	0	0	0	1	1	0	1	0
0	0	1	1	0	0	0	0	1	1	0	0	1	1	0	0	0	1	0	0	0	0	0	1	1	1	0	1	1	1	1	1	1	1	1	1	0	1	0	0	0	0	0	0	0	0	0	1	0	1
0	0	1	1	0	0	0	0	1	1	1	0	1	0	1	0	0	0	0	0	1	0	0	1	0	0	0	0	1	1	1	0	0	0	1	1	0	0	0	0	1	0	0	1	1	1	1	0	1	0
0	0	1	1	0	0	0	0	1	1	1	0	1	1	0	0	0	1	0	0	0	0	0	1	1	1	0	1	1	1	1	1	1	1	1	1	0	1	0	0	1	0	0	1	1	0	0	1	0	0
0	0	1	1	0	0	0	1	0	0	0	0	1	0	1	0	0	0	0	0	1	0	0	1	0	0	1	0	0	0	1	0	0	0	1	1	0	0	0	0	0	0	0	0	0	0	0	1	0	0
0	0	1	1	0	0	0	1	0	0	0	0	1	0	1	0	0	0	0	0	1	0	0	1	0	0	1	0	0	0	1	0	0	0	1	1	0	0	0	0	0	0	0	0	0	1	1	0	1	0
0	0	1	1	0	0	0	1	0	0	0	1	1	1	1	1	0	1	1	1	1	1	0	1	1	1	0	1	0	1	0	1	1	1	1	1	1	1	1	1	0	1	1	1	1	0	0	1	0	0
0	0	1	1	0	0	0	1	0	0	1	0	1	0	1	0	0	0	0	0	1	0	0	1	0	0	1	0	0	0	1	0	0	0	1	1	0	0	0	0	1	0	0	1	1	1	1	0	1	0
0	0	1	1	0	0	0	1	0	0	1	1	1	1	1	1	0	1	1	1	1	1	0	1	1	1	0	1	0	1	0	1	1	1	1	1	1	1	1	1	1	1	1	1	1	0	0	1	0	0
0	0	1	1	0	0	0	1	0	1	0	0	1	0	1	0	0	0	0	0	1	0	0	1	0	0	1	0	1	1	1	0	0	0	1	1	0	0	0	0	0	0	0	0	0	0	0	1	0	0
0	0	1	1	0	0	0	1	0	1	0	0	1	0	1	0	0	0	0	0	1	0	0	1	0	0	1	0	1	1	1	0	0	0	1	1	0	0	0	0	0	0	0	0	0	1	1	0	1	0
0	0	1	1	0	0	0	1	0	1	0	1	1	1	1	1	0	1	1	1	1	1	0	1	1	1	0	1	1	1	1	1	1	1	1	1	1	1	1	1	0	1	1	1	1	0	0	1	0	0
0	0	1	1	0	0	0	1	0	1	1	0	1	0	1	0	0	0	0	0	1	0	0	1	0	0	1	0	1	1	1	0	0	0	1	1	0	0	0	0	1	0	0	1	1	1	1	0	1	0
0	0	1	1	0	0	0	1	0	1	1	1	1	1	1	1	0	1	1	1	1	1	0	1	1	1	0	1	1	1	1	1	1	1	1	1	1	1	1	1	1	1	1	1	1	0	0	1	0	0
0	0	1	1	0	0	0	1	1	0	0	0	1	0	1	0	0	0	0	0	1	0	0	1	0	0	0	0	0	0	1	0	0	0	1	1	0	0	0	0	0	0	0	0	0	0	0	1	0	0
0	0	1	1	0	0	0	1	1	0	0	0	1	0	1	0	0	0	0	0	1	0	0	1	0	0	0	0	0	0	1	0	0	0	1	1	0	0	0	0	0	0	0	0	0	1	1	0	1	0
0	0	1	1	0	0	0	1	1	0	0	0	1	1	1	0	0	1	0	0	1	0	0	1	1	1	0	0	0	0	0	0	1	1	0	1	0	0	0	0	0	0	0	0	0	0	0	1	0	1
0	0	1	1	0	0	0	1	1	0	0	0	1	1	1	0	0	1	0	0	1	0	0	1	1	1	0	0	0	0	0	0	1	1	0	1	0	0	0	0	0	0	0	0	0	1	1	0	1	0
0	0	1	1	0	0	0	1	1	0	1	0	1	0	1	0	0	0	0	0	1	0	0	1	0	0	0	0	0	0	1	0	0	0	1	1	0	0	0	0	1	0	0	1	1	1	1	0	1	0
0	0	1	1	0	0	0	1	1	0	1	0	1	1	1	0	0	1	0	0	1	0	0	1	1	1	0	0	0	0	0	0	1	1	0	1	0	0	0	0	1	0	0	1	1	1	1	0	1	0
0	0	1	1	0	0	0	1	1	1	0	0	1	0	1	0	0	0	0	0	1	0	0	1	0	0	0	0	1	1	1	0	0	0	1	1	0	0	0	0	0	0	0	0	0	0	0	1	0	0
0	0	1	1	0	0	0	1	1	1	0	0	1	0	1	0	0	0	0	0	1	0	0	1	0	0	0	0	1	1	1	0	0	0	1	1	0	0	0	0	0	0	0	0	0	1	1	0	1	0
0	0	1	1	0	0	0	1	1	1	0	0	1	1	1	0	0	1	0	0	1	0	0	1	1	1	0	1	1	1	1	1	1	1	1	1	0	1	0	0	0	0	0	0	0	0	0	1	0	1
0	0	1	1	0	0	0	1	1	1	1	0	1	0	1	0	0	0	0	0	1	0	0	1	0	0	0	0	1	1	1	0	0	0	1	1	0	0	0	0	1	0	0	1	1	1	1	0	1	0
0	0	1	1	0	0	0	1	1	1	1	0	1	1	1	0	0	1	0	0	1	0	0	1	1	1	0	1	1	1	1	1	1	1	1	1	0	1	0	0	1	0	0	1	1	0	0	1	0	0
0	0	1	1	0	0	1	0	0	0	0	0	1	0	1	1	0	0	0	0	1	0	0	1	0	0	1	0	0	0	1	0	0	0	1	1	0	0	0	0	0	1	1	1	1	1	1	0	1	0
0	0	1	1	0	0	1	0	0	0	0	1	1	1	1	1	0	1	1	1	1	1	0	1	1	1	0	1	0	1	0	1	1	1	1	1	1	1	1	1	0	1	1	1	1	0	0	1	0	0
0	0	1	1	0	0	1	0	0	0	1	0	1	0	1	1	0	0	0	0	1	0	0	1	0	0	1	0	0	0	1	0	0	0	1	1	0	0	0	0	1	1	1	1	1	1	1	0	1	0
0	0	1	1	0	0	1	0	0	0	1	1	1	1	1	1	0	1	1	1	1	1	0	1	1	1	0	1	0	1	0	1	1	1	1	1	1	1	1	1	1	1	1	1	1	0	0	1	0	0
0	0	1	1	0	0	1	0	0	1	0	0	1	0	1	1	0	0	0	0	1	0	0	1	0	0	1	0	1	1	1	0	0	0	1	1	0	0	0	0	0	1	1	1	1	1	1	0	1	0
0	0	1	1	0	0	1	0	0	1	0	1	1	1	1	1	0	1	1	1	1	1	0	1	1	1	0	1	1	1	1	1	1	1	1	1	1	1	1	1	0	1	1	1	1	0	0	1	0	0
0	0	1	1	0	0	1	0	0	1	1	0	1	0	1	1	0	0	0	0	1	0	0	1	0	0	1	0	1	1	1	0	0	0	1	1	0	0	0	0	1	1	1	1	1	1	1	0	1	0
0	0	1	1	0	0	1	0	0	1	1	1	1	1	1	1	0	1	1	1	1	1	0	1	1	1	0	1	1	1	1	1	1	1	1	1	1	1	1	1	1	1	1	1	1	0	0	1	0	0
0	0	1	1	0	0	1	0	1	0	0	0	1	0	1	1	0	0	0	0	1	0	0	1	0	0	0	0	0	0	1	0	0	0	1	1	0	0	0	0	0	1	1	1	1	1	1	0	1	0
0	0	1	1	0	0	1	0	1	0	0	0	1	1	0	1	0	1	0	0	0	0	0	1	1	1	0	0	0	0	0	0	1	1	1	1	0	0	0	0	0	1	1	1	1	1	1	0	1	0
0	0	1	1	0	0	1	0	1	0	1	0	1	0	1	1	0	0	0	0	1	0	0	1	0	0	0	0	0	0	1	0	0	0	1	1	0	0	0	0	1	1	1	1	1	1	1	0	1	0
0	0	1	1	0	0	1	0	1	0	1	0	1	1	0	1	0	1	0	0	0	0	0	1	1	1	0	0	0	0	0	0	1	1	1	1	0	0	0	0	1	1	1	1	1	1	1	0	1	0
0	0	1	1	0	0	1	0	1	1	0	0	1	0	1	1	0	0	0	0	1	0	0	1	0	0	0	0	1	1	1	0	0	0	1	1	0	0	0	0	0	1	1	1	1	1	1	0	1	0
0	0	1	1	0	0	1	0	1	1	0	0	1	1	0	1	0	1	0	0	0	0	0	1	1	1	0	1	1	1	1	1	1	1	1	1	0	1	0	0	0	1	1	1	1	0	0	1	0	0
0	0	1	1	0	0	1	0	1	1	1	0	1	0	1	1	0	0	0	0	1	0	0	1	0	0	0	0	1	1	1	0	0	0	1	1	0	0	0	0	1	1	1	1	1	1	1	0	1	0
0	0	1	1	0	0	1	0	1	1	1	0	1	1	0	1	0	1	0	0	0	0	0	1	1	1	0	1	1	1	1	1	1	1	1	1	0	1	0	0	1	1	1	1	1	0	0	1	0	0
0	0	1	1	0	0	1	1	0	0	0	0	1	0	1	1	0	0	0	0	1	0	0	1	0	0	1	0	0	0	1	0	0	0	1	1	0	0	0	0	0	1	1	1	1	1	1	0	1	0
0	0	1	1	0	0	1	1	0	0	0	1	1	1	1	1	0	1	1	1	1	1	0	1	1	1	0	1	0	1	0	1	1	1	1	1	1	1	1	1	0	1	1	1	1	0	0	1	0	0
0	0	1	1	0	0	1	1	0	0	1	0	1	0	1	1	0	0	0	0	1	0	0	1	0	0	1	0	0	0	1	0	0	0	1	1	0	0	0	0	1	1	1	1	1	1	1	0	1	0
0	0	1	1	0	0	1	1	0	0	1	1	1	1	1	1	0	1	1	1	1	1	0	1	1	1	0	1	0	1	0	1	1	1	1	1	1	1	1	1	1	1	1	1	1	0	0	1	0	0
0	0	1	1	0	0	1	1	0	1	0	0	1	0	1	1	0	0	0	0	1	0	0	1	0	0	1	0	1	1	1	0	0	0	1	1	0	0	0	0	0	1	1	1	1	1	1	0	1	0
0	0	1	1	0	0	1	1	0	1	0	1	1	1	1	1	0	1	1	1	1	1	0	1	1	1	0	1	1	1	1	1	1	1	1	1	1	1	1	1	0	1	1	1	1	0	0	1	0	0
0	0	1	1	0	0	1	1	0	1	1	0	1	0	1	1	0	0	0	0	1	0	0	1	0	0	1	0	1	1	1	0	0	0	1	1	0	0	0	0	1	1	1	1	1	1	1	0	1	0
0	0	1	1	0	0	1	1	0	1	1	1	1	1	1	1	0	1	1	1	1	1	0	1	1	1	0	1	1	1	1	1	1	1	1	1	1	1	1	1	1	1	1	1	1	0	0	1	0	0
0	0	1	1	0	0	1	1	1	0	0	0	1	0	1	1	0	0	0	0	1	0	0	1	0	0	0	0	0	0	1	0	0	0	1	1	0	0	0	0	0	1	1	1	1	1	1	0	1	0
0	0	1	1	0	0	1	1	1	0	0	0	1	1	1	1	0	1	0	0	1	0	0	1	1	1	0	0	0	0	0	0	1	1	1	1	0	0	0	0	0	1	1	1	1	1	1	0	1	0
0	0	1	1	0	0	1	1	1	0	1	0	1	0	1	1	0	0	0	0	1	0	0	1	0	0	0	0	0	0	1	0	0	0	1	1	0	0	0	0	1	1	1	1	1	1	1	0	1	0
0	0	1	1	0	0	1	1	1	0	1	0	1	1	1	1	0	1	0	0	1	0	0	1	1	1	0	0	0	0	0	0	1	1	1	1	0	0	0	0	1	1	1	1	1	1	1	0	1	0
0	0	1	1	0	0	1	1	1	1	0	0	1	0	1	1	0	0	0	0	1	0	0	1	0	0	0	0	1	1	1	0	0	0	1	1	0	0	0	0	0	1	1	1	1	1	1	0	1	0
0	0	1	1	0	0	1	1	1	1	0	0	1	1	1	1	0	1	0	0	1	0	0	1	1	1	0	1	1	1	1	1	1	1	1	1	0	1	0	0	0	1	1	1	1	0	0	1	0	0
0	0	1	1	0	0	1	1	1	1	1	0	1	0	1	1	0	0	0	0	1	0	0	1	0	0	0	0	1	1	1	0	0	0	1	1	0	0	0	0	1	1	1	1	1	1	1	0	1	0
0	0	1	1	0	0	1	1	1	1	1	0	1	1	1	1	0	1	0	0	1	0	0	1	1	1	0	1	1	1	1	1	1	1	1	1	0	1	0	0	1	1	1	1	1	0	0	1	0	0
0	0	1	1	0	1	0	0	0	0	0	0	1	0	1	0	0	0	0	0	1	0	0	1	0	0	1	0	0	0	1	0	0	0	1	1	0	0	0	0	0	0	0	0	0	0	0	1	0	0
0	0	1	1	0	1	0	0	0	0	0	0	1	0	1	0	0	0	0	0	1	0	0	1	0	0	1	0	0	0	1	0	0	0	1	1	0	0	0	0	0	0	0	0	0	1	1	0	1	0
0	0	1	1	0	1	0	0	0	0	0	1	1	1	1	1	0	1	1	1	1	1	0	1	1	1	0	1	0	1	0	1	1	1	1	1	1	1	1	1	0	1	1	1	1	0	0	1	0	0
0	0	1	1	0	1	0	0	0	0	1	0	1	0	1	0	0	0	0	0	1	0	0	1	0	0	1	0	0	0	1	0	0	0	1	1	0	0	0	0	1	0	0	1	1	1	1	0	1	0
0	0	1	1	0	1	0	0	0	0	1	1	1	1	1	1	0	1	1	1	1	1	0	1	1	1	0	1	0	1	0	1	1	1	1	1	1	1	1	1	1	1	1	1	1	0	0	1	0	0
0	0	1	1	0	1	0	0	0	1	0	0	1	0	1	0	0	0	0	0	1	0	0	1	0	0	1	0	1	1	1	0	0	0	1	1	0	0	0	0	0	0	0	0	0	0	0	1	0	0
0	0	1	1	0	1	0	0	0	1	0	0	1	0	1	0	0	0	0	0	1	0	0	1	0	0	1	0	1	1	1	0	0	0	1	1	0	0	0	0	0	0	0	0	0	1	1	0	1	0
0	0	1	1	0	1	0	0	0	1	0	1	1	1	1	1	0	1	1	1	1	1	0	1	1	1	0	1	1	1	1	1	1	1	1	1	1	1	1	1	0	1	1	1	1	0	0	1	0	0
0	0	1	1	0	1	0	0	0	1	1	0	1	0	1	0	0	0	0	0	1	0	0	1	0	0	1	0	1	1	1	0	0	0	1	1	0	0	0	0	1	0	0	1	1	1	1	0	1	0
0	0	1	1	0	1	0	0	0	1	1	1	1	1	1	1	0	1	1	1	1	1	0	1	1	1	0	1	1	1	1	1	1	1	1	1	1	1	1	1	1	1	1	1	1	0	0	1	0	0
0	0	1	1	0	1	0	0	1	0	0	0	1	0	1	0	0	0	0	0	1	0	0	1	0	0	0	0	0	0	1	0	0	0	1	1	0	0	0	0	0	0	0	0	0	0	0	1	0	0
0	0	1	1	0	1	0	0	1	0	0	0	1	0	1	0	0	0	0	0	1	0	0	1	0	0	0	0	0	0	1	0	0	0	1	1	0	0	0	0	0	0	0	0	0	1	1	0	1	0
0	0	1	1	0	1	0	0	1	0	0	0	1	1	1	0	0	1	0	0	0	0	0	1	1	1	0	0	0	0	0	0	1	1	0	1	0	0	0	0	0	0	0	0	0	0	0	1	0	1
0	0	1	1	0	1	0	0	1	0	0	0	1	1	1	0	0	1	0	0	0	0	0	1	1	1	0	0	0	0	0	0	1	1	0	1	0	0	0	0	0	0	0	0	0	1	1	0	1	0
0	0	1	1	0	1	0	0	1	0	1	0	1	0	1	0	0	0	0	0	1	0	0	1	0	0	0	0	0	0	1	0	0	0	1	1	0	0	0	0	1	0	0	1	1	1	1	0	1	0
0	0	1	1	0	1	0	0	1	0	1	0	1	1	1	0	0	1	0	0	0	0	0	1	1	1	0	0	0	0	0	0	1	1	0	1	0	0	0	0	1	0	0	1	1	1	1	0	1	0
0	0	1	1	0	1	0	0	1	1	0	0	1	0	1	0	0	0	0	0	1	0	0	1	0	0	0	0	1	1	1	0	0	0	1	1	0	0	0	0	0	0	0	0	0	0	0	1	0	0
0	0	1	1	0	1	0	0	1	1	0	0	1	0	1	0	0	0	0	0	1	0	0	1	0	0	0	0	1	1	1	0	0	0	1	1	0	0	0	0	0	0	0	0	0	1	1	0	1	0
0	0	1	1	0	1	0	0	1	1	0	0	1	1	1	0	0	1	0	0	0	0	0	1	1	1	0	1	1	1	1	1	1	1	1	1	0	1	0	0	0	0	0	0	0	0	0	1	0	1
0	0	1	1	0	1	0	0	1	1	1	0	1	0	1	0	0	0	0	0	1	0	0	1	0	0	0	0	1	1	1	0	0	0	1	1	0	0	0	0	1	0	0	1	1	1	1	0	1	0
0	0	1	1	0	1	0	0	1	1	1	0	1	1	1	0	0	1	0	0	0	0	0	1	1	1	0	1	1	1	1	1	1	1	1	1	0	1	0	0	1	0	0	1	1	0	0	1	0	0
0	0	1	1	0	1	0	1	0	0	0	0	1	0	1	0	0	0	0	0	1	0	0	1	0	0	1	0	0	0	1	0	0	0	1	1	0	0	0	0	0	0	0	0	0	0	0	1	0	0
0	0	1	1	0	1	0	1	0	0	0	0	1	0	1	0	0	0	0	0	1	0	0	1	0	0	1	0	0	0	1	0	0	0	1	1	0	0	0	0	0	0	0	0	0	1	1	0	1	0
0	0	1	1	0	1	0	1	0	0	0	1	1	1	1	1	0	1	1	1	1	1	0	1	1	1	0	1	0	1	0	1	1	1	1	1	1	1	1	1	0	1	1	1	1	0	0	1	0	0
0	0	1	1	0	1	0	1	0	0	1	0	1	0	1	0	0	0	0	0	1	0	0	1	0	0	1	0	0	0	1	0	0	0	1	1	0	0	0	0	1	0	0	1	1	1	1	0	1	0
0	0	1	1	0	1	0	1	0	0	1	1	1	1	1	1	0	1	1	1	1	1	0	1	1	1	0	1	0	1	0	1	1	1	1	1	1	1	1	1	1	1	1	1	1	0	0	1	0	0
0	0	1	1	0	1	0	1	0	1	0	0	1	0	1	0	0	0	0	0	1	0	0	1	0	0	1	0	1	1	1	0	0	0	1	1	0	0	0	0	0	0	0	0	0	0	0	1	0	0
0	0	1	1	0	1	0	1	0	1	0	0	1	0	1	0	0	0	0	0	1	0	0	1	0	0	1	0	1	1	1	0	0	0	1	1	0	0	0	0	0	0	0	0	0	1	1	0	1	0
0	0	1	1	0	1	0	1	0	1	0	1	1	1	1	1	0	1	1	1	1	1	0	1	1	1	0	1	1	1	1	1	1	1	1	1	1	1	1	1	0	1	1	1	1	0	0	1	0	0
0	0	1	1	0	1	0	1	0	1	1	0	1	0	1	0	0	0	0	0	1	0	0	1	0	0	1	0	1	1	1	0	0	0	1	1	0	0	0	0	1	0	0	1	1	1	1	0	1	0
0	0	1	1	0	1	0	1	0	1	1	1	1	1	1	1	0	1	1	1	1	1	0	1	1	1	0	1	1	1	1	1	1	1	1	1	1	1	1	1	1	1	1	1	1	0	0	1	0	0
0	0	1	1	0	1	0	1	1	0	0	0	1	0	1	0	0	0	0	0	1	0	0	1	0	0	0	0	0	0	1	0	0	0	1	1	0	0	0	0	0	0	0	0	0	0	0	1	0	0
0	0	1	1	0	1	0	1	1	0	0	0	1	0	1	0	0	0	0	0	1	0	0	1	0	0	0	0	0	0	1	0	0	0	1	1	0	0	0	0	0	0	0	0	0	1	1	0	1	0
0	0	1	1	0	1	0	1	1	0	0	0	1	1	1	0	0	1	0	0	1	0	0	1	1	1	0	0	0	0	0	0	1	1	0	1	0	0	0	0	0	0	0	0	0	0	0	1	0	1
0	0	1	1	0	1	0	1	1	0	0	0	1	1	1	0	0	1	0	0	1	0	0	1	1	1	0	0	0	0	0	0	1	1	0	1	0	0	0	0	0	0	0	0	0	1	1	0	1	0
0	0	1	1	0	1	0	1	1	0	1	0	1	0	1	0	0	0	0	0	1	0	0	1	0	0	0	0	0	0	1	0	0	0	1	1	0	0	0	0	1	0	0	1	1	1	1	0	1	0
0	0	1	1	0	1	0	1	1	0	1	0	1	1	1	0	0	1	0	0	1	0	0	1	1	1	0	0	0	0	0	0	1	1	0	1	0	0	0	0	1	0	0	1	1	1	1	0	1	0
0	0	1	1	0	1	0	1	1	1	0	0	1	0	1	0	0	0	0	0	1	0	0	1	0	0	0	0	1	1	1	0	0	0	1	1	0	0	0	0	0	0	0	0	0	0	0	1	0	0
0	0	1	1	0	1	0	1	1	1	0	0	1	0	1	0	0	0	0	0	1	0	0	1	0	0	0	0	1	1	1	0	0	0	1	1	0	0	0	0	0	0	0	0	0	1	1	0	1	0
0	0	1	1	0	1	0	1	1	1	0	0	1	1	1	0	0	1	0	0	1	0	0	1	1	1	0	1	1	1	1	1	1	1	1	1	0	1	0	0	0	0	0	0	0	0	0	1	0	1
0	0	1	1	0	1	0	1	1	1	1	0	1	0	1	0	0	0	0	0	1	0	0	1	0	0	0	0	1	1	1	0	0	0	1	1	0	0	0	0	1	0	0	1	1	1	1	0	1	0
0	0	1	1	0	1	0	1	1	1	1	0	1	1	1	0	0	1	0	0	1	0	0	1	1	1	0	1	1	1	1	1	1	1	1	1	0	1	0	0	1	0	0	1	1	0	0	1	0	0
0	0	1	1	0	1	1	0	0	0	0	0	1	0	1	1	0	0	0	0	1	0	0	1	0	0	1	0	0	0	1	0	0	0	1	1	0	0	0	0	0	1	1	1	1	1	1	0	1	0
0	0	1	1	0	1	1	0	0	0	0	1	1	1	1	1	0	1	1	1	1	1	0	1	1	1	0	1	0	1	0	1	1	1	1	1	1	1	1	1	0	1	1	1	1	0	0	1	0	0
0	0	1	1	0	1	1	0	0	0	1	0	1	0	1	1	0	0	0	0	1	0	0	1	0	0	1	0	0	0	1	0	0	0	1	1	0	0	0	0	1	1	1	1	1	1	1	0	1	0
0	0	1	1	0	1	1	0	0	0	1	1	1	1	1	1	0	1	1	1	1	1	0	1	1	1	0	1	0	1	0	1	1	1	1	1	1	1	1	1	1	1	1	1	1	0	0	1	0	0
0	0	1	1	0	1	1	0	0	1	0	0	1	0	1	1	0	0	0	0	1	0	0	1	0	0	1	0	1	1	1	0	0	0	1	1	0	0	0	0	0	1	1	1	1	1	1	0	1	0
0	0	1	1	0	1	1	0	0	1	0	1	1	1	1	1	0	1	1	1	1	1	0	1	1	1	0	1	1	1	1	1	1	1	1	1	1	1	1	1	0	1	1	1	1	0	0	1	0	0
0	0	1	1	0	1	1	0	0	1	1	0	1	0	1	1	0	0	0	0	1	0	0	1	0	0	1	0	1	1	1	0	0	0	1	1	0	0	0	0	1	1	1	1	1	1	1	0	1	0
0	0	1	1	0	1	1	0	0	1	1	1	1	1	1	1	0	1	1	1	1	1	0	1	1	1	0	1	1	1	1	1	1	1	1	1	1	1	1	1	1	1	1	1	1	0	0	1	0	0
0	0	1	1	0	1	1	0	1	0	0	0	1	0	1	1	0	0	0	0	1	0	0	1	0	0	0	0	0	0	1	0	0	0	1	1	0	0	0	0	0	1	1	1	1	1	1	0	1	0
0	0	1	1	0	1	1	0	1	0	0	0	1	1	1	1	0	1	0	0	0	0	0	1	1	1	0	0	0	0	0	0	1	1	1	1	0	0	0	0	0	1	1	1	1	1	1	0	1	0
0	0	1	1	0	1	1	0	1	0	1	0	1	0	1	1	0	0	0	0	1	0	0	1	0	0	0	0	0	0	1	0	0	0	1	1	0	0	0	0	1	1	1	1	1	1	1	0	1	0
0	0	1	1	0	1	1	0	1	0	1	0	1	1	1	1	0	1	0	0	0	0	0	1	1	1	0	0	0	0	0	0	1	1	1	1	0	0	0	0	1	1	1	1	1	1	1	0	1	0
0	0	1	1	0	1	1	0	1	1	0	0	1	0	1	1	0	0	0	0	1	0	0	1	0	0	0	0	1	1	1	0	0	0	1	1	0	0	0	0	0	1	1	1	1	1	1	0	1	0
0	0	1	1	0	1	1	0	1	1	0	0	1	1	1	1	0	1	0	0	0	0	0	1	1	1	0	1	1	1	1	1	1	1	1	1	0	1	0	0	0	1	1	1	1	0	0	1	0	0
0	0	1	1	0	1	1	0	1	1	1	0	1	0	1	1	0	0	0	0	1	0	0	1	0	0	0	0	1	1	1	0	0	0	1	1	0	0	0	0	1	1	1	1	1	1	1	0	1	0
0	0	1	1	0	1	1	0	1	1	1	0	1	1	1	1	0	1	0	0	0	0	0	1	1	1	0	1	1	1	1	1	1	1	1	1	0	1	0	0	1	1	1	1	1	0	0	1	0	0
0	0	1	1	0	1	1	1	0	0	0	0	1	0	1	1	0	0	0	0	1	0	0	1	0	0	1	0	0	0	1	0	0	0	1	1	0	0	0	0	0	1	1	1	1	1	1	0	1	0
0	0	1	1	0	1	1	1	0	0	0	1	1	1	1	1	0	1	1	1	1	1	0	1	1	1	0	1	0	1	0	1	1	1	1	1	1	1	1	1	0	1	1	1	1	0	0	1	0	0
0	0	1	1	0	1	1	1	0	0	1	0	1	0	1	1	0	0	0	0	1	0	0	1	0	0	1	0	0	0	1	0	0	0	1	1	0	0	0	0	1	1	1	1	1	1	1	0	1	0
0	0	1	1	0	1	1	1	0	0	1	1	1	1	1	1	0	1	1	1	1	1	0	1	1	1	0	1	0	1	0	1	1	1	1	1	1	1	1	1	1	1	1	1	1	0	0	1	0	0
0	0	1	1	0	1	1	1	0	1	0	0	1	0	1	1	0	0	0	0	1	0	0	1	0	0	1	0	1	1	1	0	0	0	1	1	0	0	0	0	0	1	1	1	1	1	1	0	1	0
0	0	1	1	0	1	1	1	0	1	0	1	1	1	1	1	0	1	1	1	1	1	0	1	1	1	0	1	1	1	1	1	1	1	1	1	1	1	1	1	0	1	1	1	1	0	0	1	0	0
0	0	1	1	0	1	1	1	0	1	1	0	1	0	1	1	0	0	0	0	1	0	0	1	0	0	1	0	1	1	1	0	0	0	1	1	0	0	0	0	1	1	1	1	1	1	1	0	1	0
0	0	1	1	0	1	1	1	0	1	1	1	1	1	1	1	0	1	1	1	1	1	0	1	1	1	0	1	1	1	1	1	1	1	1	1	1	1	1	1	1	1	1	1	1	0	0	1	0	0
0	0	1	1	0	1	1	1	1	0	0	0	1	0	1	1	0	0	0	0	1	0	0	1	0	0	0	0	0	0	1	0	0	0	1	1	0	0	0	0	0	1	1	1	1	1	1	0	1	0
0	0	1	1	0	1	1	1	1	0	0	0	1	1	1	1	0	1	0	0	1	0	0	1	1	1	0	0	0	0	0	0	1	1	1	1	0	0	0	0	0	1	1	1	1	1	1	0	1	0
0	0	1	1	0	1	1	1	1	0	1	0	1	0	1	1	0	0	0	0	1	0	0	1	0	0	0	0	0	0	1	0	0	0	1	1	0	0	0	0	1	1	1	1	1	1	1	0	1	0
0	0	1	1	0	1	1	1	1	0	1	0	1	1	1	1	0	1	0	0	1	0	0	1	1	1	0	0	0	0	0	0	1	1	1	1	0	0	0	0	1	1	1	1	1	1	1	0	1	0
0	0	1	1	0	1	1	1	1	1	0	0	1	0	1	1	0	0	0	0	1	0	0	1	0	0	0	0	1	1	1	0	0	0	1	1	0	0	0	0	0	1	1	1	1	1	1	0	1	0
0	0	1	1	0	1	1	1	1	1	0	0	1	1	1	1	0	1	0	0	1	0	0	1	1	1	0	1	1	1	1	1	1	1	1	1	0	1	0	0	0	1	1	1	1	0	0	1	0	0
0	0	1	1	0	1	1	1	1	1	1	0	1	0	1	1	0	0	0	0	1	0	0	1	0	0	0	0	1	1	1	0	0	0	1	1	0	0	0	0	1	1	1	1	1	1	1	0	1	0
0	0	1	1	0	1	1	1	1	1	1	0	1	1	1	1	0	1	0	0	1	0	0	1	1	1	0	1	1	1	1	1	1	1	1	1	0	1	0	0	1	1	1	1	1	0	0	1	0	0
0	0	1	1	1	0	0	0	0	0	0	0	1	1	1	0	0	0	0	0	1	0	0	1	0	0	1	0	0	0	1	0	0	0	1	1	0	0	0	0	0	0	0	0	0	0	0	1	0	0
0	0	1	1	1	0	0	0	0	0	0	0	1	1	1	0	0	0	0	0	1	0	0	1	0	0	1	0	0	0	1	0	0	0	1	1	0	0	0	0	0	0	0	0	0	1	1	0	1	0
0	0	1	1	1	0	0	0	0	0	0	1	1	1	1	1	0	1	1	1	1	1	0	1	1	1	0	1	0	1	0	1	1	1	1	1	1	1	1	1	0	1	1	1	1	0	0	1	0	0
0	0	1	1	1	0	0	0	0	0	1	0	1	1	1	0	0	0	0	0	1	0	0	1	0	0	1	0	0	0	1	0	0	0	1	1	0	0	0	0	1	0	0	1	1	1	1	0	1	0
0	0	1	1	1	0	0	0	0	0	1	1	1	1	1	1	0	1	1	1	1	1	0	1	1	1	0	1	0	1	0	1	1	1	1	1	1	1	1	1	1	1	1	1	1	0	0	1	0	0
0	0	1	1	1	0	0	0	0	1	0	0	1	1	1	0	0	0	0	0	1	0	0	1	0	0	1	0	1	1	1	0	0	0	1	1	0	0	0	0	0	0	0	0	0	0	0	1	0	0
0	0	1	1	1	0	0	0	0	1	0	0	1	1	1	0	0	0	0	0	1	0	0	1	0	0	1	0	1	1	1	0	0	0	1	1	0	0	0	0	0	0	0	0	0	1	1	0	1	0
0	0	1	1	1	0	0	0	0	1	0	1	1	1	1	1	0	1	1	1	1	1	0	1	1	1	0	1	1	1	1	1	1	1	1	1	1	1	1	1	0	1	1	1	1	0	0	1	0	0
0	0	1	1	1	0	0	0	0	1	1	0	1	1	1	0	0	0	0	0	1	0	0	1	0	0	1	0	1	1	1	0	0	0	1	1	0	0	0	0	1	0	0	1	1	1	1	0	1	0
0	0	1	1	1	0	0	0	0	1	1	1	1	1	1	1	0	1	1	1	1	1	0	1	1	1	0	1	1	1	1	1	1	1	1	1	1	1	1	1	1	1	1	1	1	0	0	1	0	0
0	0	1	1	1	0	0	0	1	0	0	0	1	1	0	0	0	1	0	0	0	0	0	1	1	1	0	0	0	0	0	0	1	1	0	1	0	0	0	0	0	0	0	0	0	0	0	1	0	1
0	0	1	1	1	0	0	0	1	0	0	0	1	1	0	0	0	1	0	0	0	0	0	1	1	1	0	0	0	0	0	0	1	1	0	1	0	0	0	0	0	0	0	0	0	1	1	0	1	0
0	0	1	1	1	0	0	0	1	0	0	0	1	1	1	0	0	0	0	0	1	0	0	1	0	0	0	0	0	0	1	0	0	0	1	1	0	0	0	0	0	0	0	0	0	0	0	1	0	0
0	0	1	1	1	0	0	0	1	0	0	0	1	1	1	0	0	0	0	0	1	0	0	1	0	0	0	0	0	0	1	0	0	0	1	1	0	0	0	0	0	0	0	0	0	1	1	0	1	0
0	0	1	1	1	0	0	0	1	0	1	0	1	1	0	0	0	1	0	0	0	0	0	1	1	1	0	0	0	0	0	0	1	1	0	1	0	0	0	0	1	0	0	1	1	1	1	0	1	0
0	0	1	1	1	0	0	0	1	0	1	0	1	1	1	0	0	0	0	0	1	0	0	1	0	0	0	0	0	0	1	0	0	0	1	1	0	0	0	0	1	0	0	1	1	1	1	0	1	0
0	0	1	1	1	0	0	0	1	1	0	0	1	1	0	0	0	1	0	0	0	0	0	1	1	1	0	1	1	1	1	1	1	1	1	1	0	1	0	0	0	0	0	0	0	0	0	1	0	1
0	0	1	1	1	0	0	0	1	1	0	0	1	1	1	0	0	0	0	0	1	0	0	1	0	0	0	0	1	1	1	0	0	0	1	1	0	0	0	0	0	0	0	0	0	0	0	1	0	0
0	0	1	1	1	0	0	0	1	1	0	0	1	1	1	0	0	0	0	0	1	0	0	1	0	0	0	0	1	1	1	0	0	0	1	1	0	0	0	0	0	0	0	0	0	1	1	0	1	0
0	0	1	1	1	0	0	0	1	1	1	0	1	1	0	0	0	1	0	0	0	0	0	1	1	1	0	1	1	1	1	1	1	1	1	1	0	1	0	0	1	0	0	1	1	0	0	1	0	0
0	0	1	1	1	0	0	0	1	1	1	0	1	1	1	0	0	0	0	0	1	0	0	1	0	0	0	0	1	1	1	0	0	0	1	1	0	0	0	0	1	0	0	1	1	1	1	0	1	0
0	0	1	1	1	0	0	1	0	0	0	0	1	1	1	0	0	0	0	0	1	0	0	1	0	0	1	0	0	0	1	0	0	0	1	1	0	0	0	0	0	0	0	0	0	0	0	1	0	0
0	0	1	1	1	0	0	1	0	0	0	0	1	1	1	0	0	0	0	0	1	0	0	1	0	0	1	0	0	0	1	0	0	0	1	1	0	0	0	0	0	0	0	0	0	1	1	0	1	0
0	0	1	1	1	0	0	1	0	0	0	1	1	1	1	1	0	1	1	1	1	1	0	1	1	1	0	1	0	1	0	1	1	1	1	1	1	1	1	1	0	1	1	1	1	0	0	1	0	0
0	0	1	1	1	0	0	1	0	0	1	0	1	1	1	0	0	0	0	0	1	0	0	1	0	0	1	0	0	0	1	0	0	0	1	1	0	0	0	0	1	0	0	1	1	1	1	0	1	0
0	0	1	1	1	0	0	1	0	0	1	1	1	1	1	1	0	1	1	1	1	1	0	1	1	1	0	1	0	1	0	1	1	1	1	1	1	1	1	1	1	1	1	1	1	0	0	1	0	0
0	0	1	1	1	0	0	1	0	1	0	0	1	1	1	0	0	0	0	0	1	0	0	1	0	0	1	0	1	1	1	0	0	0	1	1	0	0	0	0	0	0	0	0	0	0	0	1	0	0
0	0	1	1	1	0	0	1	0	1	0	0	1	1	1	0	0	0	0	0	1	0	0	1	0	0	1	0	1	1	1	0	0	0	1	1	0	0	0	0	0	0	0	0	0	1	1	0	1	0
0	0	1	1	1	0	0	1	0	1	0	1	1	1	1	1	0	1	1	1	1	1	0	1	1	1	0	1	1	1	1	1	1	1	1	1	1	1	1	1	0	1	1	1	1	0	0	1	0	0
0	0	1	1	1	0	0	1	0	1	1	0	1	1	1	0	0	0	0	0	1	0	0	1	0	0	1	0	1	1	1	0	0	0	1	1	0	0	0	0	1	0	0	1	1	1	1	0	1	0
0	0	1	1	1	0	0	1	0	1	1	1	1	1	1	1	0	1	1	1	1	1	0	1	1	1	0	1	1	1	1	1	1	1	1	1	1	1	1	1	1	1	1	1	1	0	0	1	0	0
0	0	1	1	1	0	0	1	1	0	0	0	1	1	1	0	0	0	0	0	1	0	0	1	0	0	0	0	0	0	1	0	0	0	1	1	0	0	0	0	0	0	0	0	0	0	0	1	0	0
0	0	1	1	1	0	0	1	1	0	0	0	1	1	1	0	0	0	0	0	1	0	0	1	0	0	0	0	0	0	1	0	0	0	1	1	0	0	0	0	0	0	0	0	0	1	1	0	1	0
0	0	1	1	1	0	0	1	1	0	0	0	1	1	1	0	0	1	0	0	1	0	0	1	1	1	0	0	0	0	0	0	1	1	0	1	0	0	0	0	0	0	0	0	0	0	0	1	0	1
0	0	1	1	1	0	0	1	1	0	0	0	1	1	1	0	0	1	0	0	1	0	0	1	1	1	0	0	0	0	0	0	1	1	0	1	0	0	0	0	0	0	0	0	0	1	1	0	1	0
0	0	1	1	1	0	0	1	1	0	1	0	1	1	1	0	0	0	0	0	1	0	0	1	0	0	0	0	0	0	1	0	0	0	1	1	0	0	0	0	1	0	0	1	1	1	1	0	1	0
0	0	1	1	1	0	0	1	1	0	1	0	1	1	1	0	0	1	0	0	1	0	0	1	1	1	0	0	0	0	0	0	1	1	0	1	0	0	0	0	1	0	0	1	1	1	1	0	1	0
0	0	1	1	1	0	0	1	1	1	0	0	1	1	1	0	0	0	0	0	1	0	0	1	0	0	0	0	1	1	1	0	0	0	1	1	0	0	0	0	0	0	0	0	0	0	0	1	0	0
0	0	1	1	1	0	0	1	1	1	0	0	1	1	1	0	0	0	0	0	1	0	0	1	0	0	0	0	1	1	1	0	0	0	1	1	0	0	0	0	0	0	0	0	0	1	1	0	1	0
0	0	1	1	1	0	0	1	1	1	0	0	1	1	1	0	0	1	0	0	1	0	0	1	1	1	0	1	1	1	1	1	1	1	1	1	0	1	0	0	0	0	0	0	0	0	0	1	0	1
0	0	1	1	1	0	0	1	1	1	1	0	1	1	1	0	0	0	0	0	1	0	0	1	0	0	0	0	1	1	1	0	0	0	1	1	0	0	0	0	1	0	0	1	1	1	1	0	1	0
0	0	1	1	1	0	0	1	1	1	1	0	1	1	1	0	0	1	0	0	1	0	0	1	1	1	0	1	1	1	1	1	1	1	1	1	0	1	0	0	1	0	0	1	1	0	0	1	0	0
0	0	1	1	1	0	1	0	0	0	0	0	1	1	1	1	0	0	0	0	1	0	0	1	0	0	1	0	0	0	1	0	0	0	1	1	0	0	0	0	0	1	1	1	1	1	1	0	1	0
0	0	1	1	1	0	1	0	0	0	0	1	1	1	1	1	0	1	1	1	1	1	0	1	1	1	0	1	0	1	0	1	1	1	1	1	1	1	1	1	0	1	1	1	1	0	0	1	0	0
0	0	1	1	1	0	1	0	0	0	1	0	1	1	1	1	0	0	0	0	1	0	0	1	0	0	1	0	0	0	1	0	0	0	1	1	0	0	0	0	1	1	1	1	1	1	1	0	1	0
0	0	1	1	1	0	1	0	0	0	1	1	1	1	1	1	0	1	1	1	1	1	0	1	1	1	0	1	0	1	0	1	1	1	1	1	1	1	1	1	1	1	1	1	1	0	0	1	0	0
0	0	1	1	1	0	1	0	0	1	0	0	1	1	1	1	0	0	0	0	1	0	0	1	0	0	1	0	1	1	1	0	0	0	1	1	0	0	0	0	0	1	1	1	1	1	1	0	1	0
0	0	1	1	1	0	1	0	0	1	0	1	1	1	1	1	0	1	1	1	1	1	0	1	1	1	0	1	1	1	1	1	1	1	1	1	1	1	1	1	0	1	1	1	1	0	0	1	0	0
0	0	1	1	1	0	1	0	0	1	1	0	1	1	1	1	0	0	0	0	1	0	0	1	0	0	1	0	1	1	1	0	0	0	1	1	0	0	0	0	1	1	1	1	1	1	1	0	1	0
0	0	1	1	1	0	1	0	0	1	1	1	1	1	1	1	0	1	1	1	1	1	0	1	1	1	0	1	1	1	1	1	1	1	1	1	1	1	1	1	1	1	1	1	1	0	0	1	0	0
0	0	1	1	1	0	1	0	1	0	0	0	1	1	0	1	0	1	0	0	0	0	0	1	1	1	0	0	0	0	0	0	1	1	1	1	0	0	0	0	0	1	1	1	1	1	1	0	1	0
0	0	1	1	1	0	1	0	1	0	0	0	1	1	1	1	0	0	0	0	1	0	0	1	0	0	0	0	0	0	1	0	0	0	1	1	0	0	0	0	0	1	1	1	1	1	1	0	1	0
0	0	1	1	1	0	1	0	1	0	1	0	1	1	0	1	0	1	0	0	0	0	0	1	1	1	0	0	0	0	0	0	1	1	1	1	0	0	0	0	1	1	1	1	1	1	1	0	1	0
0	0	1	1	1	0	1	0	1	0	1	0	1	1	1	1	0	0	0	0	1	0	0	1	0	0	0	0	0	0	1	0	0	0	1	1	0	0	0	0	1	1	1	1	1	1	1	0	1	0
0	0	1	1	1	0	1	0	1	1	0	0	1	1	0	1	0	1	0	0	0	0	0	1	1	1	0	1	1	1	1	1	1	1	1	1	0	1	0	0	0	1	1	1	1	0	0	1	0	0
0	0	1	1	1	0	1	0	1	1	0	0	1	1	1	1	0	0	0	0	1	0	0	1	0	0	0	0	1	1	1	0	0	0	1	1	0	0	0	0	0	1	1	1	1	1	1	0	1	0
0	0	1	1	1	0	1	0	1	1	1	0	1	1	0	1	0	1	0	0	0	0	0	1	1	1	0	1	1	1	1	1	1	1	1	1	0	1	0	0	1	1	1	1	1	0	0	1	0	0
0	0	1	1	1	0	1	0	1	1	1	0	1	1	1	1	0	0	0	0	1	0	0	1	0	0	0	0	1	1	1	0	0	0	1	1	0	0	0	0	1	1	1	1	1	1	1	0	1	0
0	0	1	1	1	0	1	1	0	0	0	0	1	1	1	1	0	0	0	0	1	0	0	1	0	0	1	0	0	0	1	0	0	0	1	1	0	0	0	0	0	1	1	1	1	1	1	0	1	0
0	0	1	1	1	0	1	1	0	0	0	1	1	1	1	1	0	1	1	1	1	1	0	1	1	1	0	1	0	1	0	1	1	1	1	1	1	1	1	1	0	1	1	1	1	0	0	1	0	0
0	0	1	1	1	0	1	1	0	0	1	0	1	1	1	1	0	0	0	0	1	0	0	1	0	0	1	0	0	0	1	0	0	0	1	1	0	0	0	0	1	1	1	1	1	1	1	0	1	0
0	0	1	1	1	0	1	1	0	0	1	1	1	1	1	1	0	1	1	1	1	1	0	1	1	1	0	1	0	1	0	1	1	1	1	1	1	1	1	1	1	1	1	1	1	0	0	1	0	0
0	0	1	1	1	0	1	1	0	1	0	0	1	1	1	1	0	0	0	0	1	0	0	1	0	0	1	0	1	1	1	0	0	0	1	1	0	0	0	0	0	1	1	1	1	1	1	0	1	0
0	0	1	1	1	0	1	1	0	1	0	1	1	1	1	1	0	1	1	1	1	1	0	1	1	1	0	1	1	1	1	1	1	1	1	1	1	1	1	1	0	1	1	1	1	0	0	1	0	0
0	0	1	1	1	0	1	1	0	1	1	0	1	1	1	1	0	0	0	0	1	0	0	1	0	0	1	0	1	1	1	0	0	0	1	1	0	0	0	0	1	1	1	1	1	1	1	0	1	0
0	0	1	1	1	0	1	1	0	1	1	1	1	1	1	1	0	1	1	1	1	1	0	1	1	1	0	1	1	1	1	1	1	1	1	1	1	1	1	1	1	1	1	1	1	0	0	1	0	0
0	0	1	1	1	0	1	1	1	0	0	0	1	1	1	1	0	0	0	0	1	0	0	1	0	0	0	0	0	0	1	0	0	0	1	1	0	0	0	0	0	1	1	1	1	1	1	0	1	0
0	0	1	1	1	0	1	1	1	0	0	0	1	1	1	1	0	1	0	0	1	0	0	1	1	1	0	0	0	0	0	0	1	1	1	1	0	0	0	0	0	1	1	1	1	1	1	0	1	0
0	0	1	1	1	0	1	1	1	0	1	0	1	1	1	1	0	0	0	0	1	0	0	1	0	0	0	0	0	0	1	0	0	0	1	1	0	0	0	0	1	1	1	1	1	1	1	0	1	0
0	0	1	1	1	0	1	1	1	0	1	0	1	1	1	1	0	1	0	0	1	0	0	1	1	1	0	0	0	0	0	0	1	1	1	1	0	0	0	0	1	1	1	1	1	1	1	0	1	0
0	0	1	1	1	0	1	1	1	1	0	0	1	1	1	1	0	0	0	0	1	0	0	1	0	0	0	0	1	1	1	0	0	0	1	1	0	0	0	0	0	1	1	1	1	1	1	0	1	0
0	0	1	1	1	0	1	1	1	1	0	0	1	1	1	1	0	1	0	0	1	0	0	1	1	1	0	1	1	1	1	1	1	1	1	1	0	1	0	0	0	1	1	1	1	0	0	1	0	0
0	0	1	1	1	0	1	1	1	1	1	0	1	1	1	1	0	0	0	0	1	0	0	1	0	0	0	0	1	1	1	0	0	0	1	1	0	0	0	0	1	1	1	1	1	1	1	0	1	0
0	0	1	1	1	0	1	1	1	1	1	0	1	1	1	1	0	1	0	0	1	0	0	1	1	1	0	1	1	1	1	1	1	1	1	1	0	1	0	0	1	1	1	1	1	0	0	1	0	0
0	0	1	1	1	1	0	0	0	0	0	0	1	1	1	0	0	0	0	0	1	0	0	1	0	0	1	0	0	0	1	0	0	0	1	1	0	0	0	0	0	0	0	0	0	0	0	1	0	0
0	0	1	1	1	1	0	0	0	0	0	0	1	1	1	0	0	0	0	0	1	0	0	1	0	0	1	0	0	0	1	0	0	0	1	1	0	0	0	0	0	0	0	0	0	1	1	0	1	0
0	0	1	1	1	1	0	0	0	0	0	1	1	1	1	1	0	1	1	1	1	1	0	1	1	1	0	1	0	1	0	1	1	1	1	1	1	1	1	1	0	1	1	1	1	0	0	1	0	0
0	0	1	1	1	1	0	0	0	0	1	0	1	1	1	0	0	0	0	0	1	0	0	1	0	0	1	0	0	0	1	0	0	0	1	1	0	0	0	0	1	0	0	1	1	1	1	0	1	0
0	0	1	1	1	1	0	0	0	0	1	1	1	1	1	1	0	1	1	1	1	1	0	1	1	1	0	1	0	1	0	1	1	1	1	1	1	1	1	1	1	1	1	1	1	0	0	1	0	0
0	0	1	1	1	1	0	0	0	1	0	0	1	1	1	0	0	0	0	0	1	0	0	1	0	0	1	0	1	1	1	0	0	0	1	1	0	0	0	0	0	0	0	0	0	0	0	1	0	0
0	0	1	1	1	1	0	0	0	1	0	0	1	1	1	0	0	0	0	0	1	0	0	1	0	0	1	0	1	1	1	0	0	0	1	1	0	0	0	0	0	0	0	0	0	1	1	0	1	0
0	0	1	1	1	1	0	0	0	1	0	1	1	1	1	1	0	1	1	1	1	1	0	1	1	1	0	1	1	1	1	1	1	1	1	1	1	1	1	1	0	1	1	1	1	0	0	1	0	0
0	0	1	1	1	1	0	0	0	1	1	0	1	1	1	0	0	0	0	0	1	0	0	1	0	0	1	0	1	1	1	0	0	0	1	1	0	0	0	0	1	0	0	1	1	1	1	0	1	0
0	0	1	1	1	1	0	0	0	1	1	1	1	1	1	1	0	1	1	1	1	1	0	1	1	1	0	1	1	1	1	1	1	1	1	1	1	1	1	1	1	1	1	1	1	0	0	1	0	0
0	0	1	1	1	1	0	0	1	0	0	0	1	1	1	0	0	0	0	0	1	0	0	1	0	0	0	0	0	0	1	0	0	0	1	1	0	0	0	0	0	0	0	0	0	0	0	1	0	0
0	0	1	1	1	1	0	0	1	0	0	0	1	1	1	0	0	0	0	0	1	0	0	1	0	0	0	0	0	0	1	0	0	0	1	1	0	0	0	0	0	0	0	0	0	1	1	0	1	0
0	0	1	1	1	1	0	0	1	0	0	0	1	1	1	0	0	1	0	0	0	0	0	1	1	1	0	0	0	0	0	0	1	1	0	1	0	0	0	0	0	0	0	0	0	0	0	1	0	1
0	0	1	1	1	1	0	0	1	0	0	0	1	1	1	0	0	1	0	0	0	0	0	1	1	1	0	0	0	0	0	0	1	1	0	1	0	0	0	0	0	0	0	0	0	1	1	0	1	0
0	0	1	1	1	1	0	0	1	0	1	0	1	1	1	0	0	0	0	0	1	0	0	1	0	0	0	0	0	0	1	0	0	0	1	1	0	0	0	0	1	0	0	1	1	1	1	0	1	0
0	0	1	1	1	1	0	0	1	0	1	0	1	1	1	0	0	1	0	0	0	0	0	1	1	1	0	0	0	0	0	0	1	1	0	1	0	0	0	0	1	0	0	1	1	1	1	0	1	0
0	0	1	1	1	1	0	0	1	1	0	0	1	1	1	0	0	0	0	0	1	0	0	1	0	0	0	0	1	1	1	0	0	0	1	1	0	0	0	0	0	0	0	0	0	0	0	1	0	0
0	0	1	1	1	1	0	0	1	1	0	0	1	1	1	0	0	0	0	0	1	0	0	1	0	0	0	0	1	1	1	0	0	0	1	1	0	0	0	0	0	0	0	0	0	1	1	0	1	0
0	0	1	1	1	1	0	0	1	1	0	0	1	1	1	0	0	1	0	0	0	0	0	1	1	1	0	1	1	1	1	1	1	1	1	1	0	1	0	0	0	0	0	0	0	0	0	1	0	1
0	0	1	1	1	1	0	0	1	1	1	0	1	1	1	0	0	0	0	0	1	0	0	1	0	0	0	0	1	1	1	0	0	0	1	1	0	0	0	0	1	0	0	1	1	1	1	0	1	0
0	0	1	1	1	1	0	0	1	1	1	0	1	1	1	0	0	1	0	0	0	0	0	1	1	1	0	1	1	1	1	1	1	1	1	1	0	1	0	0	1	0	0	1	1	0	0	1	0	0
0	0	1	1	1	1	0	1	0	0	0	0	1	1	1	0	0	0	0	0	1	0	0	1	0	0	1	0	0	0	1	0	0	0	1	1	0	0	0	0	0	0	0	0	0	0	0	1	0	0
0	0	1	1	1	1	0	1	0	0	0	0	1	1	1	0	0	0	0	0	1	0	0	1	0	0	1	0	0	0	1	0	0	0	1	1	0	0	0	0	0	0	0	0	0	1	1	0	1	0
0	0	1	1	1	1	0	1	0	0	0	1	1	1	1	1	0	1	1	1	1	1	0	1	1	1	0	1	0	1	0	1	1	1	1	1	1	1	1	1	0	1	1	1	1	0	0	1	0	0
0	0	1	1	1	1	0	1	0	0	1	0	1	1	1	0	0	0	0	0	1	0	0	1	0	0	1	0	0	0	1	0	0	0	1	1	0	0	0	0	1	0	0	1	1	1	1	0	1	0
0	0	1	1	1	1	0	1	0	0	1	1	1	1	1	1	0	1	1	1	1	1	0	1	1	1	0	1	0	1	0	1	1	1	1	1	1	1	1	1	1	1	1	1	1	0	0	1	0	0
0	0	1	1	1	1	0	1	0	1	0	0	1	1	1	0	0	0	0	0	1	0	0	1	0	0	1	0	1	1	1	0	0	0	1	1	0	0	0	0	0	0	0	0	0	0	0	1	0	0
0	0	1	1	1	1	0	1	0	1	0	0	1	1	1	0	0	0	0	0	1	0	0	1	0	0	1	0	1	1	1	0	0	0	1	1	0	0	0	0	0	0	0	0	0	1	1	0	1	0
0	0	1	1	1	1	0	1	0	1	0	1	1	1	1	1	0	1	1	1	1	1	0	1	1	1	0	1	1	1	1	1	1	1	1	1	1	1	1	1	0	1	1	1	1	0	0	1	0	0
0	0	1	1	1	1	0	1	0	1	1	0	1	1	1	0	0	0	0	0	1	0	0	1	0	0	1	0	1	1	1	0	0	0	1	1	0	0	0	0	1	0	0	1	1	1	1	0	1	0
0	0	1	1	1	1	0	1	0	1	1	1	1	1	1	1	0	1	1	1	1	1	0	1	1	1	0	1	1	1	1	1	1	1	1	1	1	1	1	1	1	1	1	1	1	0	0	1	0	0
0	0	1	1	1	1	0	1	1	0	0	0	1	1	1	0	0	0	0	0	1	0	0	1	0	0	0	0	0	0	1	0	0	0	1	1	0	0	0	0	0	0	0	0	0	0	0	1	0	0
0	0	1	1	1	1	0	1	1	0	0	0	1	1	1	0	0	0	0	0	1	0	0	1	0	0	0	0	0	0	1	0	0	0	1	1	0	0	0	0	0	0	0	0	0	1	1	0	1	0
0	0	1	1	1	1	0	1	1	0	0	0	1	1	1	0	0	1	0	0	1	0	0	1	1	1	0	0	0	0	0	0	1	1	0	1	0	0	0	0	0	0	0	0	0	0	0	1	0	1
0	0	1	1	1	1	0	1	1	0	0	0	1	1	1	0	0	1	0	0	1	0	0	1	1	1	0	0	0	0	0	0	1	1	0	1	0	0	0	0	0	0	0	0	0	1	1	0	1	0
0	0	1	1	1	1	0	1	1	0	1	0	1	1	1	0	0	0	0	0	1	0	0	1	0	0	0	0	0	0	1	0	0	0	1	1	0	0	0	0	1	0	0	1	1	1	1	0	1	0
0	0	1	1	1	1	0	1	1	0	1	0	1	1	1	0	0	1	0	0	1	0	0	1	1	1	0	0	0	0	0	0	1	1	0	1	0	0	0	0	1	0	0	1	1	1	1	0	1	0
0	0	1	1	1	1	0	1	1	1	0	0	1	1	1	0	0	0	0	0	1	0	0	1	0	0	0	0	1	1	1	0	0	0	1	1	0	0	0	0	0	0	0	0	0	0	0	1	0	0
0	0	1	1	1	1	0	1	1	1	0	0	1	1	1	0	0	0	0	0	1	0	0	1	0	0	0	0	1	1	1	0	0	0	1	1	0	0	0	0	0	0	0	0	0	1	1	0	1	0
0	0	1	1	1	1	0	1	1	1	0	0	1	1	1	0	0	1	0	0	1	0	0	1	1	1	0	1	1	1	1	1	1	1	1	1	0	1	0	0	0	0	0	0	0	0	0	1	0	1
0	0	1	1	1	1	0	1	1	1	1	0	1	1	1	0	0	0	0	0	1	0	0	1	0	0	0	0	1	1	1	0	0	0	1	1	0	0	0	0	1	0	0	1	1	1	1	0	1	0
0	0	1	1	1	1	0	1	1	1	1	0	1	1	1	0	0	1	0	0	1	0	0	1	1	1	0	1	1	1	1	1	1	1	1	1	0	1	0	0	1	0	0	1	1	0	0	1	0	0
0	0	1	1	1	1	1	0	0	0	0	0	1	1	1	1	0	0	0	0	1	0	0	1	0	0	1	0	0	0	1	0	0	0	1	1	0	0	0	0	0	1	1	1	1	1	1	0	1	0
0	0	1	1	1	1	1	0	0	0	0	1	1	1	1	1	0	1	1	1	1	1	0	1	1	1	0	1	0	1	0	1	1	1	1	1	1	1	1	1	0	1	1	1	1	0	0	1	0	0
0	0	1	1	1	1	1	0	0	0	1	0	1	1	1	1	0	0	0	0	1	0	0	1	0	0	1	0	0	0	1	0	0	0	1	1	0	0	0	0	1	1	1	1	1	1	1	0	1	0
0	0	1	1	1	1	1	0	0	0	1	1	1	1	1	1	0	1	1	1	1	1	0	1	1	1	0	1	0	1	0	1	1	1	1	1	1	1	1	1	1	1	1	1	1	0	0	1	0	0
0	0	1	1	1	1	1	0	0	1	0	0	1	1	1	1	0	0	0	0	1	0	0	1	0	0	1	0	1	1	1	0	0	0	1	1	0	0	0	0	0	1	1	1	1	1	1	0	1	0
0	0	1	1	1	1	1	0	0	1	0	1	1	1	1	1	0	1	1	1	1	1	0	1	1	1	0	1	1	1	1	1	1	1	1	1	1	1	1	1	0	1	1	1	1	0	0	1	0	0
0	0	1	1	1	1	1	0	0	1	1	0	1	1	1	1	0	0	0	0	1	0	0	1	0	0	1	0	1	1	1	0	0	0	1	1	0	0	0	0	1	1	1	1	1	1	1	0	1	0
0	0	1	1	1	1	1	0	0	1	1	1	1	1	1	1	0	1	1	1	1	1	0	1	1	1	0	1	1	1	1	1	1	1	1	1	1	1	1	1	1	1	1	1	1	0	0	1	0	0
0	0	1	1	1	1	1	0	1	0	0	0	1	1	1	1	0	0	0	0	1	0	0	1	0	0	0	0	0	0	1	0	0	0	1	1	0	0	0	0	0	1	1	1	1	1	1	0	1	0
0	0	1	1	1	1	1	0	1	0	0	0	1	1	1	1	0	1	0	0	0	0	0	1	1	1	0	0	0	0	0	0	1	1	1	1	0	0	0	0	0	1	1	1	1	1	1	0	1	0
0	0	1	1	1	1	1	0	1	0	1	0	1	1	1	1	0	0	0	0	1	0	0	1	0	0	0	0	0	0	1	0	0	0	1	1	0	0	0	0	1	1	1	1	1	1	1	0	1	0
0	0	1	1	1	1	1	0	1	0	1	0	1	1	1	1	0	1	0	0	0	0	0	1	1	1	0	0	0	0	0	0	1	1	1	1	0	0	0	0	1	1	1	1	1	1	1	0	1	0
0	0	1	1	1	1	1	0	1	1	0	0	1	1	1	1	0	0	0	0	1	0	0	1	0	0	0	0	1	1	1	0	0	0	1	1	0	0	0	0	0	1	1	1	1	1	1	0	1	0
0	0	1	1	1	1	1	0	1	1	0	0	1	1	1	1	0	1	0	0	0	0	0	1	1	1	0	1	1	1	1	1	1	1	1	1	0	1	0	0	0	1	1	1	1	0	0	1	0	0
0	0	1	1	1	1	1	0	1	1	1	0	1	1	1	1	0	0	0	0	1	0	0	1	0	0	0	0	1	1	1	0	0	0	1	1	0	0	0	0	1	1	1	1	1	1	1	0	1	0
0	0	1	1	1	1	1	0	1	1	1	0	1	1	1	1	0	1	0	0	0	0	0	1	1	1	0	1	1	1	1	1	1	1	1	1	0	1	0	0	1	1	1	1	1	0	0	1	0	0
0	0	1	1	1	1	1	1	0	0	0	0	1	1	1	1	0	0	0	0	1	0	0	1	0	0	1	0	0	0	1	0	0	0	1	1	0	0	0	0	0	1	1	1	1	1	1	0	1	0
0	0	1	1	1	1	1	1	0	0	0	1	1	1	1	1	0	1	1	1	1	1	0	1	1	1	0	1	0	1	0	1	1	1	1	1	1	1	1	1	0	1	1	1	1	0	0	1	0	0
0	0	1	1	1	1	1	1	0	0	1	0	1	1	1	1	0	0	0	0	1	0	0	1	0	0	1	0	0	0	1	0	0	0	1	1	0	0	0	0	1	1	1	1	1	1	1	0	1	0
0	0	1	1	1	1	1	1	0	0	1	1	1	1	1	1	0	1	1	1	1	1	0	1	1	1	0	1	0	1	0	1	1	1	1	1	1	1	1	1	1	1	1	1	1	0	0	1	0	0
0	0	1	1	1	1	1	1	0	1	0	0	1	1	1	1	0	0	0	0	1	0	0	1	0	0	1	0	1	1	1	0	0	0	1	1	0	0	0	0	0	1	1	1	1	1	1	0	1	0
0	0	1	1	1	1	1	1	0	1	0	1	1	1	1	1	0	1	1	1	1	1	0	1	1	1	0	1	1	1	1	1	1	1	1	1	1	1	1	1	0	1	1	1	1	0	0	1	0	0
0	0	1	1	1	1	1	1	0	1	1	0	1	1	1	1	0	0	0	0	1	0	0	1	0	0	1	0	1	1	1	0	0	0	1	1	0	0	0	0	1	1	1	1	1	1	1	0	1	0
0	0	1	1	1	1	1	1	0	1	1	1	1	1	1	1	0	1	1	1	1	1	0	1	1	1	0	1	1	1	1	1	1	1	1	1	1	1	1	1	1	1	1	1	1	0	0	1	0	0
0	0	1	1	1	1	1	1	1	0	0	0	1	1	1	1	0	0	0	0	1	0	0	1	0	0	0	0	0	0	1	0	0	0	1	1	0	0	0	0	0	1	1	1	1	1	1	0	1	0
0	0	1	1	1	1	1	1	1	0	0	0	1	1	1	1	0	1	0	0	1	0	0	1	1	1	0	0	0	0	0	0	1	1	1	1	0	0	0	0	0	1	1	1	1	1	1	0	1	0
0	0	1	1	1	1	1	1	1	0	1	0	1	1	1	1	0	0	0	0	1	0	0	1	0	0	0	0	0	0	1	0	0	0	1	1	0	0	0	0	1	1	1	1	1	1	1	0	1	0
0	0	1	1	1	1	1	1	1	0	1	0	1	1	1	1	0	1	0	0	1	0	0	1	1	1	0	0	0	0	0	0	1	1	1	1	0	0	0	0	1	1	1	1	1	1	1	0	1	0
0	0	1	1	1	1	1	1	1	1	0	0	1	1	1	1	0	0	0	0	1	0	0	1	0	0	0	0	1	1	1	0	0	0	1	1	0	0	0	0	0	1	1	1	1	1	1	0	1	0
0	0	1	1	1	1	1	1	1	1	0	0	1	1	1	1	0	1	0	0	1	0	0	1	1	1	0	1	1	1	1	1	1	1	1	1	0	1	0	0	0	1	1	1	1	0	0	1	0	0
0	0	1	1	1	1	1	1	1	1	1	0	1	1	1	1	0	0	0	0	1	0	0	1	0	0	0	0	1	1	1	0	0	0	1	1	0	0	0	0	1	1	1	1	1	1	1	0	1	0
0	0	1	1	1	1	1	1	1	1	1	0	1	1	1	1	0	1	0	0	1	0	0	1	1	1	0	1	1	1	1	1	1	1	1	1	0	1	0	0	1	1	1	1	1	0	0	1	0	0
0	1	0	0	0	0	0	0	0	0	0	1	0	0	1	0	0	0	0	0	1	0	0	0	0	0	1	0	0	1	1	0	0	0	1	1	0	0	0	0	0	0	0	0	0	0	0	1	0	0
0	1	0	0	0	0	0	0	0	0	0	1	0	0	1	0	0	0	0	0	1	0	0	0	0	0	1	0	0	1	1	0	0	0	1	1	0	0	0	0	0	0	0	0	0	1	1	0	1	0
0	1	0	0	0	0	0	0	0	0	0	1	0	1	1	1	0	1	1	1	1	1	0	0	1	1	0	1	0	1	0	1	1	1	1	1	1	1	1	1	0	1	1	1	1	0	0	1	0	0
0	1	0	0	0	0	0	0	0	0	1	1	0	0	1	0	0	0	0	0	1	0	0	0	0	0	1	0	0	1	1	0	0	0	1	1	0	0	0	0	1	0	0	1	1	1	1	0	1	0
0	1	0	0	0	0	0	0	0	0	1	1	0	1	1	1	0	1	1	1	1	1	0	0	1	1	0	1	0	1	0	1	1	1	1	1	1	1	1	1	1	1	1	1	1	0	0	1	0	0
0	1	0	0	0	0	0	0	0	1	0	1	0	0	1	0	0	0	0	0	1	0	0	0	0	0	1	0	1	1	1	0	0	0	1	1	0	0	0	0	0	0	0	0	0	0	0	1	0	0
0	1	0	0	0	0	0	0	0	1	0	1	0	0	1	0	0	0	0	0	1	0	0	0	0	0	1	0	1	1	1	0	0	0	1	1	0	0	0	0	0	0	0	0	0	1	1	0	1	0
0	1	0	0	0	0	0	0	0	1	0	1	0	1	1	1	0	1	1	1	1	1	0	0	1	1	0	1	1	1	1	1	1	1	1	1	1	1	1	1	0	1	1	1	1	0	0	1	0	0
0	1	0	0	0	0	0	0	0	1	1	1	0	0	1	0	0	0	0	0	1	0	0	0	0	0	1	0	1	1	1	0	0	0	1	1	0	0	0	0	1	0	0	1	1	1	1	0	1	0
0	1	0	0	0	0	0	0	0	1	1	1	0	1	1	1	0	1	1	1	1	1	0	0	1	1	0	1	1	1	1	1	1	1	1	1	1	1	1	1	1	1	1	1	1	0	0	1	0	0
0	1	0	0	0	0	0	0	1	0	0	0	0	0	0	0	0	0	0	0	0	0	0	0	0	0	0	0	0	0	0	0	0	0	0	0	0	0	0	0	0	0	0	0	0	0	0	1	0	1
0	1	0	0	0	0	0	0	1	0	0	0	0	0	1	0	0	0	0	0	1	0	0	0	0	0	0	0	0	0	1	0	0	0	1	1	0	0	0	0	0	0	0	0	0	0	0	1	0	0
0	1	0	0	0	0	0	0	1	0	0	0	0	0	1	0	0	0	0	0	1	0	0	0	0	0	0	0	0	0	1	0	0	0	1	1	0	0	0	0	0	0	0	0	0	1	1	0	1	0
0	1	0	0	0	0	0	0	1	0	1	0	0	0	0	0	0	0	0	0	0	0	0	0	0	0	0	0	0	0	0	0	0	0	0	0	0	0	0	0	1	0	0	1	1	1	1	0	1	0
0	1	0	0	0	0	0	0	1	0	1	0	0	0	1	0	0	0	0	0	1	0	0	0	0	0	0	0	0	0	1	0	0	0	1	1	0	0	0	0	1	0	0	1	1	1	1	0	1	0
0	1	0	0	0	0	0	0	1	1	0	0	0	0	1	0	0	0	0	0	1	0	0	0	0	0	0	0	1	1	1	0	0	0	1	1	0	0	0	0	0	0	0	0	0	0	0	1	0	0
0	1	0	0	0	0	0	0	1	1	0	0	0	0	1	0	0	0	0	0	1	0	0	0	0	0	0	0	1	1	1	0	0	0	1	1	0	0	0	0	0	0	0	0	0	1	1	0	1	0
0	1	0	0	0	0	0	0	1	1	0	0	0	1	0	0	0	1	0	0	0	0	0	0	1	1	0	1	1	1	1	1	1	1	1	1	0	1	0	0	0	0	0	0	0	0	0	1	0	1
0	1	0	0	0	0	0	0	1	1	1	0	0	0	1	0	0	0	0	0	1	0	0	0	0	0	0	0	1	1	1	0	0	0	1	1	0	0	0	0	1	0	0	1	1	1	1	0	1	0
0	1	0	0	0	0	0	0	1	1	1	0	0	1	0	0	0	1	0	0	0	0	0	0	1	1	0	1	1	1	1	1	1	1	1	1	0	1	0	0	1	0	0	1	1	0	0	1	0	0
0	1	0	0	0	0	0	1	0	0	0	1	0	0	1	0	0	0	0	0	1	0	0	0	0	0	1	0	0	1	1	0	0	0	1	1	0	0	0	0	0	0	0	0	0	0	0	1	0	0
0	1	0	0	0	0	0	1	0	0	0	1	0	0	1	0	0	0	0	0	1	0	0	0	0	0	1	0	0	1	1	0	0	0	1	1	0	0	0	0	0	0	0	0	0	1	1	0	1	0
0	1	0	0	0	0	0	1	0	0	0	1	0	1	1	1	0	1	1	1	1	1	0	0	1	1	0	1	0	1	0	1	1	1	1	1	1	1	1	1	0	1	1	1	1	0	0	1	0	0
0	1	0	0	0	0	0	1	0	0	1	1	0	0	1	0	0	0	0	0	1	0	0	0	0	0	1	0	0	1	1	0	0	0	1	1	0	0	0	0	1	0	0	1	1	1	1	0	1	0
0	1	0	0	0	0	0	1	0	0	1	1	0	1	1	1	0	1	1	1	1	1	0	0	1	1	0	1	0	1	0	1	1	1	1	1	1	1	1	1	1	1	1	1	1	0	0	1	0	0
0	1	0	0	0	0	0	1	0	1	0	1	0	0	1	0	0	0	0	0	1	0	0	0	0	0	1	0	1	1	1	0	0	0	1	1	0	0	0	0	0	0	0	0	0	0	0	1	0	0
0	1	0	0	0	0	0	1	0	1	0	1	0	0	1	0	0	0	0	0	1	0	0	0	0	0	1	0	1	1	1	0	0	0	1	1	0	0	0	0	0	0	0	0	0	1	1	0	1	0
0	1	0	0	0	0	0	1	0	1	0	1	0	1	1	1	0	1	1	1	1	1	0	0	1	1	0	1	1	1	1	1	1	1	1	1	1	1	1	1	0	1	1	1	1	0	0	1	0	0
0	1	0	0	0	0	0	1	0	1	1	1	0	0	1	0	0	0	0	0	1	0	0	0	0	0	1	0	1	1	1	0	0	0	1	1	0	0	0	0	1	0	0	1	1	1	1	0	1	0
0	1	0	0	0	0	0	1	0	1	1	1	0	1	1	1	0	1	1	1	1	1	0	0	1	1	0	1	1	1	1	1	1	1	1	1	1	1	1	1	1	1	1	1	1	0	0	1	0	0
0	1	0	0	0	0	0	1	1	0	0	0	0	0	1	0	0	0	0	0	1	0	0	0	0	0	0	0	0	0	0	0	0	0	0	0	0	0	0	0	0	0	0	0	0	0	0	1	0	1
0	1	0	0	0	0	0	1	1	0	0	0	0	0	1	0	0	0	0	0	1	0	0	0	0	0	0	0	0	0	0	0	0	0	0	0	0	0	0	0	0	0	0	0	0	1	1	0	1	0
0	1	0	0	0	0	0	1	1	0	0	0	0	0	1	0	0	0	0	0	1	0	0	0	0	0	0	0	0	0	1	0	0	0	1	1	0	0	0	0	0	0	0	0	0	0	0	1	0	0
0	1	0	0	0	0	0	1	1	0	0	0	0	0	1	0	0	0	0	0	1	0	0	0	0	0	0	0	0	0	1	0	0	0	1	1	0	0	0	0	0	0	0	0	0	1	1	0	1	0
0	1	0	0	0	0	0	1	1	0	1	0	0	0	1	0	0	0	0	0	1	0	0	0	0	0	0	0	0	0	0	0	0	0	0	0	0	0	0	0	1	0	0	1	1	1	1	0	1	0
0	1	0	0	0	0	0	1	1	0	1	0	0	0	1	0	0	0	0	0	1	0	0	0	0	0	0	0	0	0	1	0	0	0	1	1	0	0	0	0	1	0	0	1	1	1	1	0	1	0
0	1	0	0	0	0	0	1	1	1	0	0	0	0	1	0	0	0	0	0	1	0	0	0	0	0	0	0	1	1	1	0	0	0	1	1	0	0	0	0	0	0	0	0	0	0	0	1	0	0
0	1	0	0	0	0	0	1	1	1	0	0	0	0	1	0	0	0	0	0	1	0	0	0	0	0	0	0	1	1	1	0	0	0	1	1	0	0	0	0	0	0	0	0	0	1	1	0	1	0
0	1	0	0	0	0	0	1	1	1	0	0	0	1	1	0	0	1	0	0	1	0	0	0	1	1	0	1	1	1	1	1	1	1	1	1	0	1	0	0	0	0	0	0	0	0	0	1	0	1
0	1	0	0	0	0	0	1	1	1	1	0	0	0	1	0	0	0	0	0	1	0	0	0	0	0	0	0	1	1	1	0	0	0	1	1	0	0	0	0	1	0	0	1	1	1	1	0	1	0
0	1	0	0	0	0	0	1	1	1	1	0	0	1	1	0	0	1	0	0	1	0	0	0	1	1	0	1	1	1	1	1	1	1	1	1	0	1	0	0	1	0	0	1	1	0	0	1	0	0
0	1	0	0	0	0	1	0	0	0	0	1	0	0	1	1	0	0	0	0	1	0	0	0	0	0	1	0	0	1	1	0	0	0	1	1	0	0	0	0	0	1	1	1	1	1	1	0	1	0
0	1	0	0	0	0	1	0	0	0	0	1	0	1	1	1	0	1	1	1	1	1	0	0	1	1	0	1	0	1	0	1	1	1	1	1	1	1	1	1	0	1	1	1	1	0	0	1	0	0
0	1	0	0	0	0	1	0	0	0	1	1	0	0	1	1	0	0	0	0	1	0	0	0	0	0	1	0	0	1	1	0	0	0	1	1	0	0	0	0	1	1	1	1	1	1	1	0	1	0
0	1	0	0	0	0	1	0	0	0	1	1	0	1	1	1	0	1	1	1	1	1	0	0	1	1	0	1	0	1	0	1	1	1	1	1	1	1	1	1	1	1	1	1	1	0	0	1	0	0
0	1	0	0	0	0	1	0	0	1	0	1	0	0	1	1	0	0	0	0	1	0	0	0	0	0	1	0	1	1	1	0	0	0	1	1	0	0	0	0	0	1	1	1	1	1	1	0	1	0
0	1	0	0	0	0	1	0	0	1	0	1	0	1	1	1	0	1	1	1	1	1	0	0	1	1	0	1	1	1	1	1	1	1	1	1	1	1	1	1	0	1	1	1	1	0	0	1	0	0
0	1	0	0	0	0	1	0	0	1	1	1	0	0	1	1	0	0	0	0	1	0	0	0	0	0	1	0	1	1	1	0	0	0	1	1	0	0	0	0	1	1	1	1	1	1	1	0	1	0
0	1	0	0	0	0	1	0	0	1	1	1	0	1	1	1	0	1	1	1	1	1	0	0	1	1	0	1	1	1	1	1	1	1	1	1	1	1	1	1	1	1	1	1	1	0	0	1	0	0
0	1	0	0	0	0	1	0	1	0	0	0	0	0	0	1	0	0	0	0	0	0	0	0	0	0	0	0	0	0	0	0	0	0	1	1	0	0	0	0	0	1	1	1	1	1	1	0	1	0
0	1	0	0	0	0	1	0	1	0	0	0	0	0	1	1	0	0	0	0	1	0	0	0	0	0	0	0	0	0	1	0	0	0	1	1	0	0	0	0	0	1	1	1	1	1	1	0	1	0
0	1	0	0	0	0	1	0	1	0	1	0	0	0	0	1	0	0	0	0	0	0	0	0	0	0	0	0	0	0	0	0	0	0	1	1	0	0	0	0	1	1	1	1	1	1	1	0	1	0
0	1	0	0	0	0	1	0	1	0	1	0	0	0	1	1	0	0	0	0	1	0	0	0	0	0	0	0	0	0	1	0	0	0	1	1	0	0	0	0	1	1	1	1	1	1	1	0	1	0
0	1	0	0	0	0	1	0	1	1	0	0	0	0	1	1	0	0	0	0	1	0	0	0	0	0	0	0	1	1	1	0	0	0	1	1	0	0	0	0	0	1	1	1	1	1	1	0	1	0
0	1	0	0	0	0	1	0	1	1	0	0	0	1	0	1	0	1	0	0	0	0	0	0	1	1	0	1	1	1	1	1	1	1	1	1	0	1	0	0	0	1	1	1	1	0	0	1	0	0
0	1	0	0	0	0	1	0	1	1	1	0	0	0	1	1	0	0	0	0	1	0	0	0	0	0	0	0	1	1	1	0	0	0	1	1	0	0	0	0	1	1	1	1	1	1	1	0	1	0
0	1	0	0	0	0	1	0	1	1	1	0	0	1	0	1	0	1	0	0	0	0	0	0	1	1	0	1	1	1	1	1	1	1	1	1	0	1	0	0	1	1	1	1	1	0	0	1	0	0
0	1	0	0	0	0	1	1	0	0	0	1	0	0	1	1	0	0	0	0	1	0	0	0	0	0	1	0	0	1	1	0	0	0	1	1	0	0	0	0	0	1	1	1	1	1	1	0	1	0
0	1	0	0	0	0	1	1	0	0	0	1	0	1	1	1	0	1	1	1	1	1	0	0	1	1	0	1	0	1	0	1	1	1	1	1	1	1	1	1	0	1	1	1	1	0	0	1	0	0
0	1	0	0	0	0	1	1	0	0	1	1	0	0	1	1	0	0	0	0	1	0	0	0	0	0	1	0	0	1	1	0	0	0	1	1	0	0	0	0	1	1	1	1	1	1	1	0	1	0
0	1	0	0	0	0	1	1	0	0	1	1	0	1	1	1	0	1	1	1	1	1	0	0	1	1	0	1	0	1	0	1	1	1	1	1	1	1	1	1	1	1	1	1	1	0	0	1	0	0
0	1	0	0	0	0	1	1	0	1	0	1	0	0	1	1	0	0	0	0	1	0	0	0	0	0	1	0	1	1	1	0	0	0	1	1	0	0	0	0	0	1	1	1	1	1	1	0	1	0
0	1	0	0	0	0	1	1	0	1	0	1	0	1	1	1	0	1	1	1	1	1	0	0	1	1	0	1	1	1	1	1	1	1	1	1	1	1	1	1	0	1	1	1	1	0	0	1	0	0
0	1	0	0	0	0	1	1	0	1	1	1	0	0	1	1	0	0	0	0	1	0	0	0	0	0	1	0	1	1	1	0	0	0	1	1	0	0	0	0	1	1	1	1	1	1	1	0	1	0
0	1	0	0	0	0	1	1	0	1	1	1	0	1	1	1	0	1	1	1	1	1	0	0	1	1	0	1	1	1	1	1	1	1	1	1	1	1	1	1	1	1	1	1	1	0	0	1	0	0
0	1	0	0	0	0	1	1	1	0	0	0	0	0	1	1	0	0	0	0	1	0	0	0	0	0	0	0	0	0	0	0	0	0	1	1	0	0	0	0	0	1	1	1	1	1	1	0	1	0
0	1	0	0	0	0	1	1	1	0	0	0	0	0	1	1	0	0	0	0	1	0	0	0	0	0	0	0	0	0	1	0	0	0	1	1	0	0	0	0	0	1	1	1	1	1	1	0	1	0
0	1	0	0	0	0	1	1	1	0	1	0	0	0	1	1	0	0	0	0	1	0	0	0	0	0	0	0	0	0	0	0	0	0	1	1	0	0	0	0	1	1	1	1	1	1	1	0	1	0
0	1	0	0	0	0	1	1	1	0	1	0	0	0	1	1	0	0	0	0	1	0	0	0	0	0	0	0	0	0	1	0	0	0	1	1	0	0	0	0	1	1	1	1	1	1	1	0	1	0
0	1	0	0	0	0	1	1	1	1	0	0	0	0	1	1	0	0	0	0	1	0	0	0	0	0	0	0	1	1	1	0	0	0	1	1	0	0	0	0	0	1	1	1	1	1	1	0	1	0
0	1	0	0	0	0	1	1	1	1	0	0	0	1	1	1	0	1	0	0	1	0	0	0	1	1	0	1	1	1	1	1	1	1	1	1	0	1	0	0	0	1	1	1	1	0	0	1	0	0
0	1	0	0	0	0	1	1	1	1	1	0	0	0	1	1	0	0	0	0	1	0	0	0	0	0	0	0	1	1	1	0	0	0	1	1	0	0	0	0	1	1	1	1	1	1	1	0	1	0
0	1	0	0	0	0	1	1	1	1	1	0	0	1	1	1	0	1	0	0	1	0	0	0	1	1	0	1	1	1	1	1	1	1	1	1	0	1	0	0	1	1	1	1	1	0	0	1	0	0
0	1	0	0	0	1	0	0	0	0	0	1	0	0	1	0	0	0	0	0	1	0	0	0	0	0	1	0	0	1	1	0	0	0	1	1	0	0	0	0	0	0	0	0	0	0	0	1	0	0
0	1	0	0	0	1	0	0	0	0	0	1	0	0	1	0	0	0	0	0	1	0	0	0	0	0	1	0	0	1	1	0	0	0	1	1	0	0	0	0	0	0	0	0	0	1	1	0	1	0
0	1	0	0	0	1	0	0	0	0	0	1	0	1	1	1	0	1	1	1	1	1	0	0	1	1	0	1	0	1	0	1	1	1	1	1	1	1	1	1	0	1	1	1	1	0	0	1	0	0
0	1	0	0	0	1	0	0	0	0	1	1	0	0	1	0	0	0	0	0	1	0	0	0	0	0	1	0	0	1	1	0	0	0	1	1	0	0	0	0	1	0	0	1	1	1	1	0	1	0
0	1	0	0	0	1	0	0	0	0	1	1	0	1	1	1	0	1	1	1	1	1	0	0	1	1	0	1	0	1	0	1	1	1	1	1	1	1	1	1	1	1	1	1	1	0	0	1	0	0
0	1	0	0	0	1	0	0	0	1	0	1	0	0	1	0	0	0	0	0	1	0	0	0	0	0	1	0	1	1	1	0	0	0	1	1	0	0	0	0	0	0	0	0	0	0	0	1	0	0
0	1	0	0	0	1	0	0	0	1	0	1	0	0	1	0	0	0	0	0	1	0	0	0	0	0	1	0	1	1	1	0	0	0	1	1	0	0	0	0	0	0	0	0	0	1	1	0	1	0
0	1	0	0	0	1	0	0	0	1	0	1	0	1	1	1	0	1	1	1	1	1	0	0	1	1	0	1	1	1	1	1	1	1	1	1	1	1	1	1	0	1	1	1	1	0	0	1	0	0
0	1	0	0	0	1	0	0	0	1	1	1	0	0	1	0	0	0	0	0	1	0	0	0	0	0	1	0	1	1	1	0	0	0	1	1	0	0	0	0	1	0	0	1	1	1	1	0	1	0
0	1	0	0	0	1	0	0	0	1	1	1	0	1	1	1	0	1	1	1	1	1	0	0	1	1	0	1	1	1	1	1	1	1	1	1	1	1	1	1	1	1	1	1	1	0	0	1	0	0
0	1	0	0	0	1	0	0	1	0	0	0	0	0	1	0	0	0	0	0	0	0	0	0	0	0	0	0	0	0	0	0	0	0	0	0	0	0	0	0	0	0	0	0	0	0	0	1	0	1
0	1	0	0	0	1	0	0	1	0	0	0	0	0	1	0	0	0	0	0	1	0	0	0	0	0	0	0	0	0	1	0	0	0	1	1	0	0	0	0	0	0	0	0	0	0	0	1	0	0
0	1	0	0	0	1	0	0	1	0	0	0	0	0	1	0	0	0	0	0	1	0	0	0	0	0	0	0	0	0	1	0	0	0	1	1	0	0	0	0	0	0	0	0	0	1	1	0	1	0
0	1	0	0	0	1	0	0	1	0	1	0	0	0	1	0	0	0	0	0	0	0	0	0	0	0	0	0	0	0	0	0	0	0	0	0	0	0	0	0	1	0	0	1	1	1	1	0	1	0
0	1	0	0	0	1	0	0	1	0	1	0	0	0	1	0	0	0	0	0	1	0	0	0	0	0	0	0	0	0	1	0	0	0	1	1	0	0	0	0	1	0	0	1	1	1	1	0	1	0
0	1	0	0	0	1	0	0	1	1	0	0	0	0	1	0	0	0	0	0	1	0	0	0	0	0	0	0	1	1	1	0	0	0	1	1	0	0	0	0	0	0	0	0	0	0	0	1	0	0
0	1	0	0	0	1	0	0	1	1	0	0	0	0	1	0	0	0	0	0	1	0	0	0	0	0	0	0	1	1	1	0	0	0	1	1	0	0	0	0	0	0	0	0	0	1	1	0	1	0
0	1	0	0	0	1	0	0	1	1	0	0	0	1	1	0	0	1	0	0	0	0	0	0	1	1	0	1	1	1	1	1	1	1	1	1	0	1	0	0	0	0	0	0	0	0	0	1	0	1
0	1	0	0	0	1	0	0	1	1	1	0	0	0	1	0	0	0	0	0	1	0	0	0	0	0	0	0	1	1	1	0	0	0	1	1	0	0	0	0	1	0	0	1	1	1	1	0	1	0
0	1	0	0	0	1	0	0	1	1	1	0	0	1	1	0	0	1	0	0	0	0	0	0	1	1	0	1	1	1	1	1	1	1	1	1	0	1	0	0	1	0	0	1	1	0	0	1	0	0
0	1	0	0	0	1	0	1	0	0	0	1	0	0	1	0	0	0	0	0	1	0	0	0	0	0	1	0	0	1	1	0	0	0	1	1	0	0	0	0	0	0	0	0	0	0	0	1	0	0
0	1	0	0	0	1	0	1	0	0	0	1	0	0	1	0	0	0	0	0	1	0	0	0	0	0	1	0	0	1	1	0	0	0	1	1	0	0	0	0	0	0	0	0	0	1	1	0	1	0
0	1	0	0	0	1	0	1	0	0	0	1	0	1	1	1	0	1	1	1	1	1	0	0	1	1	0	1	0	1	0	1	1	1	1	1	1	1	1	1	0	1	1	1	1	0	0	1	0	0
0	1	0	0	0	1	0	1	0	0	1	1	0	0	1	0	0	0	0	0	1	0	0	0	0	0	1	0	0	1	1	0	0	0	1	1	0	0	0	0	1	0	0	1	1	1	1	0	1	0
0	1	0	0	0	1	0	1	0	0	1	1	0	1	1	1	0	1	1	1	1	1	0	0	1	1	0	1	0	1	0	1	1	1	1	1	1	1	1	1	1	1	1	1	1	0	0	1	0	0
0	1	0	0	0	1	0	1	0	1	0	1	0	0	1	0	0	0	0	0	1	0	0	0	0	0	1	0	1	1	1	0	0	0	1	1	0	0	0	0	0	0	0	0	0	0	0	1	0	0
0	1	0	0	0	1	0	1	0	1	0	1	0	0	1	0	0	0	0	0	1	0	0	0	0	0	1	0	1	1	1	0	0	0	1	1	0	0	0	0	0	0	0	0	0	1	1	0	1	0
0	1	0	0	0	1	0	1	0	1	0	1	0	1	1	1	0	1	1	1	1	1	0	0	1	1	0	1	1	1	1	1	1	1	1	1	1	1	1	1	0	1	1	1	1	0	0	1	0	0
0	1	0	0	0	1	0	1	0	1	1	1	0	0	1	0	0	0	0	0	1	0	0	0	0	0	1	0	1	1	1	0	0	0	1	1	0	0	0	0	1	0	0	1	1	1	1	0	1	0
0	1	0	0	0	1	0	1	0	1	1	1	0	1	1	1	0	1	1	1	1	1	0	0	1	1	0	1	1	1	1	1	1	1	1	1	1	1	1	1	1	1	1	1	1	0	0	1	0	0
0	1	0	0	0	1	0	1	1	0	0	0	0	0	1	0	0	0	0	0	1	0	0	0	0	0	0	0	0	0	0	0	0	0	0	0	0	0	0	0	0	0	0	0	0	0	0	1	0	1
0	1	0	0	0	1	0	1	1	0	0	0	0	0	1	0	0	0	0	0	1	0	0	0	0	0	0	0	0	0	0	0	0	0	0	0	0	0	0	0	0	0	0	0	0	1	1	0	1	0
0	1	0	0	0	1	0	1	1	0	0	0	0	0	1	0	0	0	0	0	1	0	0	0	0	0	0	0	0	0	1	0	0	0	1	1	0	0	0	0	0	0	0	0	0	0	0	1	0	0
0	1	0	0	0	1	0	1	1	0	0	0	0	0	1	0	0	0	0	0	1	0	0	0	0	0	0	0	0	0	1	0	0	0	1	1	0	0	0	0	0	0	0	0	0	1	1	0	1	0
0	1	0	0	0	1	0	1	1	0	1	0	0	0	1	0	0	0	0	0	1	0	0	0	0	0	0	0	0	0	0	0	0	0	0	0	0	0	0	0	1	0	0	1	1	1	1	0	1	0
0	1	0	0	0	1	0	1	1	0	1	0	0	0	1	0	0	0	0	0	1	0	0	0	0	0	0	0	0	0	1	0	0	0	1	1	0	0	0	0	1	0	0	1	1	1	1	0	1	0
0	1	0	0	0	1	0	1	1	1	0	0	0	0	1	0	0	0	0	0	1	0	0	0	0	0	0	0	1	1	1	0	0	0	1	1	0	0	0	0	0	0	0	0	0	0	0	1	0	0
0	1	0	0	0	1	0	1	1	1	0	0	0	0	1	0	0	0	0	0	1	0	0	0	0	0	0	0	1	1	1	0	0	0	1	1	0	0	0	0	0	0	0	0	0	1	1	0	1	0
0	1	0	0	0	1	0	1	1	1	0	0	0	1	1	0	0	1	0	0	1	0	0	0	1	1	0	1	1	1	1	1	1	1	1	1	0	1	0	0	0	0	0	0	0	0	0	1	0	1
0	1	0	0	0	1	0	1	1	1	1	0	0	0	1	0	0	0	0	0	1	0	0	0	0	0	0	0	1	1	1	0	0	0	1	1	0	0	0	0	1	0	0	1	1	1	1	0	1	0
0	1	0	0	0	1	0	1	1	1	1	0	0	1	1	0	0	1	0	0	1	0	0	0	1	1	0	1	1	1	1	1	1	1	1	1	0	1	0	0	1	0	0	1	1	0	0	1	0	0
0	1	0	0	0	1	1	0	0	0	0	1	0	0	1	1	0	0	0	0	1	0	0	0	0	0	1	0	0	1	1	0	0	0	1	1	0	0	0	0	0	1	1	1	1	1	1	0	1	0
0	1	0	0	0	1	1	0	0	0	0	1	0	1	1	1	0	1	1	1	1	1	0	0	1	1	0	1	0	1	0	1	1	1	1	1	1	1	1	1	0	1	1	1	1	0	0	1	0	0
0	1	0	0	0	1	1	0	0	0	1	1	0	0	1	1	0	0	0	0	1	0	0	0	0	0	1	0	0	1	1	0	0	0	1	1	0	0	0	0	1	1	1	1	1	1	1	0	1	0
0	1	0	0	0	1	1	0	0	0	1	1	0	1	1	1	0	1	1	1	1	1	0	0	1	1	0	1	0	1	0	1	1	1	1	1	1	1	1	1	1	1	1	1	1	0	0	1	0	0
0	1	0	0	0	1	1	0	0	1	0	1	0	0	1	1	0	0	0	0	1	0	0	0	0	0	1	0	1	1	1	0	0	0	1	1	0	0	0	0	0	1	1	1	1	1	1	0	1	0
0	1	0	0	0	1	1	0	0	1	0	1	0	1	1	1	0	1	1	1	1	1	0	0	1	1	0	1	1	1	1	1	1	1	1	1	1	1	1	1	0	1	1	1	1	0	0	1	0	0
0	1	0	0	0	1	1	0	0	1	1	1	0	0	1	1	0	0	0	0	1	0	0	0	0	0	1	0	1	1	1	0	0	0	1	1	0	0	0	0	1	1	1	1	1	1	1	0	1	0
0	1	0	0	0	1	1	0	0	1	1	1	0	1	1	1	0	1	1	1	1	1	0	0	1	1	0	1	1	1	1	1	1	1	1	1	1	1	1	1	1	1	1	1	1	0	0	1	0	0
0	1	0	0	0	1	1	0	1	0	0	0	0	0	1	1	0	0	0	0	0	0	0	0	0	0	0	0	0	0	0	0	0	0	1	1	0	0	0	0	0	1	1	1	1	1	1	0	1	0
0	1	0	0	0	1	1	0	1	0	0	0	0	0	1	1	0	0	0	0	1	0	0	0	0	0	0	0	0	0	1	0	0	0	1	1	0	0	0	0	0	1	1	1	1	1	1	0	1	0
0	1	0	0	0	1	1	0	1	0	1	0	0	0	1	1	0	0	0	0	0	0	0	0	0	0	0	0	0	0	0	0	0	0	1	1	0	0	0	0	1	1	1	1	1	1	1	0	1	0
0	1	0	0	0	1	1	0	1	0	1	0	0	0	1	1	0	0	0	0	1	0	0	0	0	0	0	0	0	0	1	0	0	0	1	1	0	0	0	0	1	1	1	1	1	1	1	0	1	0
0	1	0	0	0	1	1	0	1	1	0	0	0	0	1	1	0	0	0	0	1	0	0	0	0	0	0	0	1	1	1	0	0	0	1	1	0	0	0	0	0	1	1	1	1	1	1	0	1	0
0	1	0	0	0	1	1	0	1	1	0	0	0	1	1	1	0	1	0	0	0	0	0	0	1	1	0	1	1	1	1	1	1	1	1	1	0	1	0	0	0	1	1	1	1	0	0	1	0	0
0	1	0	0	0	1	1	0	1	1	1	0	0	0	1	1	0	0	0	0	1	0	0	0	0	0	0	0	1	1	1	0	0	0	1	1	0	0	0	0	1	1	1	1	1	1	1	0	1	0
0	1	0	0	0	1	1	0	1	1	1	0	0	1	1	1	0	1	0	0	0	0	0	0	1	1	0	1	1	1	1	1	1	1	1	1	0	1	0	0	1	1	1	1	1	0	0	1	0	0
0	1	0	0	0	1	1	1	0	0	0	1	0	0	1	1	0	0	0	0	1	0	0	0	0	0	1	0	0	1	1	0	0	0	1	1	0	0	0	0	0	1	1	1	1	1	1	0	1	0
0	1	0	0	0	1	1	1	0	0	0	1	0	1	1	1	0	1	1	1	1	1	0	0	1	1	0	1	0	1	0	1	1	1	1	1	1	1	1	1	0	1	1	1	1	0	0	1	0	0
0	1	0	0	0	1	1	1	0	0	1	1	0	0	1	1	0	0	0	0	1	0	0	0	0	0	1	0	0	1	1	0	0	0	1	1	0	0	0	0	1	1	1	1	1	1	1	0	1	0
0	1	0	0	0	1	1	1	0	0	1	1	0	1	1	1	0	1	1	1	1	1	0	0	1	1	0	1	0	1	0	1	1	1	1	1	1	1	1	1	1	1	1	1	1	0	0	1	0	0
0	1	0	0	0	1	1	1	0	1	0	1	0	0	1	1	0	0	0	0	1	0	0	0	0	0	1	0	1	1	1	0	0	0	1	1	0	0	0	0	0	1	1	1	1	1	1	0	1	0
0	1	0	0	0	1	1	1	0	1	0	1	0	1	1	1	0	1	1	1	1	1	0	0	1	1	0	1	1	1	1	1	1	1	1	1	1	1	1	1	0	1	1	1	1	0	0	1	0	0
0	1	0	0	0	1	1	1	0	1	1	1	0	0	1	1	0	0	0	0	1	0	0	0	0	0	1	0	1	1	1	0	0	0	1	1	0	0	0	0	1	1	1	1	1	1	1	0	1	0
0	1	0	0	0	1	1	1	0	1	1	1	0	1	1	1	0	1	1	1	1	1	0	0	1	1	0	1	1	1	1	1	1	1	1	1	1	1	1	1	1	1	1	1	1	0	0	1	0	0
0	1	0	0	0	1	1	1	1	0	0	0	0	0	1	1	0	0	0	0	1	0	0	0	0	0	0	0	0	0	0	0	0	0	1	1	0	0	0	0	0	1	1	1	1	1	1	0	1	0
0	1	0	0	0	1	1	1	1	0	0	0	0	0	1	1	0	0	0	0	1	0	0	0	0	0	0	0	0	0	1	0	0	0	1	1	0	0	0	0	0	1	1	1	1	1	1	0	1	0
0	1	0	0	0	1	1	1	1	0	1	0	0	0	1	1	0	0	0	0	1	0	0	0	0	0	0	0	0	0	0	0	0	0	1	1	0	0	0	0	1	1	1	1	1	1	1	0	1	0
0	1	0	0	0	1	1	1	1	0	1	0	0	0	1	1	0	0	0	0	1	0	0	0	0	0	0	0	0	0	1	0	0	0	1	1	0	0	0	0	1	1	1	1	1	1	1	0	1	0
0	1	0	0	0	1	1	1	1	1	0	0	0	0	1	1	0	0	0	0	1	0	0	0	0	0	0	0	1	1	1	0	0	0	1	1	0	0	0	0	0	1	1	1	1	1	1	0	1	0
0	1	0	0	0	1	1	1	1	1	0	0	0	1	1	1	0	1	0	0	1	0	0	0	1	1	0	1	1	1	1	1	1	1	1	1	0	1	0	0	0	1	1	1	1	0	0	1	0	0
0	1	0	0	0	1	1	1	1	1	1	0	0	0	1	1	0	0	0	0	1	0	0	0	0	0	0	0	1	1	1	0	0	0	1	1	0	0	0	0	1	1	1	1	1	1	1	0	1	0
0	1	0	0	0	1	1	1	1	1	1	0	0	1	1	1	0	1	0	0	1	0	0	0	1	1	0	1	1	1	1	1	1	1	1	1	0	1	0	0	1	1	1	1	1	0	0	1	0	0
0	1	0	0	1	0	0	0	0	0	0	1	0	1	1	0	0	0	0	0	1	0	0	0	0	0	1	0	0	1	1	0	0	0	1	1	0	0	0	0	0	0	0	0	0	0	0	1	0	0
0	1	0	0	1	0	0	0	0	0	0	1	0	1	1	0	0	0	0	0	1	0	0	0	0	0	1	0	0	1	1	0	0	0	1	1	0	0	0	0	0	0	0	0	0	1	1	0	1	0
0	1	0	0	1	0	0	0	0	0	0	1	0	1	1	1	0	1	1	1	1	1	0	0	1	1	0	1	0	1	0	1	1	1	1	1	1	1	1	1	0	1	1	1	1	0	0	1	0	0
0	1	0	0	1	0	0	0	0	0	1	1	0	1	1	0	0	0	0	0	1	0	0	0	0	0	1	0	0	1	1	0	0	0	1	1	0	0	0	0	1	0	0	1	1	1	1	0	1	0
0	1	0	0	1	0	0	0	0	0	1	1	0	1	1	1	0	1	1	1	1	1	0	0	1	1	0	1	0	1	0	1	1	1	1	1	1	1	1	1	1	1	1	1	1	0	0	1	0	0
0	1	0	0	1	0	0	0	0	1	0	1	0	1	1	0	0	0	0	0	1	0	0	0	0	0	1	0	1	1	1	0	0	0	1	1	0	0	0	0	0	0	0	0	0	0	0	1	0	0
0	1	0	0	1	0	0	0	0	1	0	1	0	1	1	0	0	0	0	0	1	0	0	0	0	0	1	0	1	1	1	0	0	0	1	1	0	0	0	0	0	0	0	0	0	1	1	0	1	0
0	1	0	0	1	0	0	0	0	1	0	1	0	1	1	1	0	1	1	1	1	1	0	0	1	1	0	1	1	1	1	1	1	1	1	1	1	1	1	1	0	1	1	1	1	0	0	1	0	0
0	1	0	0	1	0	0	0	0	1	1	1	0	1	1	0	0	0	0	0	1	0	0	0	0	0	1	0	1	1	1	0	0	0	1	1	0	0	0	0	1	0	0	1	1	1	1	0	1	0
0	1	0	0	1	0	0	0	0	1	1	1	0	1	1	1	0	1	1	1	1	1	0	0	1	1	0	1	1	1	1	1	1	1	1	1	1	1	1	1	1	1	1	1	1	0	0	1	0	0
0	1	0	0	1	0	0	0	1	0	0	0	0	1	0	0	0	0	0	0	0	0	0	0	0	1	0	0	0	0	0	0	0	0	0	0	0	0	0	0	0	0	0	0	0	0	0	1	0	1
0	1	0	0	1	0	0	0	1	0	0	0	0	1	1	0	0	0	0	0	1	0	0	0	0	0	0	0	0	0	1	0	0	0	1	1	0	0	0	0	0	0	0	0	0	0	0	1	0	0
0	1	0	0	1	0	0	0	1	0	0	0	0	1	1	0	0	0	0	0	1	0	0	0	0	0	0	0	0	0	1	0	0	0	1	1	0	0	0	0	0	0	0	0	0	1	1	0	1	0
0	1	0	0	1	0	0	0	1	0	1	0	0	1	0	0	0	0	0	0	0	0	0	0	0	1	0	0	0	0	0	0	0	0	0	0	0	0	0	0	1	0	0	1	1	1	1	0	1	0
0	1	0	0	1	0	0	0	1	0	1	0	0	1	1	0	0	0	0	0	1	0	0	0	0	0	0	0	0	0	1	0	0	0	1	1	0	0	0	0	1	0	0	1	1	1	1	0	1	0
0	1	0	0	1	0	0	0	1	1	0	0	0	1	0	0	0	1	0	0	0	0	0	0	1	1	0	1	1	1	1	1	1	1	1	1	0	1	0	0	0	0	0	0	0	0	0	1	0	1
0	1	0	0	1	0	0	0	1	1	0	0	0	1	1	0	0	0	0	0	1	0	0	0	0	0	0	0	1	1	1	0	0	0	1	1	0	0	0	0	0	0	0	0	0	0	0	1	0	0
0	1	0	0	1	0	0	0	1	1	0	0	0	1	1	0	0	0	0	0	1	0	0	0	0	0	0	0	1	1	1	0	0	0	1	1	0	0	0	0	0	0	0	0	0	1	1	0	1	0
0	1	0	0	1	0	0	0	1	1	1	0	0	1	0	0	0	1	0	0	0	0	0	0	1	1	0	1	1	1	1	1	1	1	1	1	0	1	0	0	1	0	0	1	1	0	0	1	0	0
0	1	0	0	1	0	0	0	1	1	1	0	0	1	1	0	0	0	0	0	1	0	0	0	0	0	0	0	1	1	1	0	0	0	1	1	0	0	0	0	1	0	0	1	1	1	1	0	1	0
0	1	0	0	1	0	0	1	0	0	0	1	0	1	1	0	0	0	0	0	1	0	0	0	0	0	1	0	0	1	1	0	0	0	1	1	0	0	0	0	0	0	0	0	0	0	0	1	0	0
0	1	0	0	1	0	0	1	0	0	0	1	0	1	1	0	0	0	0	0	1	0	0	0	0	0	1	0	0	1	1	0	0	0	1	1	0	0	0	0	0	0	0	0	0	1	1	0	1	0
0	1	0	0	1	0	0	1	0	0	0	1	0	1	1	1	0	1	1	1	1	1	0	0	1	1	0	1	0	1	0	1	1	1	1	1	1	1	1	1	0	1	1	1	1	0	0	1	0	0
0	1	0	0	1	0	0	1	0	0	1	1	0	1	1	0	0	0	0	0	1	0	0	0	0	0	1	0	0	1	1	0	0	0	1	1	0	0	0	0	1	0	0	1	1	1	1	0	1	0
0	1	0	0	1	0	0	1	0	0	1	1	0	1	1	1	0	1	1	1	1	1	0	0	1	1	0	1	0	1	0	1	1	1	1	1	1	1	1	1	1	1	1	1	1	0	0	1	0	0
0	1	0	0	1	0	0	1	0	1	0	1	0	1	1	0	0	0	0	0	1	0	0	0	0	0	1	0	1	1	1	0	0	0	1	1	0	0	0	0	0	0	0	0	0	0	0	1	0	0
0	1	0	0	1	0	0	1	0	1	0	1	0	1	1	0	0	0	0	0	1	0	0	0	0	0	1	0	1	1	1	0	0	0	1	1	0	0	0	0	0	0	0	0	0	1	1	0	1	0
0	1	0	0	1	0	0	1	0	1	0	1	0	1	1	1	0	1	1	1	1	1	0	0	1	1	0	1	1	1	1	1	1	1	1	1	1	1	1	1	0	1	1	1	1	0	0	1	0	0
0	1	0	0	1	0	0	1	0	1	1	1	0	1	1	0	0	0	0	0	1	0	0	0	0	0	1	0	1	1	1	0	0	0	1	1	0	0	0	0	1	0	0	1	1	1	1	0	1	0
0	1	0	0	1	0	0	1	0	1	1	1	0	1	1	1	0	1	1	1	1	1	0	0	1	1	0	1	1	1	1	1	1	1	1	1	1	1	1	1	1	1	1	1	1	0	0	1	0	0
0	1	0	0	1	0	0	1	1	0	0	0	0	1	1	0	0	0	0	0	1	0	0	0	0	0	0	0	0	0	1	0	0	0	1	1	0	0	0	0	0	0	0	0	0	0	0	1	0	0
0	1	0	0	1	0	0	1	1	0	0	0	0	1	1	0	0	0	0	0	1	0	0	0	0	0	0	0	0	0	1	0	0	0	1	1	0	0	0	0	0	0	0	0	0	1	1	0	1	0
0	1	0	0	1	0	0	1	1	0	0	0	0	1	1	0	0	0	0	0	1	0	0	0	0	1	0	0	0	0	0	0	0	0	0	0	0	0	0	0	0	0	0	0	0	0	0	1	0	1
0	1	0	0	1	0	0	1	1	0	0	0	0	1	1	0	0	0	0	0	1	0	0	0	0	1	0	0	0	0	0	0	0	0	0	0	0	0	0	0	0	0	0	0	0	1	1	0	1	0
0	1	0	0	1	0	0	1	1	0	1	0	0	1	1	0	0	0	0	0	1	0	0	0	0	0	0	0	0	0	1	0	0	0	1	1	0	0	0	0	1	0	0	1	1	1	1	0	1	0
0	1	0	0	1	0	0	1	1	0	1	0	0	1	1	0	0	0	0	0	1	0	0	0	0	1	0	0	0	0	0	0	0	0	0	0	0	0	0	0	1	0	0	1	1	1	1	0	1	0
0	1	0	0	1	0	0	1	1	1	0	0	0	1	1	0	0	0	0	0	1	0	0	0	0	0	0	0	1	1	1	0	0	0	1	1	0	0	0	0	0	0	0	0	0	0	0	1	0	0
0	1	0	0	1	0	0	1	1	1	0	0	0	1	1	0	0	0	0	0	1	0	0	0	0	0	0	0	1	1	1	0	0	0	1	1	0	0	0	0	0	0	0	0	0	1	1	0	1	0
0	1	0	0	1	0	0	1	1	1	0	0	0	1	1	0	0	1	0	0	1	0	0	0	1	1	0	1	1	1	1	1	1	1	1	1	0	1	0	0	0	0	0	0	0	0	0	1	0	1
0	1	0	0	1	0	0	1	1	1	1	0	0	1	1	0	0	0	0	0	1	0	0	0	0	0	0	0	1	1	1	0	0	0	1	1	0	0	0	0	1	0	0	1	1	1	1	0	1	0
0	1	0	0	1	0	0	1	1	1	1	0	0	1	1	0	0	1	0	0	1	0	0	0	1	1	0	1	1	1	1	1	1	1	1	1	0	1	0	0	1	0	0	1	1	0	0	1	0	0
0	1	0	0	1	0	1	0	0	0	0	1	0	1	1	1	0	0	0	0	1	0	0	0	0	0	1	0	0	1	1	0	0	0	1	1	0	0	0	0	0	1	1	1	1	1	1	0	1	0
0	1	0	0	1	0	1	0	0	0	0	1	0	1	1	1	0	1	1	1	1	1	0	0	1	1	0	1	0	1	0	1	1	1	1	1	1	1	1	1	0	1	1	1	1	0	0	1	0	0
0	1	0	0	1	0	1	0	0	0	1	1	0	1	1	1	0	0	0	0	1	0	0	0	0	0	1	0	0	1	1	0	0	0	1	1	0	0	0	0	1	1	1	1	1	1	1	0	1	0
0	1	0	0	1	0	1	0	0	0	1	1	0	1	1	1	0	1	1	1	1	1	0	0	1	1	0	1	0	1	0	1	1	1	1	1	1	1	1	1	1	1	1	1	1	0	0	1	0	0
0	1	0	0	1	0	1	0	0	1	0	1	0	1	1	1	0	0	0	0	1	0	0	0	0	0	1	0	1	1	1	0	0	0	1	1	0	0	0	0	0	1	1	1	1	1	1	0	1	0
0	1	0	0	1	0	1	0	0	1	0	1	0	1	1	1	0	1	1	1	1	1	0	0	1	1	0	1	1	1	1	1	1	1	1	1	1	1	1	1	0	1	1	1	1	0	0	1	0	0
0	1	0	0	1	0	1	0	0	1	1	1	0	1	1	1	0	0	0	0	1	0	0	0	0	0	1	0	1	1	1	0	0	0	1	1	0	0	0	0	1	1	1	1	1	1	1	0	1	0
0	1	0	0	1	0	1	0	0	1	1	1	0	1	1	1	0	1	1	1	1	1	0	0	1	1	0	1	1	1	1	1	1	1	1	1	1	1	1	1	1	1	1	1	1	0	0	1	0	0
0	1	0	0	1	0	1	0	1	0	0	0	0	1	0	1	0	0	0	0	0	0	0	0	0	1	0	0	0	0	0	0	0	0	1	1	0	0	0	0	0	1	1	1	1	1	1	0	1	0
0	1	0	0	1	0	1	0	1	0	0	0	0	1	1	1	0	0	0	0	1	0	0	0	0	0	0	0	0	0	1	0	0	0	1	1	0	0	0	0	0	1	1	1	1	1	1	0	1	0
0	1	0	0	1	0	1	0	1	0	1	0	0	1	0	1	0	0	0	0	0	0	0	0	0	1	0	0	0	0	0	0	0	0	1	1	0	0	0	0	1	1	1	1	1	1	1	0	1	0
0	1	0	0	1	0	1	0	1	0	1	0	0	1	1	1	0	0	0	0	1	0	0	0	0	0	0	0	0	0	1	0	0	0	1	1	0	0	0	0	1	1	1	1	1	1	1	0	1	0
0	1	0	0	1	0	1	0	1	1	0	0	0	1	0	1	0	1	0	0	0	0	0	0	1	1	0	1	1	1	1	1	1	1	1	1	0	1	0	0	0	1	1	1	1	0	0	1	0	0
0	1	0	0	1	0	1	0	1	1	0	0	0	1	1	1	0	0	0	0	1	0	0	0	0	0	0	0	1	1	1	0	0	0	1	1	0	0	0	0	0	1	1	1	1	1	1	0	1	0
0	1	0	0	1	0	1	0	1	1	1	0	0	1	0	1	0	1	0	0	0	0	0	0	1	1	0	1	1	1	1	1	1	1	1	1	0	1	0	0	1	1	1	1	1	0	0	1	0	0
0	1	0	0	1	0	1	0	1	1	1	0	0	1	1	1	0	0	0	0	1	0	0	0	0	0	0	0	1	1	1	0	0	0	1	1	0	0	0	0	1	1	1	1	1	1	1	0	1	0
0	1	0	0	1	0	1	1	0	0	0	1	0	1	1	1	0	0	0	0	1	0	0	0	0	0	1	0	0	1	1	0	0	0	1	1	0	0	0	0	0	1	1	1	1	1	1	0	1	0
0	1	0	0	1	0	1	1	0	0	0	1	0	1	1	1	0	1	1	1	1	1	0	0	1	1	0	1	0	1	0	1	1	1	1	1	1	1	1	1	0	1	1	1	1	0	0	1	0	0
0	1	0	0	1	0	1	1	0	0	1	1	0	1	1	1	0	0	0	0	1	0	0	0	0	0	1	0	0	1	1	0	0	0	1	1	0	0	0	0	1	1	1	1	1	1	1	0	1	0
0	1	0	0	1	0	1	1	0	0	1	1	0	1	1	1	0	1	1	1	1	1	0	0	1	1	0	1	0	1	0	1	1	1	1	1	1	1	1	1	1	1	1	1	1	0	0	1	0	0
0	1	0	0	1	0	1	1	0	1	0	1	0	1	1	1	0	0	0	0	1	0	0	0	0	0	1	0	1	1	1	0	0	0	1	1	0	0	0	0	0	1	1	1	1	1	1	0	1	0
0	1	0	0	1	0	1	1	0	1	0	1	0	1	1	1	0	1	1	1	1	1	0	0	1	1	0	1	1	1	1	1	1	1	1	1	1	1	1	1	0	1	1	1	1	0	0	1	0	0
0	1	0	0	1	0	1	1	0	1	1	1	0	1	1	1	0	0	0	0	1	0	0	0	0	0	1	0	1	1	1	0	0	0	1	1	0	0	0	0	1	1	1	1	1	1	1	0	1	0
0	1	0	0	1	0	1	1	0	1	1	1	0	1	1	1	0	1	1	1	1	1	0	0	1	1	0	1	1	1	1	1	1	1	1	1	1	1	1	1	1	1	1	1	1	0	0	1	0	0
0	1	0	0	1	0	1	1	1	0	0	0	0	1	1	1	0	0	0	0	1	0	0	0	0	0	0	0	0	0	1	0	0	0	1	1	0	0	0	0	0	1	1	1	1	1	1	0	1	0
0	1	0	0	1	0	1	1	1	0	0	0	0	1	1	1	0	0	0	0	1	0	0	0	0	1	0	0	0	0	0	0	0	0	1	1	0	0	0	0	0	1	1	1	1	1	1	0	1	0
0	1	0	0	1	0	1	1	1	0	1	0	0	1	1	1	0	0	0	0	1	0	0	0	0	0	0	0	0	0	1	0	0	0	1	1	0	0	0	0	1	1	1	1	1	1	1	0	1	0
0	1	0	0	1	0	1	1	1	0	1	0	0	1	1	1	0	0	0	0	1	0	0	0	0	1	0	0	0	0	0	0	0	0	1	1	0	0	0	0	1	1	1	1	1	1	1	0	1	0
0	1	0	0	1	0	1	1	1	1	0	0	0	1	1	1	0	0	0	0	1	0	0	0	0	0	0	0	1	1	1	0	0	0	1	1	0	0	0	0	0	1	1	1	1	1	1	0	1	0
0	1	0	0	1	0	1	1	1	1	0	0	0	1	1	1	0	1	0	0	1	0	0	0	1	1	0	1	1	1	1	1	1	1	1	1	0	1	0	0	0	1	1	1	1	0	0	1	0	0
0	1	0	0	1	0	1	1	1	1	1	0	0	1	1	1	0	0	0	0	1	0	0	0	0	0	0	0	1	1	1	0	0	0	1	1	0	0	0	0	1	1	1	1	1	1	1	0	1	0
0	1	0	0	1	0	1	1	1	1	1	0	0	1	1	1	0	1	0	0	1	0	0	0	1	1	0	1	1	1	1	1	1	1	1	1	0	1	0	0	1	1	1	1	1	0	0	1	0	0
0	1	0	0	1	1	0	0	0	0	0	1	0	1	1	0	0	0	0	0	1	0	0	0	0	0	1	0	0	1	1	0	0	0	1	1	0	0	0	0	0	0	0	0	0	0	0	1	0	0
0	1	0	0	1	1	0	0	0	0	0	1	0	1	1	0	0	0	0	0	1	0	0	0	0	0	1	0	0	1	1	0	0	0	1	1	0	0	0	0	0	0	0	0	0	1	1	0	1	0
0	1	0	0	1	1	0	0	0	0	0	1	0	1	1	1	0	1	1	1	1	1	0	0	1	1	0	1	0	1	0	1	1	1	1	1	1	1	1	1	0	1	1	1	1	0	0	1	0	0
0	1	0	0	1	1	0	0	0	0	1	1	0	1	1	0	0	0	0	0	1	0	0	0	0	0	1	0	0	1	1	0	0	0	1	1	0	0	0	0	1	0	0	1	1	1	1	0	1	0
0	1	0	0	1	1	0	0	0	0	1	1	0	1	1	1	0	1	1	1	1	1	0	0	1	1	0	1	0	1	0	1	1	1	1	1	1	1	1	1	1	1	1	1	1	0	0	1	0	0
0	1	0	0	1	1	0	0	0	1	0	1	0	1	1	0	0	0	0	0	1	0	0	0	0	0	1	0	1	1	1	0	0	0	1	1	0	0	0	0	0	0	0	0	0	0	0	1	0	0
0	1	0	0	1	1	0	0	0	1	0	1	0	1	1	0	0	0	0	0	1	0	0	0	0	0	1	0	1	1	1	0	0	0	1	1	0	0	0	0	0	0	0	0	0	1	1	0	1	0
0	1	0	0	1	1	0	0	0	1	0	1	0	1	1	1	0	1	1	1	1	1	0	0	1	1	0	1	1	1	1	1	1	1	1	1	1	1	1	1	0	1	1	1	1	0	0	1	0	0
0	1	0	0	1	1	0	0	0	1	1	1	0	1	1	0	0	0	0	0	1	0	0	0	0	0	1	0	1	1	1	0	0	0	1	1	0	0	0	0	1	0	0	1	1	1	1	0	1	0
0	1	0	0	1	1	0	0	0	1	1	1	0	1	1	1	0	1	1	1	1	1	0	0	1	1	0	1	1	1	1	1	1	1	1	1	1	1	1	1	1	1	1	1	1	0	0	1	0	0
0	1	0	0	1	1	0	0	1	0	0	0	0	1	1	0	0	0	0	0	0	0	0	0	0	1	0	0	0	0	0	0	0	0	0	0	0	0	0	0	0	0	0	0	0	0	0	1	0	1
0	1	0	0	1	1	0	0	1	0	0	0	0	1	1	0	0	0	0	0	1	0	0	0	0	0	0	0	0	0	1	0	0	0	1	1	0	0	0	0	0	0	0	0	0	0	0	1	0	0
0	1	0	0	1	1	0	0	1	0	0	0	0	1	1	0	0	0	0	0	1	0	0	0	0	0	0	0	0	0	1	0	0	0	1	1	0	0	0	0	0	0	0	0	0	1	1	0	1	0
0	1	0	0	1	1	0	0	1	0	1	0	0	1	1	0	0	0	0	0	0	0	0	0	0	1	0	0	0	0	0	0	0	0	0	0	0	0	0	0	1	0	0	1	1	1	1	0	1	0
0	1	0	0	1	1	0	0	1	0	1	0	0	1	1	0	0	0	0	0	1	0	0	0	0	0	0	0	0	0	1	0	0	0	1	1	0	0	0	0	1	0	0	1	1	1	1	0	1	0
0	1	0	0	1	1	0	0	1	1	0	0	0	1	1	0	0	0	0	0	1	0	0	0	0	0	0	0	1	1	1	0	0	0	1	1	0	0	0	0	0	0	0	0	0	0	0	1	0	0
0	1	0	0	1	1	0	0	1	1	0	0	0	1	1	0	0	0	0	0	1	0	0	0	0	0	0	0	1	1	1	0	0	0	1	1	0	0	0	0	0	0	0	0	0	1	1	0	1	0
0	1	0	0	1	1	0	0	1	1	0	0	0	1	1	0	0	1	0	0	0	0	0	0	1	1	0	1	1	1	1	1	1	1	1	1	0	1	0	0	0	0	0	0	0	0	0	1	0	1
0	1	0	0	1	1	0	0	1	1	1	0	0	1	1	0	0	0	0	0	1	0	0	0	0	0	0	0	1	1	1	0	0	0	1	1	0	0	0	0	1	0	0	1	1	1	1	0	1	0
0	1	0	0	1	1	0	0	1	1	1	0	0	1	1	0	0	1	0	0	0	0	0	0	1	1	0	1	1	1	1	1	1	1	1	1	0	1	0	0	1	0	0	1	1	0	0	1	0	0
0	1	0	0	1	1	0	1	0	0	0	1	0	1	1	0	0	0	0	0	1	0	0	0	0	0	1	0	0	1	1	0	0	0	1	1	0	0	0	0	0	0	0	0	0	0	0	1	0	0
0	1	0	0	1	1	0	1	0	0	0	1	0	1	1	0	0	0	0	0	1	0	0	0	0	0	1	0	0	1	1	0	0	0	1	1	0	0	0	0	0	0	0	0	0	1	1	0	1	0
0	1	0	0	1	1	0	1	0	0	0	1	0	1	1	1	0	1	1	1	1	1	0	0	1	1	0	1	0	1	0	1	1	1	1	1	1	1	1	1	0	1	1	1	1	0	0	1	0	0
0	1	0	0	1	1	0	1	0	0	1	1	0	1	1	0	0	0	0	0	1	0	0	0	0	0	1	0	0	1	1	0	0	0	1	1	0	0	0	0	1	0	0	1	1	1	1	0	1	0
0	1	0	0	1	1	0	1	0	0	1	1	0	1	1	1	0	1	1	1	1	1	0	0	1	1	0	1	0	1	0	1	1	1	1	1	1	1	1	1	1	1	1	1	1	0	0	1	0	0
0	1	0	0	1	1	0	1	0	1	0	1	0	1	1	0	0	0	0	0	1	0	0	0	0	0	1	0	1	1	1	0	0	0	1	1	0	0	0	0	0	0	0	0	0	0	0	1	0	0
0	1	0	0	1	1	0	1	0	1	0	1	0	1	1	0	0	0	0	0	1	0	0	0	0	0	1	0	1	1	1	0	0	0	1	1	0	0	0	0	0	0	0	0	0	1	1	0	1	0
0	1	0	0	1	1	0	1	0	1	0	1	0	1	1	1	0	1	1	1	1	1	0	0	1	1	0	1	1	1	1	1	1	1	1	1	1	1	1	1	0	1	1	1	1	0	0	1	0	0
0	1	0	0	1	1	0	1	0	1	1	1	0	1	1	0	0	0	0	0	1	0	0	0	0	0	1	0	1	1	1	0	0	0	1	1	0	0	0	0	1	0	0	1	1	1	1	0	1	0
0	1	0	0	1	1	0	1	0	1	1	1	0	1	1	1	0	1	1	1	1	1	0	0	1	1	0	1	1	1	1	1	1	1	1	1	1	1	1	1	1	1	1	1	1	0	0	1	0	0
0	1	0	0	1	1	0	1	1	0	0	0	0	1	1	0	0	0	0	0	1	0	0	0	0	0	0	0	0	0	1	0	0	0	1	1	0	0	0	0	0	0	0	0	0	0	0	1	0	0
0	1	0	0	1	1	0	1	1	0	0	0	0	1	1	0	0	0	0	0	1	0	0	0	0	0	0	0	0	0	1	0	0	0	1	1	0	0	0	0	0	0	0	0	0	1	1	0	1	0
0	1	0	0	1	1	0	1	1	0	0	0	0	1	1	0	0	0	0	0	1	0	0	0	0	1	0	0	0	0	0	0	0	0	0	0	0	0	0	0	0	0	0	0	0	0	0	1	0	1
0	1	0	0	1	1	0	1	1	0	0	0	0	1	1	0	0	0	0	0	1	0	0	0	0	1	0	0	0	0	0	0	0	0	0	0	0	0	0	0	0	0	0	0	0	1	1	0	1	0
0	1	0	0	1	1	0	1	1	0	1	0	0	1	1	0	0	0	0	0	1	0	0	0	0	0	0	0	0	0	1	0	0	0	1	1	0	0	0	0	1	0	0	1	1	1	1	0	1	0
0	1	0	0	1	1	0	1	1	0	1	0	0	1	1	0	0	0	0	0	1	0	0	0	0	1	0	0	0	0	0	0	0	0	0	0	0	0	0	0	1	0	0	1	1	1	1	0	1	0
0	1	0	0	1	1	0	1	1	1	0	0	0	1	1	0	0	0	0	0	1	0	0	0	0	0	0	0	1	1	1	0	0	0	1	1	0	0	0	0	0	0	0	0	0	0	0	1	0	0
0	1	0	0	1	1	0	1	1	1	0	0	0	1	1	0	0	0	0	0	1	0	0	0	0	0	0	0	1	1	1	0	0	0	1	1	0	0	0	0	0	0	0	0	0	1	1	0	1	0
0	1	0	0	1	1	0	1	1	1	0	0	0	1	1	0	0	1	0	0	1	0	0	0	1	1	0	1	1	1	1	1	1	1	1	1	0	1	0	0	0	0	0	0	0	0	0	1	0	1
0	1	0	0	1	1	0	1	1	1	1	0	0	1	1	0	0	0	0	0	1	0	0	0	0	0	0	0	1	1	1	0	0	0	1	1	0	0	0	0	1	0	0	1	1	1	1	0	1	0
0	1	0	0	1	1	0	1	1	1	1	0	0	1	1	0	0	1	0	0	1	0	0	0	1	1	0	1	1	1	1	1	1	1	1	1	0	1	0	0	1	0	0	1	1	0	0	1	0	0
0	1	0	0	1	1	1	0	0	0	0	1	0	1	1	1	0	0	0	0	1	0	0	0	0	0	1	0	0	1	1	0	0	0	1	1	0	0	0	0	0	1	1	1	1	1	1	0	1	0
0	1	0	0	1	1	1	0	0	0	0	1	0	1	1	1	0	1	1	1	1	1	0	0	1	1	0	1	0	1	0	1	1	1	1	1	1	1	1	1	0	1	1	1	1	0	0	1	0	0
0	1	0	0	1	1	1	0	0	0	1	1	0	1	1	1	0	0	0	0	1	0	0	0	0	0	1	0	0	1	1	0	0	0	1	1	0	0	0	0	1	1	1	1	1	1	1	0	1	0
0	1	0	0	1	1	1	0	0	0	1	1	0	1	1	1	0	1	1	1	1	1	0	0	1	1	0	1	0	1	0	1	1	1	1	1	1	1	1	1	1	1	1	1	1	0	0	1	0	0
0	1	0	0	1	1	1	0	0	1	0	1	0	1	1	1	0	0	0	0	1	0	0	0	0	0	1	0	1	1	1	0	0	0	1	1	0	0	0	0	0	1	1	1	1	1	1	0	1	0
0	1	0	0	1	1	1	0	0	1	0	1	0	1	1	1	0	1	1	1	1	1	0	0	1	1	0	1	1	1	1	1	1	1	1	1	1	1	1	1	0	1	1	1	1	0	0	1	0	0
0	1	0	0	1	1	1	0	0	1	1	1	0	1	1	1	0	0	0	0	1	0	0	0	0	0	1	0	1	1	1	0	0	0	1	1	0	0	0	0	1	1	1	1	1	1	1	0	1	0
0	1	0	0	1	1	1	0	0	1	1	1	0	1	1	1	0	1	1	1	1	1	0	0	1	1	0	1	1	1	1	1	1	1	1	1	1	1	1	1	1	1	1	1	1	0	0	1	0	0
0	1	0	0	1	1	1	0	1	0	0	0	0	1	1	1	0	0	0	0	0	0	0	0	0	1	0	0	0	0	0	0	0	0	1	1	0	0	0	0	0	1	1	1	1	1	1	0	1	0
0	1	0	0	1	1	1	0	1	0	0	0	0	1	1	1	0	0	0	0	1	0	0	0	0	0	0	0	0	0	1	0	0	0	1	1	0	0	0	0	0	1	1	1	1	1	1	0	1	0
0	1	0	0	1	1	1	0	1	0	1	0	0	1	1	1	0	0	0	0	0	0	0	0	0	1	0	0	0	0	0	0	0	0	1	1	0	0	0	0	1	1	1	1	1	1	1	0	1	0
0	1	0	0	1	1	1	0	1	0	1	0	0	1	1	1	0	0	0	0	1	0	0	0	0	0	0	0	0	0	1	0	0	0	1	1	0	0	0	0	1	1	1	1	1	1	1	0	1	0
0	1	0	0	1	1	1	0	1	1	0	0	0	1	1	1	0	0	0	0	1	0	0	0	0	0	0	0	1	1	1	0	0	0	1	1	0	0	0	0	0	1	1	1	1	1	1	0	1	0
0	1	0	0	1	1	1	0	1	1	0	0	0	1	1	1	0	1	0	0	0	0	0	0	1	1	0	1	1	1	1	1	1	1	1	1	0	1	0	0	0	1	1	1	1	0	0	1	0	0
0	1	0	0	1	1	1	0	1	1	1	0	0	1	1	1	0	0	0	0	1	0	0	0	0	0	0	0	1	1	1	0	0	0	1	1	0	0	0	0	1	1	1	1	1	1	1	0	1	0
0	1	0	0	1	1	1	0	1	1	1	0	0	1	1	1	0	1	0	0	0	0	0	0	1	1	0	1	1	1	1	1	1	1	1	1	0	1	0	0	1	1	1	1	1	0	0	1	0	0
0	1	0	0	1	1	1	1	0	0	0	1	0	1	1	1	0	0	0	0	1	0	0	0	0	0	1	0	0	1	1	0	0	0	1	1	0	0	0	0	0	1	1	1	1	1	1	0	1	0
0	1	0	0	1	1	1	1	0	0	0	1	0	1	1	1	0	1	1	1	1	1	0	0	1	1	0	1	0	1	0	1	1	1	1	1	1	1	1	1	0	1	1	1	1	0	0	1	0	0
0	1	0	0	1	1	1	1	0	0	1	1	0	1	1	1	0	0	0	0	1	0	0	0	0	0	1	0	0	1	1	0	0	0	1	1	0	0	0	0	1	1	1	1	1	1	1	0	1	0
0	1	0	0	1	1	1	1	0	0	1	1	0	1	1	1	0	1	1	1	1	1	0	0	1	1	0	1	0	1	0	1	1	1	1	1	1	1	1	1	1	1	1	1	1	0	0	1	0	0
0	1	0	0	1	1	1	1	0	1	0	1	0	1	1	1	0	0	0	0	1	0	0	0	0	0	1	0	1	1	1	0	0	0	1	1	0	0	0	0	0	1	1	1	1	1	1	0	1	0
0	1	0	0	1	1	1	1	0	1	0	1	0	1	1	1	0	1	1	1	1	1	0	0	1	1	0	1	1	1	1	1	1	1	1	1	1	1	1	1	0	1	1	1	1	0	0	1	0	0
0	1	0	0	1	1	1	1	0	1	1	1	0	1	1	1	0	0	0	0	1	0	0	0	0	0	1	0	1	1	1	0	0	0	1	1	0	0	0	0	1	1	1	1	1	1	1	0	1	0
0	1	0	0	1	1	1	1	0	1	1	1	0	1	1	1	0	1	1	1	1	1	0	0	1	1	0	1	1	1	1	1	1	1	1	1	1	1	1	1	1	1	1	1	1	0	0	1	0	0
0	1	0	0	1	1	1	1	1	0	0	0	0	1	1	1	0	0	0	0	1	0	0	0	0	0	0	0	0	0	1	0	0	0	1	1	0	0	0	0	0	1	1	1	1	1	1	0	1	0
0	1	0	0	1	1	1	1	1	0	0	0	0	1	1	1	0	0	0	0	1	0	0	0	0	1	0	0	0	0	0	0	0	0	1	1	0	0	0	0	0	1	1	1	1	1	1	0	1	0
0	1	0	0	1	1	1	1	1	0	1	0	0	1	1	1	0	0	0	0	1	0	0	0	0	0	0	0	0	0	1	0	0	0	1	1	0	0	0	0	1	1	1	1	1	1	1	0	1	0
0	1	0	0	1	1	1	1	1	0	1	0	0	1	1	1	0	0	0	0	1	0	0	0	0	1	0	0	0	0	0	0	0	0	1	1	0	0	0	0	1	1	1	1	1	1	1	0	1	0
0	1	0	0	1	1	1	1	1	1	0	0	0	1	1	1	0	0	0	0	1	0	0	0	0	0	0	0	1	1	1	0	0	0	1	1	0	0	0	0	0	1	1	1	1	1	1	0	1	0
0	1	0	0	1	1	1	1	1	1	0	0	0	1	1	1	0	1	0	0	1	0	0	0	1	1	0	1	1	1	1	1	1	1	1	1	0	1	0	0	0	1	1	1	1	0	0	1	0	0
0	1	0	0	1	1	1	1	1	1	1	0	0	1	1	1	0	0	0	0	1	0	0	0	0	0	0	0	1	1	1	0	0	0	1	1	0	0	0	0	1	1	1	1	1	1	1	0	1	0
0	1	0	0	1	1	1	1	1	1	1	0	0	1	1	1	0	1	0	0	1	0	0	0	1	1	0	1	1	1	1	1	1	1	1	1	0	1	0	0	1	1	1	1	1	0	0	1	0	0
0	1	0	1	0	0	0	0	0	0	0	1	1	0	1	0	0	0	0	0	1	0	0	0	0	0	1	0	0	1	1	0	0	0	1	1	0	0	0	0	0	0	0	0	0	0	0	1	0	0
0	1	0	1	0	0	0	0	0	0	0	1	1	0	1	0	0	0	0	0	1	0	0	0	0	0	1	0	0	1	1	0	0	0	1	1	0	0	0	0	0	0	0	0	0	1	1	0	1	0
0	1	0	1	0	0	0	0	0	0	0	1	1	1	1	1	0	1	1	1	1	1	0	0	1	1	0	1	0	1	0	1	1	1	1	1	1	1	1	1	0	1	1	1	1	0	0	1	0	0
0	1	0	1	0	0	0	0	0	0	1	1	1	0	1	0	0	0	0	0	1	0	0	0	0	0	1	0	0	1	1	0	0	0	1	1	0	0	0	0	1	0	0	1	1	1	1	0	1	0
0	1	0	1	0	0	0	0	0	0	1	1	1	1	1	1	0	1	1	1	1	1	0	0	1	1	0	1	0	1	0	1	1	1	1	1	1	1	1	1	1	1	1	1	1	0	0	1	0	0
0	1	0	1	0	0	0	0	0	1	0	1	1	0	1	0	0	0	0	0	1	0	0	0	0	0	1	0	1	1	1	0	0	0	1	1	0	0	0	0	0	0	0	0	0	0	0	1	0	0
0	1	0	1	0	0	0	0	0	1	0	1	1	0	1	0	0	0	0	0	1	0	0	0	0	0	1	0	1	1	1	0	0	0	1	1	0	0	0	0	0	0	0	0	0	1	1	0	1	0
0	1	0	1	0	0	0	0	0	1	0	1	1	1	1	1	0	1	1	1	1	1	0	0	1	1	0	1	1	1	1	1	1	1	1	1	1	1	1	1	0	1	1	1	1	0	0	1	0	0
0	1	0	1	0	0	0	0	0	1	1	1	1	0	1	0	0	0	0	0	1	0	0	0	0	0	1	0	1	1	1	0	0	0	1	1	0	0	0	0	1	0	0	1	1	1	1	0	1	0
0	1	0	1	0	0	0	0	0	1	1	1	1	1	1	1	0	1	1	1	1	1	0	0	1	1	0	1	1	1	1	1	1	1	1	1	1	1	1	1	1	1	1	1	1	0	0	1	0	0
0	1	0	1	0	0	0	0	1	0	0	0	1	0	0	0	0	0	0	0	0	0	0	0	0	0	0	0	0	0	0	0	1	1	0	1	0	0	0	0	0	0	0	0	0	0	0	1	0	1
0	1	0	1	0	0	0	0	1	0	0	0	1	0	0	0	0	0	0	0	0	0	0	0	0	0	0	0	0	0	0	0	1	1	0	1	0	0	0	0	0	0	0	0	0	1	1	0	1	0
0	1	0	1	0	0	0	0	1	0	0	0	1	0	1	0	0	0	0	0	1	0	0	0	0	0	0	0	0	0	1	0	0	0	1	1	0	0	0	0	0	0	0	0	0	0	0	1	0	0
0	1	0	1	0	0	0	0	1	0	0	0	1	0	1	0	0	0	0	0	1	0	0	0	0	0	0	0	0	0	1	0	0	0	1	1	0	0	0	0	0	0	0	0	0	1	1	0	1	0
0	1	0	1	0	0	0	0	1	0	1	0	1	0	0	0	0	0	0	0	0	0	0	0	0	0	0	0	0	0	0	0	1	1	0	1	0	0	0	0	1	0	0	1	1	1	1	0	1	0
0	1	0	1	0	0	0	0	1	0	1	0	1	0	1	0	0	0	0	0	1	0	0	0	0	0	0	0	0	0	1	0	0	0	1	1	0	0	0	0	1	0	0	1	1	1	1	0	1	0
0	1	0	1	0	0	0	0	1	1	0	0	1	0	1	0	0	0	0	0	1	0	0	0	0	0	0	0	1	1	1	0	0	0	1	1	0	0	0	0	0	0	0	0	0	0	0	1	0	0
0	1	0	1	0	0	0	0	1	1	0	0	1	0	1	0	0	0	0	0	1	0	0	0	0	0	0	0	1	1	1	0	0	0	1	1	0	0	0	0	0	0	0	0	0	1	1	0	1	0
0	1	0	1	0	0	0	0	1	1	0	0	1	1	0	0	0	1	0	0	0	0	0	0	1	1	0	1	1	1	1	1	1	1	1	1	0	1	0	0	0	0	0	0	0	0	0	1	0	1
0	1	0	1	0	0	0	0	1	1	1	0	1	0	1	0	0	0	0	0	1	0	0	0	0	0	0	0	1	1	1	0	0	0	1	1	0	0	0	0	1	0	0	1	1	1	1	0	1	0
0	1	0	1	0	0	0	0	1	1	1	0	1	1	0	0	0	1	0	0	0	0	0	0	1	1	0	1	1	1	1	1	1	1	1	1	0	1	0	0	1	0	0	1	1	0	0	1	0	0
0	1	0	1	0	0	0	1	0	0	0	1	1	0	1	0	0	0	0	0	1	0	0	0	0	0	1	0	0	1	1	0	0	0	1	1	0	0	0	0	0	0	0	0	0	0	0	1	0	0
0	1	0	1	0	0	0	1	0	0	0	1	1	0	1	0	0	0	0	0	1	0	0	0	0	0	1	0	0	1	1	0	0	0	1	1	0	0	0	0	0	0	0	0	0	1	1	0	1	0
0	1	0	1	0	0	0	1	0	0	0	1	1	1	1	1	0	1	1	1	1	1	0	0	1	1	0	1	0	1	0	1	1	1	1	1	1	1	1	1	0	1	1	1	1	0	0	1	0	0
0	1	0	1	0	0	0	1	0	0	1	1	1	0	1	0	0	0	0	0	1	0	0	0	0	0	1	0	0	1	1	0	0	0	1	1	0	0	0	0	1	0	0	1	1	1	1	0	1	0
0	1	0	1	0	0	0	1	0	0	1	1	1	1	1	1	0	1	1	1	1	1	0	0	1	1	0	1	0	1	0	1	1	1	1	1	1	1	1	1	1	1	1	1	1	0	0	1	0	0
0	1	0	1	0	0	0	1	0	1	0	1	1	0	1	0	0	0	0	0	1	0	0	0	0	0	1	0	1	1	1	0	0	0	1	1	0	0	0	0	0	0	0	0	0	0	0	1	0	0
0	1	0	1	0	0	0	1	0	1	0	1	1	0	1	0	0	0	0	0	1	0	0	0	0	0	1	0	1	1	1	0	0	0	1	1	0	0	0	0	0	0	0	0	0	1	1	0	1	0
0	1	0	1	0	0	0	1	0	1	0	1	1	1	1	1	0	1	1	1	1	1	0	0	1	1	0	1	1	1	1	1	1	1	1	1	1	1	1	1	0	1	1	1	1	0	0	1	0	0
0	1	0	1	0	0	0	1	0	1	1	1	1	0	1	0	0	0	0	0	1	0	0	0	0	0	1	0	1	1	1	0	0	0	1	1	0	0	0	0	1	0	0	1	1	1	1	0	1	0
0	1	0	1	0	0	0	1	0	1	1	1	1	1	1	1	0	1	1	1	1	1	0	0	1	1	0	1	1	1	1	1	1	1	1	1	1	1	1	1	1	1	1	1	1	0	0	1	0	0
0	1	0	1	0	0	0	1	1	0	0	0	1	0	1	0	0	0	0	0	1	0	0	0	0	0	0	0	0	0	0	0	1	1	0	1	0	0	0	0	0	0	0	0	0	0	0	1	0	1
0	1	0	1	0	0	0	1	1	0	0	0	1	0	1	0	0	0	0	0	1	0	0	0	0	0	0	0	0	0	0	0	1	1	0	1	0	0	0	0	0	0	0	0	0	1	1	0	1	0
0	1	0	1	0	0	0	1	1	0	0	0	1	0	1	0	0	0	0	0	1	0	0	0	0	0	0	0	0	0	1	0	0	0	1	1	0	0	0	0	0	0	0	0	0	0	0	1	0	0
0	1	0	1	0	0	0	1	1	0	0	0	1	0	1	0	0	0	0	0	1	0	0	0	0	0	0	0	0	0	1	0	0	0	1	1	0	0	0	0	0	0	0	0	0	1	1	0	1	0
0	1	0	1	0	0	0	1	1	0	1	0	1	0	1	0	0	0	0	0	1	0	0	0	0	0	0	0	0	0	0	0	1	1	0	1	0	0	0	0	1	0	0	1	1	1	1	0	1	0
0	1	0	1	0	0	0	1	1	0	1	0	1	0	1	0	0	0	0	0	1	0	0	0	0	0	0	0	0	0	1	0	0	0	1	1	0	0	0	0	1	0	0	1	1	1	1	0	1	0
0	1	0	1	0	0	0	1	1	1	0	0	1	0	1	0	0	0	0	0	1	0	0	0	0	0	0	0	1	1	1	0	0	0	1	1	0	0	0	0	0	0	0	0	0	0	0	1	0	0
0	1	0	1	0	0	0	1	1	1	0	0	1	0	1	0	0	0	0	0	1	0	0	0	0	0	0	0	1	1	1	0	0	0	1	1	0	0	0	0	0	0	0	0	0	1	1	0	1	0
0	1	0	1	0	0	0	1	1	1	0	0	1	1	1	0	0	1	0	0	1	0	0	0	1	1	0	1	1	1	1	1	1	1	1	1	0	1	0	0	0	0	0	0	0	0	0	1	0	1
0	1	0	1	0	0	0	1	1	1	1	0	1	0	1	0	0	0	0	0	1	0	0	0	0	0	0	0	1	1	1	0	0	0	1	1	0	0	0	0	1	0	0	1	1	1	1	0	1	0
0	1	0	1	0	0	0	1	1	1	1	0	1	1	1	0	0	1	0	0	1	0	0	0	1	1	0	1	1	1	1	1	1	1	1	1	0	1	0	0	1	0	0	1	1	0	0	1	0	0
0	1	0	1	0	0	1	0	0	0	0	1	1	0	1	1	0	0	0	0	1	0	0	0	0	0	1	0	0	1	1	0	0	0	1	1	0	0	0	0	0	1	1	1	1	1	1	0	1	0
0	1	0	1	0	0	1	0	0	0	0	1	1	1	1	1	0	1	1	1	1	1	0	0	1	1	0	1	0	1	0	1	1	1	1	1	1	1	1	1	0	1	1	1	1	0	0	1	0	0
0	1	0	1	0	0	1	0	0	0	1	1	1	0	1	1	0	0	0	0	1	0	0	0	0	0	1	0	0	1	1	0	0	0	1	1	0	0	0	0	1	1	1	1	1	1	1	0	1	0
0	1	0	1	0	0	1	0	0	0	1	1	1	1	1	1	0	1	1	1	1	1	0	0	1	1	0	1	0	1	0	1	1	1	1	1	1	1	1	1	1	1	1	1	1	0	0	1	0	0
0	1	0	1	0	0	1	0	0	1	0	1	1	0	1	1	0	0	0	0	1	0	0	0	0	0	1	0	1	1	1	0	0	0	1	1	0	0	0	0	0	1	1	1	1	1	1	0	1	0
0	1	0	1	0	0	1	0	0	1	0	1	1	1	1	1	0	1	1	1	1	1	0	0	1	1	0	1	1	1	1	1	1	1	1	1	1	1	1	1	0	1	1	1	1	0	0	1	0	0
0	1	0	1	0	0	1	0	0	1	1	1	1	0	1	1	0	0	0	0	1	0	0	0	0	0	1	0	1	1	1	0	0	0	1	1	0	0	0	0	1	1	1	1	1	1	1	0	1	0
0	1	0	1	0	0	1	0	0	1	1	1	1	1	1	1	0	1	1	1	1	1	0	0	1	1	0	1	1	1	1	1	1	1	1	1	1	1	1	1	1	1	1	1	1	0	0	1	0	0
0	1	0	1	0	0	1	0	1	0	0	0	1	0	0	1	0	0	0	0	0	0	0	0	0	0	0	0	0	0	0	0	1	1	1	1	0	0	0	0	0	1	1	1	1	1	1	0	1	0
0	1	0	1	0	0	1	0	1	0	0	0	1	0	1	1	0	0	0	0	1	0	0	0	0	0	0	0	0	0	1	0	0	0	1	1	0	0	0	0	0	1	1	1	1	1	1	0	1	0
0	1	0	1	0	0	1	0	1	0	1	0	1	0	0	1	0	0	0	0	0	0	0	0	0	0	0	0	0	0	0	0	1	1	1	1	0	0	0	0	1	1	1	1	1	1	1	0	1	0
0	1	0	1	0	0	1	0	1	0	1	0	1	0	1	1	0	0	0	0	1	0	0	0	0	0	0	0	0	0	1	0	0	0	1	1	0	0	0	0	1	1	1	1	1	1	1	0	1	0
0	1	0	1	0	0	1	0	1	1	0	0	1	0	1	1	0	0	0	0	1	0	0	0	0	0	0	0	1	1	1	0	0	0	1	1	0	0	0	0	0	1	1	1	1	1	1	0	1	0
0	1	0	1	0	0	1	0	1	1	0	0	1	1	0	1	0	1	0	0	0	0	0	0	1	1	0	1	1	1	1	1	1	1	1	1	0	1	0	0	0	1	1	1	1	0	0	1	0	0
0	1	0	1	0	0	1	0	1	1	1	0	1	0	1	1	0	0	0	0	1	0	0	0	0	0	0	0	1	1	1	0	0	0	1	1	0	0	0	0	1	1	1	1	1	1	1	0	1	0
0	1	0	1	0	0	1	0	1	1	1	0	1	1	0	1	0	1	0	0	0	0	0	0	1	1	0	1	1	1	1	1	1	1	1	1	0	1	0	0	1	1	1	1	1	0	0	1	0	0
0	1	0	1	0	0	1	1	0	0	0	1	1	0	1	1	0	0	0	0	1	0	0	0	0	0	1	0	0	1	1	0	0	0	1	1	0	0	0	0	0	1	1	1	1	1	1	0	1	0
0	1	0	1	0	0	1	1	0	0	0	1	1	1	1	1	0	1	1	1	1	1	0	0	1	1	0	1	0	1	0	1	1	1	1	1	1	1	1	1	0	1	1	1	1	0	0	1	0	0
0	1	0	1	0	0	1	1	0	0	1	1	1	0	1	1	0	0	0	0	1	0	0	0	0	0	1	0	0	1	1	0	0	0	1	1	0	0	0	0	1	1	1	1	1	1	1	0	1	0
0	1	0	1	0	0	1	1	0	0	1	1	1	1	1	1	0	1	1	1	1	1	0	0	1	1	0	1	0	1	0	1	1	1	1	1	1	1	1	1	1	1	1	1	1	0	0	1	0	0
0	1	0	1	0	0	1	1	0	1	0	1	1	0	1	1	0	0	0	0	1	0	0	0	0	0	1	0	1	1	1	0	0	0	1	1	0	0	0	0	0	1	1	1	1	1	1	0	1	0
0	1	0	1	0	0	1	1	0	1	0	1	1	1	1	1	0	1	1	1	1	1	0	0	1	1	0	1	1	1	1	1	1	1	1	1	1	1	1	1	0	1	1	1	1	0	0	1	0	0
0	1	0	1	0	0	1	1	0	1	1	1	1	0	1	1	0	0	0	0	1	0	0	0	0	0	1	0	1	1	1	0	0	0	1	1	0	0	0	0	1	1	1	1	1	1	1	0	1	0
0	1	0	1	0	0	1	1	0	1	1	1	1	1	1	1	0	1	1	1	1	1	0	0	1	1	0	1	1	1	1	1	1	1	1	1	1	1	1	1	1	1	1	1	1	0	0	1	0	0
0	1	0	1	0	0	1	1	1	0	0	0	1	0	1	1	0	0	0	0	1	0	0	0	0	0	0	0	0	0	0	0	1	1	1	1	0	0	0	0	0	1	1	1	1	1	1	0	1	0
0	1	0	1	0	0	1	1	1	0	0	0	1	0	1	1	0	0	0	0	1	0	0	0	0	0	0	0	0	0	1	0	0	0	1	1	0	0	0	0	0	1	1	1	1	1	1	0	1	0
0	1	0	1	0	0	1	1	1	0	1	0	1	0	1	1	0	0	0	0	1	0	0	0	0	0	0	0	0	0	0	0	1	1	1	1	0	0	0	0	1	1	1	1	1	1	1	0	1	0
0	1	0	1	0	0	1	1	1	0	1	0	1	0	1	1	0	0	0	0	1	0	0	0	0	0	0	0	0	0	1	0	0	0	1	1	0	0	0	0	1	1	1	1	1	1	1	0	1	0
0	1	0	1	0	0	1	1	1	1	0	0	1	0	1	1	0	0	0	0	1	0	0	0	0	0	0	0	1	1	1	0	0	0	1	1	0	0	0	0	0	1	1	1	1	1	1	0	1	0
0	1	0	1	0	0	1	1	1	1	0	0	1	1	1	1	0	1	0	0	1	0	0	0	1	1	0	1	1	1	1	1	1	1	1	1	0	1	0	0	0	1	1	1	1	0	0	1	0	0
0	1	0	1	0	0	1	1	1	1	1	0	1	0	1	1	0	0	0	0	1	0	0	0	0	0	0	0	1	1	1	0	0	0	1	1	0	0	0	0	1	1	1	1	1	1	1	0	1	0
0	1	0	1	0	0	1	1	1	1	1	0	1	1	1	1	0	1	0	0	1	0	0	0	1	1	0	1	1	1	1	1	1	1	1	1	0	1	0	0	1	1	1	1	1	0	0	1	0	0
0	1	0	1	0	1	0	0	0	0	0	1	1	0	1	0	0	0	0	0	1	0	0	0	0	0	1	0	0	1	1	0	0	0	1	1	0	0	0	0	0	0	0	0	0	0	0	1	0	0
0	1	0	1	0	1	0	0	0	0	0	1	1	0	1	0	0	0	0	0	1	0	0	0	0	0	1	0	0	1	1	0	0	0	1	1	0	0	0	0	0	0	0	0	0	1	1	0	1	0
0	1	0	1	0	1	0	0	0	0	0	1	1	1	1	1	0	1	1	1	1	1	0	0	1	1	0	1	0	1	0	1	1	1	1	1	1	1	1	1	0	1	1	1	1	0	0	1	0	0
0	1	0	1	0	1	0	0	0	0	1	1	1	0	1	0	0	0	0	0	1	0	0	0	0	0	1	0	0	1	1	0	0	0	1	1	0	0	0	0	1	0	0	1	1	1	1	0	1	0
0	1	0	1	0	1	0	0	0	0	1	1	1	1	1	1	0	1	1	1	1	1	0	0	1	1	0	1	0	1	0	1	1	1	1	1	1	1	1	1	1	1	1	1	1	0	0	1	0	0
0	1	0	1	0	1	0	0	0	1	0	1	1	0	1	0	0	0	0	0	1	0	0	0	0	0	1	0	1	1	1	0	0	0	1	1	0	0	0	0	0	0	0	0	0	0	0	1	0	0
0	1	0	1	0	1	0	0	0	1	0	1	1	0	1	0	0	0	0	0	1	0	0	0	0	0	1	0	1	1	1	0	0	0	1	1	0	0	0	0	0	0	0	0	0	1	1	0	1	0
0	1	0	1	0	1	0	0	0	1	0	1	1	1	1	1	0	1	1	1	1	1	0	0	1	1	0	1	1	1	1	1	1	1	1	1	1	1	1	1	0	1	1	1	1	0	0	1	0	0
0	1	0	1	0	1	0	0	0	1	1	1	1	0	1	0	0	0	0	0	1	0	0	0	0	0	1	0	1	1	1	0	0	0	1	1	0	0	0	0	1	0	0	1	1	1	1	0	1	0
0	1	0	1	0	1	0	0	0	1	1	1	1	1	1	1	0	1	1	1	1	1	0	0	1	1	0	1	1	1	1	1	1	1	1	1	1	1	1	1	1	1	1	1	1	0	0	1	0	0
0	1	0	1	0	1	0	0	1	0	0	0	1	0	1	0	0	0	0	0	0	0	0	0	0	0	0	0	0	0	0	0	1	1	0	1	0	0	0	0	0	0	0	0	0	0	0	1	0	1
0	1	0	1	0	1	0	0	1	0	0	0	1	0	1	0	0	0	0	0	0	0	0	0	0	0	0	0	0	0	0	0	1	1	0	1	0	0	0	0	0	0	0	0	0	1	1	0	1	0
0	1	0	1	0	1	0	0	1	0	0	0	1	0	1	0	0	0	0	0	1	0	0	0	0	0	0	0	0	0	1	0	0	0	1	1	0	0	0	0	0	0	0	0	0	0	0	1	0	0
0	1	0	1	0	1	0	0	1	0	0	0	1	0	1	0	0	0	0	0	1	0	0	0	0	0	0	0	0	0	1	0	0	0	1	1	0	0	0	0	0	0	0	0	0	1	1	0	1	0
0	1	0	1	0	1	0	0	1	0	1	0	1	0	1	0	0	0	0	0	0	0	0	0	0	0	0	0	0	0	0	0	1	1	0	1	0	0	0	0	1	0	0	1	1	1	1	0	1	0
0	1	0	1	0	1	0	0	1	0	1	0	1	0	1	0	0	0	0	0	1	0	0	0	0	0	0	0	0	0	1	0	0	0	1	1	0	0	0	0	1	0	0	1	1	1	1	0	1	0
0	1	0	1	0	1	0	0	1	1	0	0	1	0	1	0	0	0	0	0	1	0	0	0	0	0	0	0	1	1	1	0	0	0	1	1	0	0	0	0	0	0	0	0	0	0	0	1	0	0
0	1	0	1	0	1	0	0	1	1	0	0	1	0	1	0	0	0	0	0	1	0	0	0	0	0	0	0	1	1	1	0	0	0	1	1	0	0	0	0	0	0	0	0	0	1	1	0	1	0
0	1	0	1	0	1	0	0	1	1	0	0	1	1	1	0	0	1	0	0	0	0	0	0	1	1	0	1	1	1	1	1	1	1	1	1	0	1	0	0	0	0	0	0	0	0	0	1	0	1
0	1	0	1	0	1	0	0	1	1	1	0	1	0	1	0	0	0	0	0	1	0	0	0	0	0	0	0	1	1	1	0	0	0	1	1	0	0	0	0	1	0	0	1	1	1	1	0	1	0
0	1	0	1	0	1	0	0	1	1	1	0	1	1	1	0	0	1	0	0	0	0	0	0	1	1	0	1	1	1	1	1	1	1	1	1	0	1	0	0	1	0	0	1	1	0	0	1	0	0
0	1	0	1	0	1	0	1	0	0	0	1	1	0	1	0	0	0	0	0	1	0	0	0	0	0	1	0	0	1	1	0	0	0	1	1	0	0	0	0	0	0	0	0	0	0	0	1	0	0
0	1	0	1	0	1	0	1	0	0	0	1	1	0	1	0	0	0	0	0	1	0	0	0	0	0	1	0	0	1	1	0	0	0	1	1	0	0	0	0	0	0	0	0	0	1	1	0	1	0
0	1	0	1	0	1	0	1	0	0	0	1	1	1	1	1	0	1	1	1	1	1	0	0	1	1	0	1	0	1	0	1	1	1	1	1	1	1	1	1	0	1	1	1	1	0	0	1	0	0
0	1	0	1	0	1	0	1	0	0	1	1	1	0	1	0	0	0	0	0	1	0	0	0	0	0	1	0	0	1	1	0	0	0	1	1	0	0	0	0	1	0	0	1	1	1	1	0	1	0
0	1	0	1	0	1	0	1	0	0	1	1	1	1	1	1	0	1	1	1	1	1	0	0	1	1	0	1	0	1	0	1	1	1	1	1	1	1	1	1	1	1	1	1	1	0	0	1	0	0
0	1	0	1	0	1	0	1	0	1	0	1	1	0	1	0	0	0	0	0	1	0	0	0	0	0	1	0	1	1	1	0	0	0	1	1	0	0	0	0	0	0	0	0	0	0	0	1	0	0
0	1	0	1	0	1	0	1	0	1	0	1	1	0	1	0	0	0	0	0	1	0	0	0	0	0	1	0	1	1	1	0	0	0	1	1	0	0	0	0	0	0	0	0	0	1	1	0	1	0
0	1	0	1	0	1	0	1	0	1	0	1	1	1	1	1	0	1	1	1	1	1	0	0	1	1	0	1	1	1	1	1	1	1	1	1	1	1	1	1	0	1	1	1	1	0	0	1	0	0
0	1	0	1	0	1	0	1	0	1	1	1	1	0	1	0	0	0	0	0	1	0	0	0	0	0	1	0	1	1	1	0	0	0	1	1	0	0	0	0	1	0	0	1	1	1	1	0	1	0
0	1	0	1	0	1	0	1	0	1	1	1	1	1	1	1	0	1	1	1	1	1	0	0	1	1	0	1	1	1	1	1	1	1	1	1	1	1	1	1	1	1	1	1	1	0	0	1	0	0
0	1	0	1	0	1	0	1	1	0	0	0	1	0	1	0	0	0	0	0	1	0	0	0	0	0	0	0	0	0	0	0	1	1	0	1	0	0	0	0	0	0	0	0	0	0	0	1	0	1
0	1	0	1	0	1	0	1	1	0	0	0	1	0	1	0	0	0	0	0	1	0	0	0	0	0	0	0	0	0	0	0	1	1	0	1	0	0	0	0	0	0	0	0	0	1	1	0	1	0
0	1	0	1	0	1	0	1	1	0	0	0	1	0	1	0	0	0	0	0	1	0	0	0	0	0	0	0	0	0	1	0	0	0	1	1	0	0	0	0	0	0	0	0	0	0	0	1	0	0
0	1	0	1	0	1	0	1	1	0	0	0	1	0	1	0	0	0	0	0	1	0	0	0	0	0	0	0	0	0	1	0	0	0	1	1	0	0	0	0	0	0	0	0	0	1	1	0	1	0
0	1	0	1	0	1	0	1	1	0	1	0	1	0	1	0	0	0	0	0	1	0	0	0	0	0	0	0	0	0	0	0	1	1	0	1	0	0	0	0	1	0	0	1	1	1	1	0	1	0
0	1	0	1	0	1	0	1	1	0	1	0	1	0	1	0	0	0	0	0	1	0	0	0	0	0	0	0	0	0	1	0	0	0	1	1	0	0	0	0	1	0	0	1	1	1	1	0	1	0
0	1	0	1	0	1	0	1	1	1	0	0	1	0	1	0	0	0	0	0	1	0	0	0	0	0	0	0	1	1	1	0	0	0	1	1	0	0	0	0	0	0	0	0	0	0	0	1	0	0
0	1	0	1	0	1	0	1	1	1	0	0	1	0	1	0	0	0	0	0	1	0	0	0	0	0	0	0	1	1	1	0	0	0	1	1	0	0	0	0	0	0	0	0	0	1	1	0	1	0
0	1	0	1	0	1	0	1	1	1	0	0	1	1	1	0	0	1	0	0	1	0	0	0	1	1	0	1	1	1	1	1	1	1	1	1	0	1	0	0	0	0	0	0	0	0	0	1	0	1
0	1	0	1	0	1	0	1	1	1	1	0	1	0	1	0	0	0	0	0	1	0	0	0	0	0	0	0	1	1	1	0	0	0	1	1	0	0	0	0	1	0	0	1	1	1	1	0	1	0
0	1	0	1	0	1	0	1	1	1	1	0	1	1	1	0	0	1	0	0	1	0	0	0	1	1	0	1	1	1	1	1	1	1	1	1	0	1	0	0	1	0	0	1	1	0	0	1	0	0
0	1	0	1	0	1	1	0	0	0	0	1	1	0	1	1	0	0	0	0	1	0	0	0	0	0	1	0	0	1	1	0	0	0	1	1	0	0	0	0	0	1	1	1	1	1	1	0	1	0
0	1	0	1	0	1	1	0	0	0	0	1	1	1	1	1	0	1	1	1	1	1	0	0	1	1	0	1	0	1	0	1	1	1	1	1	1	1	1	1	0	1	1	1	1	0	0	1	0	0
0	1	0	1	0	1	1	0	0	0	1	1	1	0	1	1	0	0	0	0	1	0	0	0	0	0	1	0	0	1	1	0	0	0	1	1	0	0	0	0	1	1	1	1	1	1	1	0	1	0
0	1	0	1	0	1	1	0	0	0	1	1	1	1	1	1	0	1	1	1	1	1	0	0	1	1	0	1	0	1	0	1	1	1	1	1	1	1	1	1	1	1	1	1	1	0	0	1	0	0
0	1	0	1	0	1	1	0	0	1	0	1	1	0	1	1	0	0	0	0	1	0	0	0	0	0	1	0	1	1	1	0	0	0	1	1	0	0	0	0	0	1	1	1	1	1	1	0	1	0
0	1	0	1	0	1	1	0	0	1	0	1	1	1	1	1	0	1	1	1	1	1	0	0	1	1	0	1	1	1	1	1	1	1	1	1	1	1	1	1	0	1	1	1	1	0	0	1	0	0
0	1	0	1	0	1	1	0	0	1	1	1	1	0	1	1	0	0	0	0	1	0	0	0	0	0	1	0	1	1	1	0	0	0	1	1	0	0	0	0	1	1	1	1	1	1	1	0	1	0
0	1	0	1	0	1	1	0	0	1	1	1	1	1	1	1	0	1	1	1	1	1	0	0	1	1	0	1	1	1	1	1	1	1	1	1	1	1	1	1	1	1	1	1	1	0	0	1	0	0
0	1	0	1	0	1	1	0	1	0	0	0	1	0	1	1	0	0	0	0	0	0	0	0	0	0	0	0	0	0	0	0	1	1	1	1	0	0	0	0	0	1	1	1	1	1	1	0	1	0
0	1	0	1	0	1	1	0	1	0	0	0	1	0	1	1	0	0	0	0	1	0	0	0	0	0	0	0	0	0	1	0	0	0	1	1	0	0	0	0	0	1	1	1	1	1	1	0	1	0
0	1	0	1	0	1	1	0	1	0	1	0	1	0	1	1	0	0	0	0	0	0	0	0	0	0	0	0	0	0	0	0	1	1	1	1	0	0	0	0	1	1	1	1	1	1	1	0	1	0
0	1	0	1	0	1	1	0	1	0	1	0	1	0	1	1	0	0	0	0	1	0	0	0	0	0	0	0	0	0	1	0	0	0	1	1	0	0	0	0	1	1	1	1	1	1	1	0	1	0
0	1	0	1	0	1	1	0	1	1	0	0	1	0	1	1	0	0	0	0	1	0	0	0	0	0	0	0	1	1	1	0	0	0	1	1	0	0	0	0	0	1	1	1	1	1	1	0	1	0
0	1	0	1	0	1	1	0	1	1	0	0	1	1	1	1	0	1	0	0	0	0	0	0	1	1	0	1	1	1	1	1	1	1	1	1	0	1	0	0	0	1	1	1	1	0	0	1	0	0
0	1	0	1	0	1	1	0	1	1	1	0	1	0	1	1	0	0	0	0	1	0	0	0	0	0	0	0	1	1	1	0	0	0	1	1	0	0	0	0	1	1	1	1	1	1	1	0	1	0
0	1	0	1	0	1	1	0	1	1	1	0	1	1	1	1	0	1	0	0	0	0	0	0	1	1	0	1	1	1	1	1	1	1	1	1	0	1	0	0	1	1	1	1	1	0	0	1	0	0
0	1	0	1	0	1	1	1	0	0	0	1	1	0	1	1	0	0	0	0	1	0	0	0	0	0	1	0	0	1	1	0	0	0	1	1	0	0	0	0	0	1	1	1	1	1	1	0	1	0
0	1	0	1	0	1	1	1	0	0	0	1	1	1	1	1	0	1	1	1	1	1	0	0	1	1	0	1	0	1	0	1	1	1	1	1	1	1	1	1	0	1	1	1	1	0	0	1	0	0
0	1	0	1	0	1	1	1	0	0	1	1	1	0	1	1	0	0	0	0	1	0	0	0	0	0	1	0	0	1	1	0	0	0	1	1	0	0	0	0	1	1	1	1	1	1	1	0	1	0
0	1	0	1	0	1	1	1	0	0	1	1	1	1	1	1	0	1	1	1	1	1	0	0	1	1	0	1	0	1	0	1	1	1	1	1	1	1	1	1	1	1	1	1	1	0	0	1	0	0
0	1	0	1	0	1	1	1	0	1	0	1	1	0	1	1	0	0	0	0	1	0	0	0	0	0	1	0	1	1	1	0	0	0	1	1	0	0	0	0	0	1	1	1	1	1	1	0	1	0
0	1	0	1	0	1	1	1	0	1	0	1	1	1	1	1	0	1	1	1	1	1	0	0	1	1	0	1	1	1	1	1	1	1	1	1	1	1	1	1	0	1	1	1	1	0	0	1	0	0
0	1	0	1	0	1	1	1	0	1	1	1	1	0	1	1	0	0	0	0	1	0	0	0	0	0	1	0	1	1	1	0	0	0	1	1	0	0	0	0	1	1	1	1	1	1	1	0	1	0
0	1	0	1	0	1	1	1	0	1	1	1	1	1	1	1	0	1	1	1	1	1	0	0	1	1	0	1	1	1	1	1	1	1	1	1	1	1	1	1	1	1	1	1	1	0	0	1	0	0
0	1	0	1	0	1	1	1	1	0	0	0	1	0	1	1	0	0	0	0	1	0	0	0	0	0	0	0	0	0	0	0	1	1	1	1	0	0	0	0	0	1	1	1	1	1	1	0	1	0
0	1	0	1	0	1	1	1	1	0	0	0	1	0	1	1	0	0	0	0	1	0	0	0	0	0	0	0	0	0	1	0	0	0	1	1	0	0	0	0	0	1	1	1	1	1	1	0	1	0
0	1	0	1	0	1	1	1	1	0	1	0	1	0	1	1	0	0	0	0	1	0	0	0	0	0	0	0	0	0	0	0	1	1	1	1	0	0	0	0	1	1	1	1	1	1	1	0	1	0
0	1	0	1	0	1	1	1	1	0	1	0	1	0	1	1	0	0	0	0	1	0	0	0	0	0	0	0	0	0	1	0	0	0	1	1	0	0	0	0	1	1	1	1	1	1	1	0	1	0
0	1	0	1	0	1	1	1	1	1	0	0	1	0	1	1	0	0	0	0	1	0	0	0	0	0	0	0	1	1	1	0	0	0	1	1	0	0	0	0	0	1	1	1	1	1	1	0	1	0
0	1	0	1	0	1	1	1	1	1	0	0	1	1	1	1	0	1	0	0	1	0	0	0	1	1	0	1	1	1	1	1	1	1	1	1	0	1	0	0	0	1	1	1	1	0	0	1	0	0
0	1	0	1	0	1	1	1	1	1	1	0	1	0	1	1	0	0	0	0	1	0	0	0	0	0	0	0	1	1	1	0	0	0	1	1	0	0	0	0	1	1	1	1	1	1	1	0	1	0
0	1	0	1	0	1	1	1	1	1	1	0	1	1	1	1	0	1	0	0	1	0	0	0	1	1	0	1	1	1	1	1	1	1	1	1	0	1	0	0	1	1	1	1	1	0	0	1	0	0
0	1	0	1	1	0	0	0	0	0	0	1	1	1	1	0	0	0	0	0	1	0	0	0	0	0	1	0	0	1	1	0	0	0	1	1	0	0	0	0	0	0	0	0	0	0	0	1	0	0
0	1	0	1	1	0	0	0	0	0	0	1	1	1	1	0	0	0	0	0	1	0	0	0	0	0	1	0	0	1	1	0	0	0	1	1	0	0	0	0	0	0	0	0	0	1	1	0	1	0
0	1	0	1	1	0	0	0	0	0	0	1	1	1	1	1	0	1	1	1	1	1	0	0	1	1	0	1	0	1	0	1	1	1	1	1	1	1	1	1	0	1	1	1	1	0	0	1	0	0
0	1	0	1	1	0	0	0	0	0	1	1	1	1	1	0	0	0	0	0	1	0	0	0	0	0	1	0	0	1	1	0	0	0	1	1	0	0	0	0	1	0	0	1	1	1	1	0	1	0
0	1	0	1	1	0	0	0	0	0	1	1	1	1	1	1	0	1	1	1	1	1	0	0	1	1	0	1	0	1	0	1	1	1	1	1	1	1	1	1	1	1	1	1	1	0	0	1	0	0
0	1	0	1	1	0	0	0	0	1	0	1	1	1	1	0	0	0	0	0	1	0	0	0	0	0	1	0	1	1	1	0	0	0	1	1	0	0	0	0	0	0	0	0	0	0	0	1	0	0
0	1	0	1	1	0	0	0	0	1	0	1	1	1	1	0	0	0	0	0	1	0	0	0	0	0	1	0	1	1	1	0	0	0	1	1	0	0	0	0	0	0	0	0	0	1	1	0	1	0
0	1	0	1	1	0	0	0	0	1	0	1	1	1	1	1	0	1	1	1	1	1	0	0	1	1	0	1	1	1	1	1	1	1	1	1	1	1	1	1	0	1	1	1	1	0	0	1	0	0
0	1	0	1	1	0	0	0	0	1	1	1	1	1	1	0	0	0	0	0	1	0	0	0	0	0	1	0	1	1	1	0	0	0	1	1	0	0	0	0	1	0	0	1	1	1	1	0	1	0
0	1	0	1	1	0	0	0	0	1	1	1	1	1	1	1	0	1	1	1	1	1	0	0	1	1	0	1	1	1	1	1	1	1	1	1	1	1	1	1	1	1	1	1	1	0	0	1	0	0
0	1	0	1	1	0	0	0	1	0	0	0	1	1	0	0	0	0	0	0	0	0	0	0	0	1	0	0	0	0	0	0	1	1	0	1	0	0	0	0	0	0	0	0	0	0	0	1	0	1
0	1	0	1	1	0	0	0	1	0	0	0	1	1	0	0	0	0	0	0	0	0	0	0	0	1	0	0	0	0	0	0	1	1	0	1	0	0	0	0	0	0	0	0	0	1	1	0	1	0
0	1	0	1	1	0	0	0	1	0	0	0	1	1	1	0	0	0	0	0	1	0	0	0	0	0	0	0	0	0	1	0	0	0	1	1	0	0	0	0	0	0	0	0	0	0	0	1	0	0
0	1	0	1	1	0	0	0	1	0	0	0	1	1	1	0	0	0	0	0	1	0	0	0	0	0	0	0	0	0	1	0	0	0	1	1	0	0	0	0	0	0	0	0	0	1	1	0	1	0
0	1	0	1	1	0	0	0	1	0	1	0	1	1	0	0	0	0	0	0	0	0	0	0	0	1	0	0	0	0	0	0	1	1	0	1	0	0	0	0	1	0	0	1	1	1	1	0	1	0
0	1	0	1	1	0	0	0	1	0	1	0	1	1	1	0	0	0	0	0	1	0	0	0	0	0	0	0	0	0	1	0	0	0	1	1	0	0	0	0	1	0	0	1	1	1	1	0	1	0
0	1	0	1	1	0	0	0	1	1	0	0	1	1	0	0	0	1	0	0	0	0	0	0	1	1	0	1	1	1	1	1	1	1	1	1	0	1	0	0	0	0	0	0	0	0	0	1	0	1
0	1	0	1	1	0	0	0	1	1	0	0	1	1	1	0	0	0	0	0	1	0	0	0	0	0	0	0	1	1	1	0	0	0	1	1	0	0	0	0	0	0	0	0	0	0	0	1	0	0
0	1	0	1	1	0	0	0	1	1	0	0	1	1	1	0	0	0	0	0	1	0	0	0	0	0	0	0	1	1	1	0	0	0	1	1	0	0	0	0	0	0	0	0	0	1	1	0	1	0
0	1	0	1	1	0	0	0	1	1	1	0	1	1	0	0	0	1	0	0	0	0	0	0	1	1	0	1	1	1	1	1	1	1	1	1	0	1	0	0	1	0	0	1	1	0	0	1	0	0
0	1	0	1	1	0	0	0	1	1	1	0	1	1	1	0	0	0	0	0	1	0	0	0	0	0	0	0	1	1	1	0	0	0	1	1	0	0	0	0	1	0	0	1	1	1	1	0	1	0
0	1	0	1	1	0	0	1	0	0	0	1	1	1	1	0	0	0	0	0	1	0	0	0	0	0	1	0	0	1	1	0	0	0	1	1	0	0	0	0	0	0	0	0	0	0	0	1	0	0
0	1	0	1	1	0	0	1	0	0	0	1	1	1	1	0	0	0	0	0	1	0	0	0	0	0	1	0	0	1	1	0	0	0	1	1	0	0	0	0	0	0	0	0	0	1	1	0	1	0
0	1	0	1	1	0	0	1	0	0	0	1	1	1	1	1	0	1	1	1	1	1	0	0	1	1	0	1	0	1	0	1	1	1	1	1	1	1	1	1	0	1	1	1	1	0	0	1	0	0
0	1	0	1	1	0	0	1	0	0	1	1	1	1	1	0	0	0	0	0	1	0	0	0	0	0	1	0	0	1	1	0	0	0	1	1	0	0	0	0	1	0	0	1	1	1	1	0	1	0
0	1	0	1	1	0	0	1	0	0	1	1	1	1	1	1	0	1	1	1	1	1	0	0	1	1	0	1	0	1	0	1	1	1	1	1	1	1	1	1	1	1	1	1	1	0	0	1	0	0
0	1	0	1	1	0	0	1	0	1	0	1	1	1	1	0	0	0	0	0	1	0	0	0	0	0	1	0	1	1	1	0	0	0	1	1	0	0	0	0	0	0	0	0	0	0	0	1	0	0
0	1	0	1	1	0	0	1	0	1	0	1	1	1	1	0	0	0	0	0	1	0	0	0	0	0	1	0	1	1	1	0	0	0	1	1	0	0	0	0	0	0	0	0	0	1	1	0	1	0
0	1	0	1	1	0	0	1	0	1	0	1	1	1	1	1	0	1	1	1	1	1	0	0	1	1	0	1	1	1	1	1	1	1	1	1	1	1	1	1	0	1	1	1	1	0	0	1	0	0
0	1	0	1	1	0	0	1	0	1	1	1	1	1	1	0	0	0	0	0	1	0	0	0	0	0	1	0	1	1	1	0	0	0	1	1	0	0	0	0	1	0	0	1	1	1	1	0	1	0
0	1	0	1	1	0	0	1	0	1	1	1	1	1	1	1	0	1	1	1	1	1	0	0	1	1	0	1	1	1	1	1	1	1	1	1	1	1	1	1	1	1	1	1	1	0	0	1	0	0
0	1	0	1	1	0	0	1	1	0	0	0	1	1	1	0	0	0	0	0	1	0	0	0	0	0	0	0	0	0	1	0	0	0	1	1	0	0	0	0	0	0	0	0	0	0	0	1	0	0
0	1	0	1	1	0	0	1	1	0	0	0	1	1	1	0	0	0	0	0	1	0	0	0	0	0	0	0	0	0	1	0	0	0	1	1	0	0	0	0	0	0	0	0	0	1	1	0	1	0
0	1	0	1	1	0	0	1	1	0	0	0	1	1	1	0	0	0	0	0	1	0	0	0	0	1	0	0	0	0	0	0	1	1	0	1	0	0	0	0	0	0	0	0	0	0	0	1	0	1
0	1	0	1	1	0	0	1	1	0	0	0	1	1	1	0	0	0	0	0	1	0	0	0	0	1	0	0	0	0	0	0	1	1	0	1	0	0	0	0	0	0	0	0	0	1	1	0	1	0
0	1	0	1	1	0	0	1	1	0	1	0	1	1	1	0	0	0	0	0	1	0	0	0	0	0	0	0	0	0	1	0	0	0	1	1	0	0	0	0	1	0	0	1	1	1	1	0	1	0
0	1	0	1	1	0	0	1	1	0	1	0	1	1	1	0	0	0	0	0	1	0	0	0	0	1	0	0	0	0	0	0	1	1	0	1	0	0	0	0	1	0	0	1	1	1	1	0	1	0
0	1	0	1	1	0	0	1	1	1	0	0	1	1	1	0	0	0	0	0	1	0	0	0	0	0	0	0	1	1	1	0	0	0	1	1	0	0	0	0	0	0	0	0	0	0	0	1	0	0
0	1	0	1	1	0	0	1	1	1	0	0	1	1	1	0	0	0	0	0	1	0	0	0	0	0	0	0	1	1	1	0	0	0	1	1	0	0	0	0	0	0	0	0	0	1	1	0	1	0
0	1	0	1	1	0	0	1	1	1	0	0	1	1	1	0	0	1	0	0	1	0	0	0	1	1	0	1	1	1	1	1	1	1	1	1	0	1	0	0	0	0	0	0	0	0	0	1	0	1
0	1	0	1	1	0	0	1	1	1	1	0	1	1	1	0	0	0	0	0	1	0	0	0	0	0	0	0	1	1	1	0	0	0	1	1	0	0	0	0	1	0	0	1	1	1	1	0	1	0
0	1	0	1	1	0	0	1	1	1	1	0	1	1	1	0	0	1	0	0	1	0	0	0	1	1	0	1	1	1	1	1	1	1	1	1	0	1	0	0	1	0	0	1	1	0	0	1	0	0
0	1	0	1	1	0	1	0	0	0	0	1	1	1	1	1	0	0	0	0	1	0	0	0	0	0	1	0	0	1	1	0	0	0	1	1	0	0	0	0	0	1	1	1	1	1	1	0	1	0
0	1	0	1	1	0	1	0	0	0	0	1	1	1	1	1	0	1	1	1	1	1	0	0	1	1	0	1	0	1	0	1	1	1	1	1	1	1	1	1	0	1	1	1	1	0	0	1	0	0
0	1	0	1	1	0	1	0	0	0	1	1	1	1	1	1	0	0	0	0	1	0	0	0	0	0	1	0	0	1	1	0	0	0	1	1	0	0	0	0	1	1	1	1	1	1	1	0	1	0
0	1	0	1	1	0	1	0	0	0	1	1	1	1	1	1	0	1	1	1	1	1	0	0	1	1	0	1	0	1	0	1	1	1	1	1	1	1	1	1	1	1	1	1	1	0	0	1	0	0
0	1	0	1	1	0	1	0	0	1	0	1	1	1	1	1	0	0	0	0	1	0	0	0	0	0	1	0	1	1	1	0	0	0	1	1	0	0	0	0	0	1	1	1	1	1	1	0	1	0
0	1	0	1	1	0	1	0	0	1	0	1	1	1	1	1	0	1	1	1	1	1	0	0	1	1	0	1	1	1	1	1	1	1	1	1	1	1	1	1	0	1	1	1	1	0	0	1	0	0
0	1	0	1	1	0	1	0	0	1	1	1	1	1	1	1	0	0	0	0	1	0	0	0	0	0	1	0	1	1	1	0	0	0	1	1	0	0	0	0	1	1	1	1	1	1	1	0	1	0
0	1	0	1	1	0	1	0	0	1	1	1	1	1	1	1	0	1	1	1	1	1	0	0	1	1	0	1	1	1	1	1	1	1	1	1	1	1	1	1	1	1	1	1	1	0	0	1	0	0
0	1	0	1	1	0	1	0	1	0	0	0	1	1	0	1	0	0	0	0	0	0	0	0	0	1	0	0	0	0	0	0	1	1	1	1	0	0	0	0	0	1	1	1	1	1	1	0	1	0
0	1	0	1	1	0	1	0	1	0	0	0	1	1	1	1	0	0	0	0	1	0	0	0	0	0	0	0	0	0	1	0	0	0	1	1	0	0	0	0	0	1	1	1	1	1	1	0	1	0
0	1	0	1	1	0	1	0	1	0	1	0	1	1	0	1	0	0	0	0	0	0	0	0	0	1	0	0	0	0	0	0	1	1	1	1	0	0	0	0	1	1	1	1	1	1	1	0	1	0
0	1	0	1	1	0	1	0	1	0	1	0	1	1	1	1	0	0	0	0	1	0	0	0	0	0	0	0	0	0	1	0	0	0	1	1	0	0	0	0	1	1	1	1	1	1	1	0	1	0
0	1	0	1	1	0	1	0	1	1	0	0	1	1	0	1	0	1	0	0	0	0	0	0	1	1	0	1	1	1	1	1	1	1	1	1	0	1	0	0	0	1	1	1	1	0	0	1	0	0
0	1	0	1	1	0	1	0	1	1	0	0	1	1	1	1	0	0	0	0	1	0	0	0	0	0	0	0	1	1	1	0	0	0	1	1	0	0	0	0	0	1	1	1	1	1	1	0	1	0
0	1	0	1	1	0	1	0	1	1	1	0	1	1	0	1	0	1	0	0	0	0	0	0	1	1	0	1	1	1	1	1	1	1	1	1	0	1	0	0	1	1	1	1	1	0	0	1	0	0
0	1	0	1	1	0	1	0	1	1	1	0	1	1	1	1	0	0	0	0	1	0	0	0	0	0	0	0	1	1	1	0	0	0	1	1	0	0	0	0	1	1	1	1	1	1	1	0	1	0
0	1	0	1	1	0	1	1	0	0	0	1	1	1	1	1	0	0	0	0	1	0	0	0	0	0	1	0	0	1	1	0	0	0	1	1	0	0	0	0	0	1	1	1	1	1	1	0	1	0
0	1	0	1	1	0	1	1	0	0	0	1	1	1	1	1	0	1	1	1	1	1	0	0	1	1	0	1	0	1	0	1	1	1	1	1	1	1	1	1	0	1	1	1	1	0	0	1	0	0
0	1	0	1	1	0	1	1	0	0	1	1	1	1	1	1	0	0	0	0	1	0	0	0	0	0	1	0	0	1	1	0	0	0	1	1	0	0	0	0	1	1	1	1	1	1	1	0	1	0
0	1	0	1	1	0	1	1	0	0	1	1	1	1	1	1	0	1	1	1	1	1	0	0	1	1	0	1	0	1	0	1	1	1	1	1	1	1	1	1	1	1	1	1	1	0	0	1	0	0
0	1	0	1	1	0	1	1	0	1	0	1	1	1	1	1	0	0	0	0	1	0	0	0	0	0	1	0	1	1	1	0	0	0	1	1	0	0	0	0	0	1	1	1	1	1	1	0	1	0
0	1	0	1	1	0	1	1	0	1	0	1	1	1	1	1	0	1	1	1	1	1	0	0	1	1	0	1	1	1	1	1	1	1	1	1	1	1	1	1	0	1	1	1	1	0	0	1	0	0
0	1	0	1	1	0	1	1	0	1	1	1	1	1	1	1	0	0	0	0	1	0	0	0	0	0	1	0	1	1	1	0	0	0	1	1	0	0	0	0	1	1	1	1	1	1	1	0	1	0
0	1	0	1	1	0	1	1	0	1	1	1	1	1	1	1	0	1	1	1	1	1	0	0	1	1	0	1	1	1	1	1	1	1	1	1	1	1	1	1	1	1	1	1	1	0	0	1	0	0
0	1	0	1	1	0	1	1	1	0	0	0	1	1	1	1	0	0	0	0	1	0	0	0	0	0	0	0	0	0	1	0	0	0	1	1	0	0	0	0	0	1	1	1	1	1	1	0	1	0
0	1	0	1	1	0	1	1	1	0	0	0	1	1	1	1	0	0	0	0	1	0	0	0	0	1	0	0	0	0	0	0	1	1	1	1	0	0	0	0	0	1	1	1	1	1	1	0	1	0
0	1	0	1	1	0	1	1	1	0	1	0	1	1	1	1	0	0	0	0	1	0	0	0	0	0	0	0	0	0	1	0	0	0	1	1	0	0	0	0	1	1	1	1	1	1	1	0	1	0
0	1	0	1	1	0	1	1	1	0	1	0	1	1	1	1	0	0	0	0	1	0	0	0	0	1	0	0	0	0	0	0	1	1	1	1	0	0	0	0	1	1	1	1	1	1	1	0	1	0
0	1	0	1	1	0	1	1	1	1	0	0	1	1	1	1	0	0	0	0	1	0	0	0	0	0	0	0	1	1	1	0	0	0	1	1	0	0	0	0	0	1	1	1	1	1	1	0	1	0
0	1	0	1	1	0	1	1	1	1	0	0	1	1	1	1	0	1	0	0	1	0	0	0	1	1	0	1	1	1	1	1	1	1	1	1	0	1	0	0	0	1	1	1	1	0	0	1	0	0
0	1	0	1	1	0	1	1	1	1	1	0	1	1	1	1	0	0	0	0	1	0	0	0	0	0	0	0	1	1	1	0	0	0	1	1	0	0	0	0	1	1	1	1	1	1	1	0	1	0
0	1	0	1	1	0	1	1	1	1	1	0	1	1	1	1	0	1	0	0	1	0	0	0	1	1	0	1	1	1	1	1	1	1	1	1	0	1	0	0	1	1	1	1	1	0	0	1	0	0
0	1	0	1	1	1	0	0	0	0	0	1	1	1	1	0	0	0	0	0	1	0	0	0	0	0	1	0	0	1	1	0	0	0	1	1	0	0	0	0	0	0	0	0	0	0	0	1	0	0
0	1	0	1	1	1	0	0	0	0	0	1	1	1	1	0	0	0	0	0	1	0	0	0	0	0	1	0	0	1	1	0	0	0	1	1	0	0	0	0	0	0	0	0	0	1	1	0	1	0
0	1	0	1	1	1	0	0	0	0	0	1	1	1	1	1	0	1	1	1	1	1	0	0	1	1	0	1	0	1	0	1	1	1	1	1	1	1	1	1	0	1	1	1	1	0	0	1	0	0
0	1	0	1	1	1	0	0	0	0	1	1	1	1	1	0	0	0	0	0	1	0	0	0	0	0	1	0	0	1	1	0	0	0	1	1	0	0	0	0	1	0	0	1	1	1	1	0	1	0
0	1	0	1	1	1	0	0	0	0	1	1	1	1	1	1	0	1	1	1	1	1	0	0	1	1	0	1	0	1	0	1	1	1	1	1	1	1	1	1	1	1	1	1	1	0	0	1	0	0
0	1	0	1	1	1	0	0	0	1	0	1	1	1	1	0	0	0	0	0	1	0	0	0	0	0	1	0	1	1	1	0	0	0	1	1	0	0	0	0	0	0	0	0	0	0	0	1	0	0
0	1	0	1	1	1	0	0	0	1	0	1	1	1	1	0	0	0	0	0	1	0	0	0	0	0	1	0	1	1	1	0	0	0	1	1	0	0	0	0	0	0	0	0	0	1	1	0	1	0
0	1	0	1	1	1	0	0	0	1	0	1	1	1	1	1	0	1	1	1	1	1	0	0	1	1	0	1	1	1	1	1	1	1	1	1	1	1	1	1	0	1	1	1	1	0	0	1	0	0
0	1	0	1	1	1	0	0	0	1	1	1	1	1	1	0	0	0	0	0	1	0	0	0	0	0	1	0	1	1	1	0	0	0	1	1	0	0	0	0	1	0	0	1	1	1	1	0	1	0
0	1	0	1	1	1	0	0	0	1	1	1	1	1	1	1	0	1	1	1	1	1	0	0	1	1	0	1	1	1	1	1	1	1	1	1	1	1	1	1	1	1	1	1	1	0	0	1	0	0
0	1	0	1	1	1	0	0	1	0	0	0	1	1	1	0	0	0	0	0	0	0	0	0	0	1	0	0	0	0	0	0	1	1	0	1	0	0	0	0	0	0	0	0	0	0	0	1	0	1
0	1	0	1	1	1	0	0	1	0	0	0	1	1	1	0	0	0	0	0	0	0	0	0	0	1	0	0	0	0	0	0	1	1	0	1	0	0	0	0	0	0	0	0	0	1	1	0	1	0
0	1	0	1	1	1	0	0	1	0	0	0	1	1	1	0	0	0	0	0	1	0	0	0	0	0	0	0	0	0	1	0	0	0	1	1	0	0	0	0	0	0	0	0	0	0	0	1	0	0
0	1	0	1	1	1	0	0	1	0	0	0	1	1	1	0	0	0	0	0	1	0	0	0	0	0	0	0	0	0	1	0	0	0	1	1	0	0	0	0	0	0	0	0	0	1	1	0	1	0
0	1	0	1	1	1	0	0	1	0	1	0	1	1	1	0	0	0	0	0	0	0	0	0	0	1	0	0	0	0	0	0	1	1	0	1	0	0	0	0	1	0	0	1	1	1	1	0	1	0
0	1	0	1	1	1	0	0	1	0	1	0	1	1	1	0	0	0	0	0	1	0	0	0	0	0	0	0	0	0	1	0	0	0	1	1	0	0	0	0	1	0	0	1	1	1	1	0	1	0
0	1	0	1	1	1	0	0	1	1	0	0	1	1	1	0	0	0	0	0	1	0	0	0	0	0	0	0	1	1	1	0	0	0	1	1	0	0	0	0	0	0	0	0	0	0	0	1	0	0
0	1	0	1	1	1	0	0	1	1	0	0	1	1	1	0	0	0	0	0	1	0	0	0	0	0	0	0	1	1	1	0	0	0	1	1	0	0	0	0	0	0	0	0	0	1	1	0	1	0
0	1	0	1	1	1	0	0	1	1	0	0	1	1	1	0	0	1	0	0	0	0	0	0	1	1	0	1	1	1	1	1	1	1	1	1	0	1	0	0	0	0	0	0	0	0	0	1	0	1
0	1	0	1	1	1	0	0	1	1	1	0	1	1	1	0	0	0	0	0	1	0	0	0	0	0	0	0	1	1	1	0	0	0	1	1	0	0	0	0	1	0	0	1	1	1	1	0	1	0
0	1	0	1	1	1	0	0	1	1	1	0	1	1	1	0	0	1	0	0	0	0	0	0	1	1	0	1	1	1	1	1	1	1	1	1	0	1	0	0	1	0	0	1	1	0	0	1	0	0
0	1	0	1	1	1	0	1	0	0	0	1	1	1	1	0	0	0	0	0	1	0	0	0	0	0	1	0	0	1	1	0	0	0	1	1	0	0	0	0	0	0	0	0	0	0	0	1	0	0
0	1	0	1	1	1	0	1	0	0	0	1	1	1	1	0	0	0	0	0	1	0	0	0	0	0	1	0	0	1	1	0	0	0	1	1	0	0	0	0	0	0	0	0	0	1	1	0	1	0
0	1	0	1	1	1	0	1	0	0	0	1	1	1	1	1	0	1	1	1	1	1	0	0	1	1	0	1	0	1	0	1	1	1	1	1	1	1	1	1	0	1	1	1	1	0	0	1	0	0
0	1	0	1	1	1	0	1	0	0	1	1	1	1	1	0	0	0	0	0	1	0	0	0	0	0	1	0	0	1	1	0	0	0	1	1	0	0	0	0	1	0	0	1	1	1	1	0	1	0
0	1	0	1	1	1	0	1	0	0	1	1	1	1	1	1	0	1	1	1	1	1	0	0	1	1	0	1	0	1	0	1	1	1	1	1	1	1	1	1	1	1	1	1	1	0	0	1	0	0
0	1	0	1	1	1	0	1	0	1	0	1	1	1	1	0	0	0	0	0	1	0	0	0	0	0	1	0	1	1	1	0	0	0	1	1	0	0	0	0	0	0	0	0	0	0	0	1	0	0
0	1	0	1	1	1	0	1	0	1	0	1	1	1	1	0	0	0	0	0	1	0	0	0	0	0	1	0	1	1	1	0	0	0	1	1	0	0	0	0	0	0	0	0	0	1	1	0	1	0
0	1	0	1	1	1	0	1	0	1	0	1	1	1	1	1	0	1	1	1	1	1	0	0	1	1	0	1	1	1	1	1	1	1	1	1	1	1	1	1	0	1	1	1	1	0	0	1	0	0
0	1	0	1	1	1	0	1	0	1	1	1	1	1	1	0	0	0	0	0	1	0	0	0	0	0	1	0	1	1	1	0	0	0	1	1	0	0	0	0	1	0	0	1	1	1	1	0	1	0
0	1	0	1	1	1	0	1	0	1	1	1	1	1	1	1	0	1	1	1	1	1	0	0	1	1	0	1	1	1	1	1	1	1	1	1	1	1	1	1	1	1	1	1	1	0	0	1	0	0
0	1	0	1	1	1	0	1	1	0	0	0	1	1	1	0	0	0	0	0	1	0	0	0	0	0	0	0	0	0	1	0	0	0	1	1	0	0	0	0	0	0	0	0	0	0	0	1	0	0
0	1	0	1	1	1	0	1	1	0	0	0	1	1	1	0	0	0	0	0	1	0	0	0	0	0	0	0	0	0	1	0	0	0	1	1	0	0	0	0	0	0	0	0	0	1	1	0	1	0
0	1	0	1	1	1	0	1	1	0	0	0	1	1	1	0	0	0	0	0	1	0	0	0	0	1	0	0	0	0	0	0	1	1	0	1	0	0	0	0	0	0	0	0	0	0	0	1	0	1
0	1	0	1	1	1	0	1	1	0	0	0	1	1	1	0	0	0	0	0	1	0	0	0	0	1	0	0	0	0	0	0	1	1	0	1	0	0	0	0	0	0	0	0	0	1	1	0	1	0
0	1	0	1	1	1	0	1	1	0	1	0	1	1	1	0	0	0	0	0	1	0	0	0	0	0	0	0	0	0	1	0	0	0	1	1	0	0	0	0	1	0	0	1	1	1	1	0	1	0
0	1	0	1	1	1	0	1	1	0	1	0	1	1	1	0	0	0	0	0	1	0	0	0	0	1	0	0	0	0	0	0	1	1	0	1	0	0	0	0	1	0	0	1	1	1	1	0	1	0
0	1	0	1	1	1	0	1	1	1	0	0	1	1	1	0	0	0	0	0	1	0	0	0	0	0	0	0	1	1	1	0	0	0	1	1	0	0	0	0	0	0	0	0	0	0	0	1	0	0
0	1	0	1	1	1	0	1	1	1	0	0	1	1	1	0	0	0	0	0	1	0	0	0	0	0	0	0	1	1	1	0	0	0	1	1	0	0	0	0	0	0	0	0	0	1	1	0	1	0
0	1	0	1	1	1	0	1	1	1	0	0	1	1	1	0	0	1	0	0	1	0	0	0	1	1	0	1	1	1	1	1	1	1	1	1	0	1	0	0	0	0	0	0	0	0	0	1	0	1
0	1	0	1	1	1	0	1	1	1	1	0	1	1	1	0	0	0	0	0	1	0	0	0	0	0	0	0	1	1	1	0	0	0	1	1	0	0	0	0	1	0	0	1	1	1	1	0	1	0
0	1	0	1	1	1	0	1	1	1	1	0	1	1	1	0	0	1	0	0	1	0	0	0	1	1	0	1	1	1	1	1	1	1	1	1	0	1	0	0	1	0	0	1	1	0	0	1	0	0
0	1	0	1	1	1	1	0	0	0	0	1	1	1	1	1	0	0	0	0	1	0	0	0	0	0	1	0	0	1	1	0	0	0	1	1	0	0	0	0	0	1	1	1	1	1	1	0	1	0
0	1	0	1	1	1	1	0	0	0	0	1	1	1	1	1	0	1	1	1	1	1	0	0	1	1	0	1	0	1	0	1	1	1	1	1	1	1	1	1	0	1	1	1	1	0	0	1	0	0
0	1	0	1	1	1	1	0	0	0	1	1	1	1	1	1	0	0	0	0	1	0	0	0	0	0	1	0	0	1	1	0	0	0	1	1	0	0	0	0	1	1	1	1	1	1	1	0	1	0
0	1	0	1	1	1	1	0	0	0	1	1	1	1	1	1	0	1	1	1	1	1	0	0	1	1	0	1	0	1	0	1	1	1	1	1	1	1	1	1	1	1	1	1	1	0	0	1	0	0
0	1	0	1	1	1	1	0	0	1	0	1	1	1	1	1	0	0	0	0	1	0	0	0	0	0	1	0	1	1	1	0	0	0	1	1	0	0	0	0	0	1	1	1	1	1	1	0	1	0
0	1	0	1	1	1	1	0	0	1	0	1	1	1	1	1	0	1	1	1	1	1	0	0	1	1	0	1	1	1	1	1	1	1	1	1	1	1	1	1	0	1	1	1	1	0	0	1	0	0
0	1	0	1	1	1	1	0	0	1	1	1	1	1	1	1	0	0	0	0	1	0	0	0	0	0	1	0	1	1	1	0	0	0	1	1	0	0	0	0	1	1	1	1	1	1	1	0	1	0
0	1	0	1	1	1	1	0	0	1	1	1	1	1	1	1	0	1	1	1	1	1	0	0	1	1	0	1	1	1	1	1	1	1	1	1	1	1	1	1	1	1	1	1	1	0	0	1	0	0
0	1	0	1	1	1	1	0	1	0	0	0	1	1	1	1	0	0	0	0	0	0	0	0	0	1	0	0	0	0	0	0	1	1	1	1	0	0	0	0	0	1	1	1	1	1	1	0	1	0
0	1	0	1	1	1	1	0	1	0	0	0	1	1	1	1	0	0	0	0	1	0	0	0	0	0	0	0	0	0	1	0	0	0	1	1	0	0	0	0	0	1	1	1	1	1	1	0	1	0
0	1	0	1	1	1	1	0	1	0	1	0	1	1	1	1	0	0	0	0	0	0	0	0	0	1	0	0	0	0	0	0	1	1	1	1	0	0	0	0	1	1	1	1	1	1	1	0	1	0
0	1	0	1	1	1	1	0	1	0	1	0	1	1	1	1	0	0	0	0	1	0	0	0	0	0	0	0	0	0	1	0	0	0	1	1	0	0	0	0	1	1	1	1	1	1	1	0	1	0
0	1	0	1	1	1	1	0	1	1	0	0	1	1	1	1	0	0	0	0	1	0	0	0	0	0	0	0	1	1	1	0	0	0	1	1	0	0	0	0	0	1	1	1	1	1	1	0	1	0
0	1	0	1	1	1	1	0	1	1	0	0	1	1	1	1	0	1	0	0	0	0	0	0	1	1	0	1	1	1	1	1	1	1	1	1	0	1	0	0	0	1	1	1	1	0	0	1	0	0
0	1	0	1	1	1	1	0	1	1	1	0	1	1	1	1	0	0	0	0	1	0	0	0	0	0	0	0	1	1	1	0	0	0	1	1	0	0	0	0	1	1	1	1	1	1	1	0	1	0
0	1	0	1	1	1	1	0	1	1	1	0	1	1	1	1	0	1	0	0	0	0	0	0	1	1	0	1	1	1	1	1	1	1	1	1	0	1	0	0	1	1	1	1	1	0	0	1	0	0
0	1	0	1	1	1	1	1	0	0	0	1	1	1	1	1	0	0	0	0	1	0	0	0	0	0	1	0	0	1	1	0	0	0	1	1	0	0	0	0	0	1	1	1	1	1	1	0	1	0
0	1	0	1	1	1	1	1	0	0	0	1	1	1	1	1	0	1	1	1	1	1	0	0	1	1	0	1	0	1	0	1	1	1	1	1	1	1	1	1	0	1	1	1	1	0	0	1	0	0
0	1	0	1	1	1	1	1	0	0	1	1	1	1	1	1	0	0	0	0	1	0	0	0	0	0	1	0	0	1	1	0	0	0	1	1	0	0	0	0	1	1	1	1	1	1	1	0	1	0
0	1	0	1	1	1	1	1	0	0	1	1	1	1	1	1	0	1	1	1	1	1	0	0	1	1	0	1	0	1	0	1	1	1	1	1	1	1	1	1	1	1	1	1	1	0	0	1	0	0
0	1	0	1	1	1	1	1	0	1	0	1	1	1	1	1	0	0	0	0	1	0	0	0	0	0	1	0	1	1	1	0	0	0	1	1	0	0	0	0	0	1	1	1	1	1	1	0	1	0
0	1	0	1	1	1	1	1	0	1	0	1	1	1	1	1	0	1	1	1	1	1	0	0	1	1	0	1	1	1	1	1	1	1	1	1	1	1	1	1	0	1	1	1	1	0	0	1	0	0
0	1	0	1	1	1	1	1	0	1	1	1	1	1	1	1	0	0	0	0	1	0	0	0	0	0	1	0	1	1	1	0	0	0	1	1	0	0	0	0	1	1	1	1	1	1	1	0	1	0
0	1	0	1	1	1	1	1	0	1	1	1	1	1	1	1	0	1	1	1	1	1	0	0	1	1	0	1	1	1	1	1	1	1	1	1	1	1	1	1	1	1	1	1	1	0	0	1	0	0
0	1	0	1	1	1	1	1	1	0	0	0	1	1	1	1	0	0	0	0	1	0	0	0	0	0	0	0	0	0	1	0	0	0	1	1	0	0	0	0	0	1	1	1	1	1	1	0	1	0
0	1	0	1	1	1	1	1	1	0	0	0	1	1	1	1	0	0	0	0	1	0	0	0	0	1	0	0	0	0	0	0	1	1	1	1	0	0	0	0	0	1	1	1	1	1	1	0	1	0
0	1	0	1	1	1	1	1	1	0	1	0	1	1	1	1	0	0	0	0	1	0	0	0	0	0	0	0	0	0	1	0	0	0	1	1	0	0	0	0	1	1	1	1	1	1	1	0	1	0
0	1	0	1	1	1	1	1	1	0	1	0	1	1	1	1	0	0	0	0	1	0	0	0	0	1	0	0	0	0	0	0	1	1	1	1	0	0	0	0	1	1	1	1	1	1	1	0	1	0
0	1	0	1	1	1	1	1	1	1	0	0	1	1	1	1	0	0	0	0	1	0	0	0	0	0	0	0	1	1	1	0	0	0	1	1	0	0	0	0	0	1	1	1	1	1	1	0	1	0
0	1	0	1	1	1	1	1	1	1	0	0	1	1	1	1	0	1	0	0	1	0	0	0	1	1	0	1	1	1	1	1	1	1	1	1	0	1	0	0	0	1	1	1	1	0	0	1	0	0
0	1	0	1	1	1	1	1	1	1	1	0	1	1	1	1	0	0	0	0	1	0	0	0	0	0	0	0	1	1	1	0	0	0	1	1	0	0	0	0	1	1	1	1	1	1	1	0	1	0
0	1	0	1	1	1	1	1	1	1	1	0	1	1	1	1	0	1	0	0	1	0	0	0	1	1	0	1	1	1	1	1	1	1	1	1	0	1	0	0	1	1	1	1	1	0	0	1	0	0
0	1	1	0	0	0	0	0	0	0	0	1	0	0	1	0	0	0	0	0	1	0	0	1	0	0	1	0	0	1	1	0	0	0	1	1	0	0	0	0	0	0	0	0	0	0	0	1	0	0
0	1	1	0	0	0	0	0	0	0	0	1	0	0	1	0	0	0	0	0	1	0	0	1	0	0	1	0	0	1	1	0	0	0	1	1	0	0	0	0	0	0	0	0	0	1	1	0	1	0
0	1	1	0	0	0	0	0	0	0	0	1	0	1	1	1	0	1	1	1	1	1	0	1	1	1	0	1	0	1	0	1	1	1	1	1	1	1	1	1	0	1	1	1	1	0	0	1	0	0
0	1	1	0	0	0	0	0	0	0	1	1	0	0	1	0	0	0	0	0	1	0	0	1	0	0	1	0	0	1	1	0	0	0	1	1	0	0	0	0	1	0	0	1	1	1	1	0	1	0
0	1	1	0	0	0	0	0	0	0	1	1	0	1	1	1	0	1	1	1	1	1	0	1	1	1	0	1	0	1	0	1	1	1	1	1	1	1	1	1	1	1	1	1	1	0	0	1	0	0
0	1	1	0	0	0	0	0	0	1	0	1	0	0	1	0	0	0	0	0	1	0	0	1	0	0	1	0	1	1	1	0	0	0	1	1	0	0	0	0	0	0	0	0	0	0	0	1	0	0
0	1	1	0	0	0	0	0	0	1	0	1	0	0	1	0	0	0	0	0	1	0	0	1	0	0	1	0	1	1	1	0	0	0	1	1	0	0	0	0	0	0	0	0	0	1	1	0	1	0
0	1	1	0	0	0	0	0	0	1	0	1	0	1	1	1	0	1	1	1	1	1	0	1	1	1	0	1	1	1	1	1	1	1	1	1	1	1	1	1	0	1	1	1	1	0	0	1	0	0
0	1	1	0	0	0	0	0	0	1	1	1	0	0	1	0	0	0	0	0	1	0	0	1	0	0	1	0	1	1	1	0	0	0	1	1	0	0	0	0	1	0	0	1	1	1	1	0	1	0
0	1	1	0	0	0	0	0	0	1	1	1	0	1	1	1	0	1	1	1	1	1	0	1	1	1	0	1	1	1	1	1	1	1	1	1	1	1	1	1	1	1	1	1	1	0	0	1	0	0
0	1	1	0	0	0	0	0	1	0	0	0	0	0	1	0	0	0	0	0	1	0	0	1	0	0	0	0	0	0	1	0	0	0	1	1	0	0	0	0	0	0	0	0	0	0	0	1	0	0
0	1	1	0	0	0	0	0	1	0	0	0	0	0	1	0	0	0	0	0	1	0	0	1	0	0	0	0	0	0	1	0	0	0	1	1	0	0	0	0	0	0	0	0	0	1	1	0	1	0
0	1	1	0	0	0	0	0	1	0	0	0	0	1	0	0	0	1	0	0	0	0	0	1	1	1	0	0	0	0	0	0	0	0	0	0	0	0	0	0	0	0	0	0	0	0	0	1	0	1
0	1	1	0	0	0	0	0	1	0	1	0	0	0	1	0	0	0	0	0	1	0	0	1	0	0	0	0	0	0	1	0	0	0	1	1	0	0	0	0	1	0	0	1	1	1	1	0	1	0
0	1	1	0	0	0	0	0	1	0	1	0	0	1	0	0	0	1	0	0	0	0	0	1	1	1	0	0	0	0	0	0	0	0	0	0	0	0	0	0	1	0	0	1	1	1	1	0	1	0
0	1	1	0	0	0	0	0	1	1	0	0	0	0	1	0	0	0	0	0	1	0	0	1	0	0	0	0	1	1	1	0	0	0	1	1	0	0	0	0	0	0	0	0	0	0	0	1	0	0
0	1	1	0	0	0	0	0	1	1	0	0	0	0	1	0	0	0	0	0	1	0	0	1	0	0	0	0	1	1	1	0	0	0	1	1	0	0	0	0	0	0	0	0	0	1	1	0	1	0
0	1	1	0	0	0	0	0	1	1	0	0	0	1	0	0	0	1	0	0	0	0	0	1	1	1	0	1	1	1	1	1	1	1	1	1	0	1	0	0	0	0	0	0	0	0	0	1	0	1
0	1	1	0	0	0	0	0	1	1	1	0	0	0	1	0	0	0	0	0	1	0	0	1	0	0	0	0	1	1	1	0	0	0	1	1	0	0	0	0	1	0	0	1	1	1	1	0	1	0
0	1	1	0	0	0	0	0	1	1	1	0	0	1	0	0	0	1	0	0	0	0	0	1	1	1	0	1	1	1	1	1	1	1	1	1	0	1	0	0	1	0	0	1	1	0	0	1	0	0
0	1	1	0	0	0	0	1	0	0	0	1	0	0	1	0	0	0	0	0	1	0	0	1	0	0	1	0	0	1	1	0	0	0	1	1	0	0	0	0	0	0	0	0	0	0	0	1	0	0
0	1	1	0	0	0	0	1	0	0	0	1	0	0	1	0	0	0	0	0	1	0	0	1	0	0	1	0	0	1	1	0	0	0	1	1	0	0	0	0	0	0	0	0	0	1	1	0	1	0
0	1	1	0	0	0	0	1	0	0	0	1	0	1	1	1	0	1	1	1	1	1	0	1	1	1	0	1	0	1	0	1	1	1	1	1	1	1	1	1	0	1	1	1	1	0	0	1	0	0
0	1	1	0	0	0	0	1	0	0	1	1	0	0	1	0	0	0	0	0	1	0	0	1	0	0	1	0	0	1	1	0	0	0	1	1	0	0	0	0	1	0	0	1	1	1	1	0	1	0
0	1	1	0	0	0	0	1	0	0	1	1	0	1	1	1	0	1	1	1	1	1	0	1	1	1	0	1	0	1	0	1	1	1	1	1	1	1	1	1	1	1	1	1	1	0	0	1	0	0
0	1	1	0	0	0	0	1	0	1	0	1	0	0	1	0	0	0	0	0	1	0	0	1	0	0	1	0	1	1	1	0	0	0	1	1	0	0	0	0	0	0	0	0	0	0	0	1	0	0
0	1	1	0	0	0	0	1	0	1	0	1	0	0	1	0	0	0	0	0	1	0	0	1	0	0	1	0	1	1	1	0	0	0	1	1	0	0	0	0	0	0	0	0	0	1	1	0	1	0
0	1	1	0	0	0	0	1	0	1	0	1	0	1	1	1	0	1	1	1	1	1	0	1	1	1	0	1	1	1	1	1	1	1	1	1	1	1	1	1	0	1	1	1	1	0	0	1	0	0
0	1	1	0	0	0	0	1	0	1	1	1	0	0	1	0	0	0	0	0	1	0	0	1	0	0	1	0	1	1	1	0	0	0	1	1	0	0	0	0	1	0	0	1	1	1	1	0	1	0
0	1	1	0	0	0	0	1	0	1	1	1	0	1	1	1	0	1	1	1	1	1	0	1	1	1	0	1	1	1	1	1	1	1	1	1	1	1	1	1	1	1	1	1	1	0	0	1	0	0
0	1	1	0	0	0	0	1	1	0	0	0	0	0	1	0	0	0	0	0	1	0	0	1	0	0	0	0	0	0	1	0	0	0	1	1	0	0	0	0	0	0	0	0	0	0	0	1	0	0
0	1	1	0	0	0	0	1	1	0	0	0	0	0	1	0	0	0	0	0	1	0	0	1	0	0	0	0	0	0	1	0	0	0	1	1	0	0	0	0	0	0	0	0	0	1	1	0	1	0
0	1	1	0	0	0	0	1	1	0	0	0	0	1	1	0	0	1	0	0	1	0	0	1	1	1	0	0	0	0	0	0	0	0	0	0	0	0	0	0	0	0	0	0	0	0	0	1	0	1
0	1	1	0	0	0	0	1	1	0	0	0	0	1	1	0	0	1	0	0	1	0	0	1	1	1	0	0	0	0	0	0	0	0	0	0	0	0	0	0	0	0	0	0	0	1	1	0	1	0
0	1	1	0	0	0	0	1	1	0	1	0	0	0	1	0	0	0	0	0	1	0	0	1	0	0	0	0	0	0	1	0	0	0	1	1	0	0	0	0	1	0	0	1	1	1	1	0	1	0
0	1	1	0	0	0	0	1	1	0	1	0	0	1	1	0	0	1	0	0	1	0	0	1	1	1	0	0	0	0	0	0	0	0	0	0	0	0	0	0	1	0	0	1	1	1	1	0	1	0
0	1	1	0	0	0	0	1	1	1	0	0	0	0	1	0	0	0	0	0	1	0	0	1	0	0	0	0	1	1	1	0	0	0	1	1	0	0	0	0	0	0	0	0	0	0	0	1	0	0
0	1	1	0	0	0	0	1	1	1	0	0	0	0	1	0	0	0	0	0	1	0	0	1	0	0	0	0	1	1	1	0	0	0	1	1	0	0	0	0	0	0	0	0	0	1	1	0	1	0
0	1	1	0	0	0	0	1	1	1	0	0	0	1	1	0	0	1	0	0	1	0	0	1	1	1	0	1	1	1	1	1	1	1	1	1	0	1	0	0	0	0	0	0	0	0	0	1	0	1
0	1	1	0	0	0	0	1	1	1	1	0	0	0	1	0	0	0	0	0	1	0	0	1	0	0	0	0	1	1	1	0	0	0	1	1	0	0	0	0	1	0	0	1	1	1	1	0	1	0
0	1	1	0	0	0	0	1	1	1	1	0	0	1	1	0	0	1	0	0	1	0	0	1	1	1	0	1	1	1	1	1	1	1	1	1	0	1	0	0	1	0	0	1	1	0	0	1	0	0
0	1	1	0	0	0	1	0	0	0	0	1	0	0	1	1	0	0	0	0	1	0	0	1	0	0	1	0	0	1	1	0	0	0	1	1	0	0	0	0	0	1	1	1	1	1	1	0	1	0
0	1	1	0	0	0	1	0	0	0	0	1	0	1	1	1	0	1	1	1	1	1	0	1	1	1	0	1	0	1	0	1	1	1	1	1	1	1	1	1	0	1	1	1	1	0	0	1	0	0
0	1	1	0	0	0	1	0	0	0	1	1	0	0	1	1	0	0	0	0	1	0	0	1	0	0	1	0	0	1	1	0	0	0	1	1	0	0	0	0	1	1	1	1	1	1	1	0	1	0
0	1	1	0	0	0	1	0	0	0	1	1	0	1	1	1	0	1	1	1	1	1	0	1	1	1	0	1	0	1	0	1	1	1	1	1	1	1	1	1	1	1	1	1	1	0	0	1	0	0
0	1	1	0	0	0	1	0	0	1	0	1	0	0	1	1	0	0	0	0	1	0	0	1	0	0	1	0	1	1	1	0	0	0	1	1	0	0	0	0	0	1	1	1	1	1	1	0	1	0
0	1	1	0	0	0	1	0	0	1	0	1	0	1	1	1	0	1	1	1	1	1	0	1	1	1	0	1	1	1	1	1	1	1	1	1	1	1	1	1	0	1	1	1	1	0	0	1	0	0
0	1	1	0	0	0	1	0	0	1	1	1	0	0	1	1	0	0	0	0	1	0	0	1	0	0	1	0	1	1	1	0	0	0	1	1	0	0	0	0	1	1	1	1	1	1	1	0	1	0
0	1	1	0	0	0	1	0	0	1	1	1	0	1	1	1	0	1	1	1	1	1	0	1	1	1	0	1	1	1	1	1	1	1	1	1	1	1	1	1	1	1	1	1	1	0	0	1	0	0
0	1	1	0	0	0	1	0	1	0	0	0	0	0	1	1	0	0	0	0	1	0	0	1	0	0	0	0	0	0	1	0	0	0	1	1	0	0	0	0	0	1	1	1	1	1	1	0	1	0
0	1	1	0	0	0	1	0	1	0	0	0	0	1	0	1	0	1	0	0	0	0	0	1	1	1	0	0	0	0	0	0	0	0	1	1	0	0	0	0	0	1	1	1	1	1	1	0	1	0
0	1	1	0	0	0	1	0	1	0	1	0	0	0	1	1	0	0	0	0	1	0	0	1	0	0	0	0	0	0	1	0	0	0	1	1	0	0	0	0	1	1	1	1	1	1	1	0	1	0
0	1	1	0	0	0	1	0	1	0	1	0	0	1	0	1	0	1	0	0	0	0	0	1	1	1	0	0	0	0	0	0	0	0	1	1	0	0	0	0	1	1	1	1	1	1	1	0	1	0
0	1	1	0	0	0	1	0	1	1	0	0	0	0	1	1	0	0	0	0	1	0	0	1	0	0	0	0	1	1	1	0	0	0	1	1	0	0	0	0	0	1	1	1	1	1	1	0	1	0
0	1	1	0	0	0	1	0	1	1	0	0	0	1	0	1	0	1	0	0	0	0	0	1	1	1	0	1	1	1	1	1	1	1	1	1	0	1	0	0	0	1	1	1	1	0	0	1	0	0
0	1	1	0	0	0	1	0	1	1	1	0	0	0	1	1	0	0	0	0	1	0	0	1	0	0	0	0	1	1	1	0	0	0	1	1	0	0	0	0	1	1	1	1	1	1	1	0	1	0
0	1	1	0	0	0	1	0	1	1	1	0	0	1	0	1	0	1	0	0	0	0	0	1	1	1	0	1	1	1	1	1	1	1	1	1	0	1	0	0	1	1	1	1	1	0	0	1	0	0
0	1	1	0	0	0	1	1	0	0	0	1	0	0	1	1	0	0	0	0	1	0	0	1	0	0	1	0	0	1	1	0	0	0	1	1	0	0	0	0	0	1	1	1	1	1	1	0	1	0
0	1	1	0	0	0	1	1	0	0	0	1	0	1	1	1	0	1	1	1	1	1	0	1	1	1	0	1	0	1	0	1	1	1	1	1	1	1	1	1	0	1	1	1	1	0	0	1	0	0
0	1	1	0	0	0	1	1	0	0	1	1	0	0	1	1	0	0	0	0	1	0	0	1	0	0	1	0	0	1	1	0	0	0	1	1	0	0	0	0	1	1	1	1	1	1	1	0	1	0
0	1	1	0	0	0	1	1	0	0	1	1	0	1	1	1	0	1	1	1	1	1	0	1	1	1	0	1	0	1	0	1	1	1	1	1	1	1	1	1	1	1	1	1	1	0	0	1	0	0
0	1	1	0	0	0	1	1	0	1	0	1	0	0	1	1	0	0	0	0	1	0	0	1	0	0	1	0	1	1	1	0	0	0	1	1	0	0	0	0	0	1	1	1	1	1	1	0	1	0
0	1	1	0	0	0	1	1	0	1	0	1	0	1	1	1	0	1	1	1	1	1	0	1	1	1	0	1	1	1	1	1	1	1	1	1	1	1	1	1	0	1	1	1	1	0	0	1	0	0
0	1	1	0	0	0	1	1	0	1	1	1	0	0	1	1	0	0	0	0	1	0	0	1	0	0	1	0	1	1	1	0	0	0	1	1	0	0	0	0	1	1	1	1	1	1	1	0	1	0
0	1	1	0	0	0	1	1	0	1	1	1	0	1	1	1	0	1	1	1	1	1	0	1	1	1	0	1	1	1	1	1	1	1	1	1	1	1	1	1	1	1	1	1	1	0	0	1	0	0
0	1	1	0	0	0	1	1	1	0	0	0	0	0	1	1	0	0	0	0	1	0	0	1	0	0	0	0	0	0	1	0	0	0	1	1	0	0	0	0	0	1	1	1	1	1	1	0	1	0
0	1	1	0	0	0	1	1	1	0	0	0	0	1	1	1	0	1	0	0	1	0	0	1	1	1	0	0	0	0	0	0	0	0	1	1	0	0	0	0	0	1	1	1	1	1	1	0	1	0
0	1	1	0	0	0	1	1	1	0	1	0	0	0	1	1	0	0	0	0	1	0	0	1	0	0	0	0	0	0	1	0	0	0	1	1	0	0	0	0	1	1	1	1	1	1	1	0	1	0
0	1	1	0	0	0	1	1	1	0	1	0	0	1	1	1	0	1	0	0	1	0	0	1	1	1	0	0	0	0	0	0	0	0	1	1	0	0	0	0	1	1	1	1	1	1	1	0	1	0
0	1	1	0	0	0	1	1	1	1	0	0	0	0	1	1	0	0	0	0	1	0	0	1	0	0	0	0	1	1	1	0	0	0	1	1	0	0	0	0	0	1	1	1	1	1	1	0	1	0
0	1	1	0	0	0	1	1	1	1	0	0	0	1	1	1	0	1	0	0	1	0	0	1	1	1	0	1	1	1	1	1	1	1	1	1	0	1	0	0	0	1	1	1	1	0	0	1	0	0
0	1	1	0	0	0	1	1	1	1	1	0	0	0	1	1	0	0	0	0	1	0	0	1	0	0	0	0	1	1	1	0	0	0	1	1	0	0	0	0	1	1	1	1	1	1	1	0	1	0
0	1	1	0	0	0	1	1	1	1	1	0	0	1	1	1	0	1	0	0	1	0	0	1	1	1	0	1	1	1	1	1	1	1	1	1	0	1	0	0	1	1	1	1	1	0	0	1	0	0
0	1	1	0	0	1	0	0	0	0	0	1	0	0	1	0	0	0	0	0	1	0	0	1	0	0	1	0	0	1	1	0	0	0	1	1	0	0	0	0	0	0	0	0	0	0	0	1	0	0
0	1	1	0	0	1	0	0	0	0	0	1	0	0	1	0	0	0	0	0	1	0	0	1	0	0	1	0	0	1	1	0	0	0	1	1	0	0	0	0	0	0	0	0	0	1	1	0	1	0
0	1	1	0	0	1	0	0	0	0	0	1	0	1	1	1	0	1	1	1	1	1	0	1	1	1	0	1	0	1	0	1	1	1	1	1	1	1	1	1	0	1	1	1	1	0	0	1	0	0
0	1	1	0	0	1	0	0	0	0	1	1	0	0	1	0	0	0	0	0	1	0	0	1	0	0	1	0	0	1	1	0	0	0	1	1	0	0	0	0	1	0	0	1	1	1	1	0	1	0
0	1	1	0	0	1	0	0	0	0	1	1	0	1	1	1	0	1	1	1	1	1	0	1	1	1	0	1	0	1	0	1	1	1	1	1	1	1	1	1	1	1	1	1	1	0	0	1	0	0
0	1	1	0	0	1	0	0	0	1	0	1	0	0	1	0	0	0	0	0	1	0	0	1	0	0	1	0	1	1	1	0	0	0	1	1	0	0	0	0	0	0	0	0	0	0	0	1	0	0
0	1	1	0	0	1	0	0	0	1	0	1	0	0	1	0	0	0	0	0	1	0	0	1	0	0	1	0	1	1	1	0	0	0	1	1	0	0	0	0	0	0	0	0	0	1	1	0	1	0
0	1	1	0	0	1	0	0	0	1	0	1	0	1	1	1	0	1	1	1	1	1	0	1	1	1	0	1	1	1	1	1	1	1	1	1	1	1	1	1	0	1	1	1	1	0	0	1	0	0
0	1	1	0	0	1	0	0	0	1	1	1	0	0	1	0	0	0	0	0	1	0	0	1	0	0	1	0	1	1	1	0	0	0	1	1	0	0	0	0	1	0	0	1	1	1	1	0	1	0
0	1	1	0	0	1	0	0	0	1	1	1	0	1	1	1	0	1	1	1	1	1	0	1	1	1	0	1	1	1	1	1	1	1	1	1	1	1	1	1	1	1	1	1	1	0	0	1	0	0
0	1	1	0	0	1	0	0	1	0	0	0	0	0	1	0	0	0	0	0	1	0	0	1	0	0	0	0	0	0	1	0	0	0	1	1	0	0	0	0	0	0	0	0	0	0	0	1	0	0
0	1	1	0	0	1	0	0	1	0	0	0	0	0	1	0	0	0	0	0	1	0	0	1	0	0	0	0	0	0	1	0	0	0	1	1	0	0	0	0	0	0	0	0	0	1	1	0	1	0
0	1	1	0	0	1	0	0	1	0	0	0	0	1	1	0	0	1	0	0	0	0	0	1	1	1	0	0	0	0	0	0	0	0	0	0	0	0	0	0	0	0	0	0	0	0	0	1	0	1
0	1	1	0	0	1	0	0	1	0	1	0	0	0	1	0	0	0	0	0	1	0	0	1	0	0	0	0	0	0	1	0	0	0	1	1	0	0	0	0	1	0	0	1	1	1	1	0	1	0
0	1	1	0	0	1	0	0	1	0	1	0	0	1	1	0	0	1	0	0	0	0	0	1	1	1	0	0	0	0	0	0	0	0	0	0	0	0	0	0	1	0	0	1	1	1	1	0	1	0
0	1	1	0	0	1	0	0	1	1	0	0	0	0	1	0	0	0	0	0	1	0	0	1	0	0	0	0	1	1	1	0	0	0	1	1	0	0	0	0	0	0	0	0	0	0	0	1	0	0
0	1	1	0	0	1	0	0	1	1	0	0	0	0	1	0	0	0	0	0	1	0	0	1	0	0	0	0	1	1	1	0	0	0	1	1	0	0	0	0	0	0	0	0	0	1	1	0	1	0
0	1	1	0	0	1	0	0	1	1	0	0	0	1	1	0	0	1	0	0	0	0	0	1	1	1	0	1	1	1	1	1	1	1	1	1	0	1	0	0	0	0	0	0	0	0	0	1	0	1
0	1	1	0	0	1	0	0	1	1	1	0	0	0	1	0	0	0	0	0	1	0	0	1	0	0	0	0	1	1	1	0	0	0	1	1	0	0	0	0	1	0	0	1	1	1	1	0	1	0
0	1	1	0	0	1	0	0	1	1	1	0	0	1	1	0	0	1	0	0	0	0	0	1	1	1	0	1	1	1	1	1	1	1	1	1	0	1	0	0	1	0	0	1	1	0	0	1	0	0
0	1	1	0	0	1	0	1	0	0	0	1	0	0	1	0	0	0	0	0	1	0	0	1	0	0	1	0	0	1	1	0	0	0	1	1	0	0	0	0	0	0	0	0	0	0	0	1	0	0
0	1	1	0	0	1	0	1	0	0	0	1	0	0	1	0	0	0	0	0	1	0	0	1	0	0	1	0	0	1	1	0	0	0	1	1	0	0	0	0	0	0	0	0	0	1	1	0	1	0
0	1	1	0	0	1	0	1	0	0	0	1	0	1	1	1	0	1	1	1	1	1	0	1	1	1	0	1	0	1	0	1	1	1	1	1	1	1	1	1	0	1	1	1	1	0	0	1	0	0
0	1	1	0	0	1	0	1	0	0	1	1	0	0	1	0	0	0	0	0	1	0	0	1	0	0	1	0	0	1	1	0	0	0	1	1	0	0	0	0	1	0	0	1	1	1	1	0	1	0
0	1	1	0	0	1	0	1	0	0	1	1	0	1	1	1	0	1	1	1	1	1	0	1	1	1	0	1	0	1	0	1	1	1	1	1	1	1	1	1	1	1	1	1	1	0	0	1	0	0
0	1	1	0	0	1	0	1	0	1	0	1	0	0	1	0	0	0	0	0	1	0	0	1	0	0	1	0	1	1	1	0	0	0	1	1	0	0	0	0	0	0	0	0	0	0	0	1	0	0
0	1	1	0	0	1	0	1	0	1	0	1	0	0	1	0	0	0	0	0	1	0	0	1	0	0	1	0	1	1	1	0	0	0	1	1	0	0	0	0	0	0	0	0	0	1	1	0	1	0
0	1	1	0	0	1	0	1	0	1	0	1	0	1	1	1	0	1	1	1	1	1	0	1	1	1	0	1	1	1	1	1	1	1	1	1	1	1	1	1	0	1	1	1	1	0	0	1	0	0
0	1	1	0	0	1	0	1	0	1	1	1	0	0	1	0	0	0	0	0	1	0	0	1	0	0	1	0	1	1	1	0	0	0	1	1	0	0	0	0	1	0	0	1	1	1	1	0	1	0
0	1	1	0	0	1	0	1	0	1	1	1	0	1	1	1	0	1	1	1	1	1	0	1	1	1	0	1	1	1	1	1	1	1	1	1	1	1	1	1	1	1	1	1	1	0	0	1	0	0
0	1	1	0	0	1	0	1	1	0	0	0	0	0	1	0	0	0	0	0	1	0	0	1	0	0	0	0	0	0	1	0	0	0	1	1	0	0	0	0	0	0	0	0	0	0	0	1	0	0
0	1	1	0	0	1	0	1	1	0	0	0	0	0	1	0	0	0	0	0	1	0	0	1	0	0	0	0	0	0	1	0	0	0	1	1	0	0	0	0	0	0	0	0	0	1	1	0	1	0
0	1	1	0	0	1	0	1	1	0	0	0	0	1	1	0	0	1	0	0	1	0	0	1	1	1	0	0	0	0	0	0	0	0	0	0	0	0	0	0	0	0	0	0	0	0	0	1	0	1
0	1	1	0	0	1	0	1	1	0	0	0	0	1	1	0	0	1	0	0	1	0	0	1	1	1	0	0	0	0	0	0	0	0	0	0	0	0	0	0	0	0	0	0	0	1	1	0	1	0
0	1	1	0	0	1	0	1	1	0	1	0	0	0	1	0	0	0	0	0	1	0	0	1	0	0	0	0	0	0	1	0	0	0	1	1	0	0	0	0	1	0	0	1	1	1	1	0	1	0
0	1	1	0	0	1	0	1	1	0	1	0	0	1	1	0	0	1	0	0	1	0	0	1	1	1	0	0	0	0	0	0	0	0	0	0	0	0	0	0	1	0	0	1	1	1	1	0	1	0
0	1	1	0	0	1	0	1	1	1	0	0	0	0	1	0	0	0	0	0	1	0	0	1	0	0	0	0	1	1	1	0	0	0	1	1	0	0	0	0	0	0	0	0	0	0	0	1	0	0
0	1	1	0	0	1	0	1	1	1	0	0	0	0	1	0	0	0	0	0	1	0	0	1	0	0	0	0	1	1	1	0	0	0	1	1	0	0	0	0	0	0	0	0	0	1	1	0	1	0
0	1	1	0	0	1	0	1	1	1	0	0	0	1	1	0	0	1	0	0	1	0	0	1	1	1	0	1	1	1	1	1	1	1	1	1	0	1	0	0	0	0	0	0	0	0	0	1	0	1
0	1	1	0	0	1	0	1	1	1	1	0	0	0	1	0	0	0	0	0	1	0	0	1	0	0	0	0	1	1	1	0	0	0	1	1	0	0	0	0	1	0	0	1	1	1	1	0	1	0
0	1	1	0	0	1	0	1	1	1	1	0	0	1	1	0	0	1	0	0	1	0	0	1	1	1	0	1	1	1	1	1	1	1	1	1	0	1	0	0	1	0	0	1	1	0	0	1	0	0
0	1	1	0	0	1	1	0	0	0	0	1	0	0	1	1	0	0	0	0	1	0	0	1	0	0	1	0	0	1	1	0	0	0	1	1	0	0	0	0	0	1	1	1	1	1	1	0	1	0
0	1	1	0	0	1	1	0	0	0	0	1	0	1	1	1	0	1	1	1	1	1	0	1	1	1	0	1	0	1	0	1	1	1	1	1	1	1	1	1	0	1	1	1	1	0	0	1	0	0
0	1	1	0	0	1	1	0	0	0	1	1	0	0	1	1	0	0	0	0	1	0	0	1	0	0	1	0	0	1	1	0	0	0	1	1	0	0	0	0	1	1	1	1	1	1	1	0	1	0
0	1	1	0	0	1	1	0	0	0	1	1	0	1	1	1	0	1	1	1	1	1	0	1	1	1	0	1	0	1	0	1	1	1	1	1	1	1	1	1	1	1	1	1	1	0	0	1	0	0
0	1	1	0	0	1	1	0	0	1	0	1	0	0	1	1	0	0	0	0	1	0	0	1	0	0	1	0	1	1	1	0	0	0	1	1	0	0	0	0	0	1	1	1	1	1	1	0	1	0
0	1	1	0	0	1	1	0	0	1	0	1	0	1	1	1	0	1	1	1	1	1	0	1	1	1	0	1	1	1	1	1	1	1	1	1	1	1	1	1	0	1	1	1	1	0	0	1	0	0
0	1	1	0	0	1	1	0	0	1	1	1	0	0	1	1	0	0	0	0	1	0	0	1	0	0	1	0	1	1	1	0	0	0	1	1	0	0	0	0	1	1	1	1	1	1	1	0	1	0
0	1	1	0	0	1	1	0	0	1	1	1	0	1	1	1	0	1	1	1	1	1	0	1	1	1	0	1	1	1	1	1	1	1	1	1	1	1	1	1	1	1	1	1	1	0	0	1	0	0
0	1	1	0	0	1	1	0	1	0	0	0	0	0	1	1	0	0	0	0	1	0	0	1	0	0	0	0	0	0	1	0	0	0	1	1	0	0	0	0	0	1	1	1	1	1	1	0	1	0
0	1	1	0	0	1	1	0	1	0	0	0	0	1	1	1	0	1	0	0	0	0	0	1	1	1	0	0	0	0	0	0	0	0	1	1	0	0	0	0	0	1	1	1	1	1	1	0	1	0
0	1	1	0	0	1	1	0	1	0	1	0	0	0	1	1	0	0	0	0	1	0	0	1	0	0	0	0	0	0	1	0	0	0	1	1	0	0	0	0	1	1	1	1	1	1	1	0	1	0
0	1	1	0	0	1	1	0	1	0	1	0	0	1	1	1	0	1	0	0	0	0	0	1	1	1	0	0	0	0	0	0	0	0	1	1	0	0	0	0	1	1	1	1	1	1	1	0	1	0
0	1	1	0	0	1	1	0	1	1	0	0	0	0	1	1	0	0	0	0	1	0	0	1	0	0	0	0	1	1	1	0	0	0	1	1	0	0	0	0	0	1	1	1	1	1	1	0	1	0
0	1	1	0	0	1	1	0	1	1	0	0	0	1	1	1	0	1	0	0	0	0	0	1	1	1	0	1	1	1	1	1	1	1	1	1	0	1	0	0	0	1	1	1	1	0	0	1	0	0
0	1	1	0	0	1	1	0	1	1	1	0	0	0	1	1	0	0	0	0	1	0	0	1	0	0	0	0	1	1	1	0	0	0	1	1	0	0	0	0	1	1	1	1	1	1	1	0	1	0
0	1	1	0	0	1	1	0	1	1	1	0	0	1	1	1	0	1	0	0	0	0	0	1	1	1	0	1	1	1	1	1	1	1	1	1	0	1	0	0	1	1	1	1	1	0	0	1	0	0
0	1	1	0	0	1	1	1	0	0	0	1	0	0	1	1	0	0	0	0	1	0	0	1	0	0	1	0	0	1	1	0	0	0	1	1	0	0	0	0	0	1	1	1	1	1	1	0	1	0
0	1	1	0	0	1	1	1	0	0	0	1	0	1	1	1	0	1	1	1	1	1	0	1	1	1	0	1	0	1	0	1	1	1	1	1	1	1	1	1	0	1	1	1	1	0	0	1	0	0
0	1	1	0	0	1	1	1	0	0	1	1	0	0	1	1	0	0	0	0	1	0	0	1	0	0	1	0	0	1	1	0	0	0	1	1	0	0	0	0	1	1	1	1	1	1	1	0	1	0
0	1	1	0	0	1	1	1	0	0	1	1	0	1	1	1	0	1	1	1	1	1	0	1	1	1	0	1	0	1	0	1	1	1	1	1	1	1	1	1	1	1	1	1	1	0	0	1	0	0
0	1	1	0	0	1	1	1	0	1	0	1	0	0	1	1	0	0	0	0	1	0	0	1	0	0	1	0	1	1	1	0	0	0	1	1	0	0	0	0	0	1	1	1	1	1	1	0	1	0
0	1	1	0	0	1	1	1	0	1	0	1	0	1	1	1	0	1	1	1	1	1	0	1	1	1	0	1	1	1	1	1	1	1	1	1	1	1	1	1	0	1	1	1	1	0	0	1	0	0
0	1	1	0	0	1	1	1	0	1	1	1	0	0	1	1	0	0	0	0	1	0	0	1	0	0	1	0	1	1	1	0	0	0	1	1	0	0	0	0	1	1	1	1	1	1	1	0	1	0
0	1	1	0	0	1	1	1	0	1	1	1	0	1	1	1	0	1	1	1	1	1	0	1	1	1	0	1	1	1	1	1	1	1	1	1	1	1	1	1	1	1	1	1	1	0	0	1	0	0
0	1	1	0	0	1	1	1	1	0	0	0	0	0	1	1	0	0	0	0	1	0	0	1	0	0	0	0	0	0	1	0	0	0	1	1	0	0	0	0	0	1	1	1	1	1	1	0	1	0
0	1	1	0	0	1	1	1	1	0	0	0	0	1	1	1	0	1	0	0	1	0	0	1	1	1	0	0	0	0	0	0	0	0	1	1	0	0	0	0	0	1	1	1	1	1	1	0	1	0
0	1	1	0	0	1	1	1	1	0	1	0	0	0	1	1	0	0	0	0	1	0	0	1	0	0	0	0	0	0	1	0	0	0	1	1	0	0	0	0	1	1	1	1	1	1	1	0	1	0
0	1	1	0	0	1	1	1	1	0	1	0	0	1	1	1	0	1	0	0	1	0	0	1	1	1	0	0	0	0	0	0	0	0	1	1	0	0	0	0	1	1	1	1	1	1	1	0	1	0
0	1	1	0	0	1	1	1	1	1	0	0	0	0	1	1	0	0	0	0	1	0	0	1	0	0	0	0	1	1	1	0	0	0	1	1	0	0	0	0	0	1	1	1	1	1	1	0	1	0
0	1	1	0	0	1	1	1	1	1	0	0	0	1	1	1	0	1	0	0	1	0	0	1	1	1	0	1	1	1	1	1	1	1	1	1	0	1	0	0	0	1	1	1	1	0	0	1	0	0
0	1	1	0	0	1	1	1	1	1	1	0	0	0	1	1	0	0	0	0	1	0	0	1	0	0	0	0	1	1	1	0	0	0	1	1	0	0	0	0	1	1	1	1	1	1	1	0	1	0
0	1	1	0	0	1	1	1	1	1	1	0	0	1	1	1	0	1	0	0	1	0	0	1	1	1	0	1	1	1	1	1	1	1	1	1	0	1	0	0	1	1	1	1	1	0	0	1	0	0
0	1	1	0	1	0	0	0	0	0	0	1	0	1	1	0	0	0	0	0	1	0	0	1	0	0	1	0	0	1	1	0	0	0	1	1	0	0	0	0	0	0	0	0	0	0	0	1	0	0
0	1	1	0	1	0	0	0	0	0	0	1	0	1	1	0	0	0	0	0	1	0	0	1	0	0	1	0	0	1	1	0	0	0	1	1	0	0	0	0	0	0	0	0	0	1	1	0	1	0
0	1	1	0	1	0	0	0	0	0	0	1	0	1	1	1	0	1	1	1	1	1	0	1	1	1	0	1	0	1	0	1	1	1	1	1	1	1	1	1	0	1	1	1	1	0	0	1	0	0
0	1	1	0	1	0	0	0	0	0	1	1	0	1	1	0	0	0	0	0	1	0	0	1	0	0	1	0	0	1	1	0	0	0	1	1	0	0	0	0	1	0	0	1	1	1	1	0	1	0
0	1	1	0	1	0	0	0	0	0	1	1	0	1	1	1	0	1	1	1	1	1	0	1	1	1	0	1	0	1	0	1	1	1	1	1	1	1	1	1	1	1	1	1	1	0	0	1	0	0
0	1	1	0	1	0	0	0	0	1	0	1	0	1	1	0	0	0	0	0	1	0	0	1	0	0	1	0	1	1	1	0	0	0	1	1	0	0	0	0	0	0	0	0	0	0	0	1	0	0
0	1	1	0	1	0	0	0	0	1	0	1	0	1	1	0	0	0	0	0	1	0	0	1	0	0	1	0	1	1	1	0	0	0	1	1	0	0	0	0	0	0	0	0	0	1	1	0	1	0
0	1	1	0	1	0	0	0	0	1	0	1	0	1	1	1	0	1	1	1	1	1	0	1	1	1	0	1	1	1	1	1	1	1	1	1	1	1	1	1	0	1	1	1	1	0	0	1	0	0
0	1	1	0	1	0	0	0	0	1	1	1	0	1	1	0	0	0	0	0	1	0	0	1	0	0	1	0	1	1	1	0	0	0	1	1	0	0	0	0	1	0	0	1	1	1	1	0	1	0
0	1	1	0	1	0	0	0	0	1	1	1	0	1	1	1	0	1	1	1	1	1	0	1	1	1	0	1	1	1	1	1	1	1	1	1	1	1	1	1	1	1	1	1	1	0	0	1	0	0
0	1	1	0	1	0	0	0	1	0	0	0	0	1	0	0	0	1	0	0	0	0	0	1	1	1	0	0	0	0	0	0	0	0	0	0	0	0	0	0	0	0	0	0	0	0	0	1	0	1
0	1	1	0	1	0	0	0	1	0	0	0	0	1	1	0	0	0	0	0	1	0	0	1	0	0	0	0	0	0	1	0	0	0	1	1	0	0	0	0	0	0	0	0	0	0	0	1	0	0
0	1	1	0	1	0	0	0	1	0	0	0	0	1	1	0	0	0	0	0	1	0	0	1	0	0	0	0	0	0	1	0	0	0	1	1	0	0	0	0	0	0	0	0	0	1	1	0	1	0
0	1	1	0	1	0	0	0	1	0	1	0	0	1	0	0	0	1	0	0	0	0	0	1	1	1	0	0	0	0	0	0	0	0	0	0	0	0	0	0	1	0	0	1	1	1	1	0	1	0
0	1	1	0	1	0	0	0	1	0	1	0	0	1	1	0	0	0	0	0	1	0	0	1	0	0	0	0	0	0	1	0	0	0	1	1	0	0	0	0	1	0	0	1	1	1	1	0	1	0
0	1	1	0	1	0	0	0	1	1	0	0	0	1	0	0	0	1	0	0	0	0	0	1	1	1	0	1	1	1	1	1	1	1	1	1	0	1	0	0	0	0	0	0	0	0	0	1	0	1
0	1	1	0	1	0	0	0	1	1	0	0	0	1	1	0	0	0	0	0	1	0	0	1	0	0	0	0	1	1	1	0	0	0	1	1	0	0	0	0	0	0	0	0	0	0	0	1	0	0
0	1	1	0	1	0	0	0	1	1	0	0	0	1	1	0	0	0	0	0	1	0	0	1	0	0	0	0	1	1	1	0	0	0	1	1	0	0	0	0	0	0	0	0	0	1	1	0	1	0
0	1	1	0	1	0	0	0	1	1	1	0	0	1	0	0	0	1	0	0	0	0	0	1	1	1	0	1	1	1	1	1	1	1	1	1	0	1	0	0	1	0	0	1	1	0	0	1	0	0
0	1	1	0	1	0	0	0	1	1	1	0	0	1	1	0	0	0	0	0	1	0	0	1	0	0	0	0	1	1	1	0	0	0	1	1	0	0	0	0	1	0	0	1	1	1	1	0	1	0
0	1	1	0	1	0	0	1	0	0	0	1	0	1	1	0	0	0	0	0	1	0	0	1	0	0	1	0	0	1	1	0	0	0	1	1	0	0	0	0	0	0	0	0	0	0	0	1	0	0
0	1	1	0	1	0	0	1	0	0	0	1	0	1	1	0	0	0	0	0	1	0	0	1	0	0	1	0	0	1	1	0	0	0	1	1	0	0	0	0	0	0	0	0	0	1	1	0	1	0
0	1	1	0	1	0	0	1	0	0	0	1	0	1	1	1	0	1	1	1	1	1	0	1	1	1	0	1	0	1	0	1	1	1	1	1	1	1	1	1	0	1	1	1	1	0	0	1	0	0
0	1	1	0	1	0	0	1	0	0	1	1	0	1	1	0	0	0	0	0	1	0	0	1	0	0	1	0	0	1	1	0	0	0	1	1	0	0	0	0	1	0	0	1	1	1	1	0	1	0
0	1	1	0	1	0	0	1	0	0	1	1	0	1	1	1	0	1	1	1	1	1	0	1	1	1	0	1	0	1	0	1	1	1	1	1	1	1	1	1	1	1	1	1	1	0	0	1	0	0
0	1	1	0	1	0	0	1	0	1	0	1	0	1	1	0	0	0	0	0	1	0	0	1	0	0	1	0	1	1	1	0	0	0	1	1	0	0	0	0	0	0	0	0	0	0	0	1	0	0
0	1	1	0	1	0	0	1	0	1	0	1	0	1	1	0	0	0	0	0	1	0	0	1	0	0	1	0	1	1	1	0	0	0	1	1	0	0	0	0	0	0	0	0	0	1	1	0	1	0
0	1	1	0	1	0	0	1	0	1	0	1	0	1	1	1	0	1	1	1	1	1	0	1	1	1	0	1	1	1	1	1	1	1	1	1	1	1	1	1	0	1	1	1	1	0	0	1	0	0
0	1	1	0	1	0	0	1	0	1	1	1	0	1	1	0	0	0	0	0	1	0	0	1	0	0	1	0	1	1	1	0	0	0	1	1	0	0	0	0	1	0	0	1	1	1	1	0	1	0
0	1	1	0	1	0	0	1	0	1	1	1	0	1	1	1	0	1	1	1	1	1	0	1	1	1	0	1	1	1	1	1	1	1	1	1	1	1	1	1	1	1	1	1	1	0	0	1	0	0
0	1	1	0	1	0	0	1	1	0	0	0	0	1	1	0	0	0	0	0	1	0	0	1	0	0	0	0	0	0	1	0	0	0	1	1	0	0	0	0	0	0	0	0	0	0	0	1	0	0
0	1	1	0	1	0	0	1	1	0	0	0	0	1	1	0	0	0	0	0	1	0	0	1	0	0	0	0	0	0	1	0	0	0	1	1	0	0	0	0	0	0	0	0	0	1	1	0	1	0
0	1	1	0	1	0	0	1	1	0	0	0	0	1	1	0	0	1	0	0	1	0	0	1	1	1	0	0	0	0	0	0	0	0	0	0	0	0	0	0	0	0	0	0	0	0	0	1	0	1
0	1	1	0	1	0	0	1	1	0	0	0	0	1	1	0	0	1	0	0	1	0	0	1	1	1	0	0	0	0	0	0	0	0	0	0	0	0	0	0	0	0	0	0	0	1	1	0	1	0
0	1	1	0	1	0	0	1	1	0	1	0	0	1	1	0	0	0	0	0	1	0	0	1	0	0	0	0	0	0	1	0	0	0	1	1	0	0	0	0	1	0	0	1	1	1	1	0	1	0
0	1	1	0	1	0	0	1	1	0	1	0	0	1	1	0	0	1	0	0	1	0	0	1	1	1	0	0	0	0	0	0	0	0	0	0	0	0	0	0	1	0	0	1	1	1	1	0	1	0
0	1	1	0	1	0	0	1	1	1	0	0	0	1	1	0	0	0	0	0	1	0	0	1	0	0	0	0	1	1	1	0	0	0	1	1	0	0	0	0	0	0	0	0	0	0	0	1	0	0
0	1	1	0	1	0	0	1	1	1	0	0	0	1	1	0	0	0	0	0	1	0	0	1	0	0	0	0	1	1	1	0	0	0	1	1	0	0	0	0	0	0	0	0	0	1	1	0	1	0
0	1	1	0	1	0	0	1	1	1	0	0	0	1	1	0	0	1	0	0	1	0	0	1	1	1	0	1	1	1	1	1	1	1	1	1	0	1	0	0	0	0	0	0	0	0	0	1	0	1
0	1	1	0	1	0	0	1	1	1	1	0	0	1	1	0	0	0	0	0	1	0	0	1	0	0	0	0	1	1	1	0	0	0	1	1	0	0	0	0	1	0	0	1	1	1	1	0	1	0
0	1	1	0	1	0	0	1	1	1	1	0	0	1	1	0	0	1	0	0	1	0	0	1	1	1	0	1	1	1	1	1	1	1	1	1	0	1	0	0	1	0	0	1	1	0	0	1	0	0
0	1	1	0	1	0	1	0	0	0	0	1	0	1	1	1	0	0	0	0	1	0	0	1	0	0	1	0	0	1	1	0	0	0	1	1	0	0	0	0	0	1	1	1	1	1	1	0	1	0
0	1	1	0	1	0	1	0	0	0	0	1	0	1	1	1	0	1	1	1	1	1	0	1	1	1	0	1	0	1	0	1	1	1	1	1	1	1	1	1	0	1	1	1	1	0	0	1	0	0
0	1	1	0	1	0	1	0	0	0	1	1	0	1	1	1	0	0	0	0	1	0	0	1	0	0	1	0	0	1	1	0	0	0	1	1	0	0	0	0	1	1	1	1	1	1	1	0	1	0
0	1	1	0	1	0	1	0	0	0	1	1	0	1	1	1	0	1	1	1	1	1	0	1	1	1	0	1	0	1	0	1	1	1	1	1	1	1	1	1	1	1	1	1	1	0	0	1	0	0
0	1	1	0	1	0	1	0	0	1	0	1	0	1	1	1	0	0	0	0	1	0	0	1	0	0	1	0	1	1	1	0	0	0	1	1	0	0	0	0	0	1	1	1	1	1	1	0	1	0
0	1	1	0	1	0	1	0	0	1	0	1	0	1	1	1	0	1	1	1	1	1	0	1	1	1	0	1	1	1	1	1	1	1	1	1	1	1	1	1	0	1	1	1	1	0	0	1	0	0
0	1	1	0	1	0	1	0	0	1	1	1	0	1	1	1	0	0	0	0	1	0	0	1	0	0	1	0	1	1	1	0	0	0	1	1	0	0	0	0	1	1	1	1	1	1	1	0	1	0
0	1	1	0	1	0	1	0	0	1	1	1	0	1	1	1	0	1	1	1	1	1	0	1	1	1	0	1	1	1	1	1	1	1	1	1	1	1	1	1	1	1	1	1	1	0	0	1	0	0
0	1	1	0	1	0	1	0	1	0	0	0	0	1	0	1	0	1	0	0	0	0	0	1	1	1	0	0	0	0	0	0	0	0	1	1	0	0	0	0	0	1	1	1	1	1	1	0	1	0
0	1	1	0	1	0	1	0	1	0	0	0	0	1	1	1	0	0	0	0	1	0	0	1	0	0	0	0	0	0	1	0	0	0	1	1	0	0	0	0	0	1	1	1	1	1	1	0	1	0
0	1	1	0	1	0	1	0	1	0	1	0	0	1	0	1	0	1	0	0	0	0	0	1	1	1	0	0	0	0	0	0	0	0	1	1	0	0	0	0	1	1	1	1	1	1	1	0	1	0
0	1	1	0	1	0	1	0	1	0	1	0	0	1	1	1	0	0	0	0	1	0	0	1	0	0	0	0	0	0	1	0	0	0	1	1	0	0	0	0	1	1	1	1	1	1	1	0	1	0
0	1	1	0	1	0	1	0	1	1	0	0	0	1	0	1	0	1	0	0	0	0	0	1	1	1	0	1	1	1	1	1	1	1	1	1	0	1	0	0	0	1	1	1	1	0	0	1	0	0
0	1	1	0	1	0	1	0	1	1	0	0	0	1	1	1	0	0	0	0	1	0	0	1	0	0	0	0	1	1	1	0	0	0	1	1	0	0	0	0	0	1	1	1	1	1	1	0	1	0
0	1	1	0	1	0	1	0	1	1	1	0	0	1	0	1	0	1	0	0	0	0	0	1	1	1	0	1	1	1	1	1	1	1	1	1	0	1	0	0	1	1	1	1	1	0	0	1	0	0
0	1	1	0	1	0	1	0	1	1	1	0	0	1	1	1	0	0	0	0	1	0	0	1	0	0	0	0	1	1	1	0	0	0	1	1	0	0	0	0	1	1	1	1	1	1	1	0	1	0
0	1	1	0	1	0	1	1	0	0	0	1	0	1	1	1	0	0	0	0	1	0	0	1	0	0	1	0	0	1	1	0	0	0	1	1	0	0	0	0	0	1	1	1	1	1	1	0	1	0
0	1	1	0	1	0	1	1	0	0	0	1	0	1	1	1	0	1	1	1	1	1	0	1	1	1	0	1	0	1	0	1	1	1	1	1	1	1	1	1	0	1	1	1	1	0	0	1	0	0
0	1	1	0	1	0	1	1	0	0	1	1	0	1	1	1	0	0	0	0	1	0	0	1	0	0	1	0	0	1	1	0	0	0	1	1	0	0	0	0	1	1	1	1	1	1	1	0	1	0
0	1	1	0	1	0	1	1	0	0	1	1	0	1	1	1	0	1	1	1	1	1	0	1	1	1	0	1	0	1	0	1	1	1	1	1	1	1	1	1	1	1	1	1	1	0	0	1	0	0
0	1	1	0	1	0	1	1	0	1	0	1	0	1	1	1	0	0	0	0	1	0	0	1	0	0	1	0	1	1	1	0	0	0	1	1	0	0	0	0	0	1	1	1	1	1	1	0	1	0
0	1	1	0	1	0	1	1	0	1	0	1	0	1	1	1	0	1	1	1	1	1	0	1	1	1	0	1	1	1	1	1	1	1	1	1	1	1	1	1	0	1	1	1	1	0	0	1	0	0
0	1	1	0	1	0	1	1	0	1	1	1	0	1	1	1	0	0	0	0	1	0	0	1	0	0	1	0	1	1	1	0	0	0	1	1	0	0	0	0	1	1	1	1	1	1	1	0	1	0
0	1	1	0	1	0	1	1	0	1	1	1	0	1	1	1	0	1	1	1	1	1	0	1	1	1	0	1	1	1	1	1	1	1	1	1	1	1	1	1	1	1	1	1	1	0	0	1	0	0
0	1	1	0	1	0	1	1	1	0	0	0	0	1	1	1	0	0	0	0	1	0	0	1	0	0	0	0	0	0	1	0	0	0	1	1	0	0	0	0	0	1	1	1	1	1	1	0	1	0
0	1	1	0	1	0	1	1	1	0	0	0	0	1	1	1	0	1	0	0	1	0	0	1	1	1	0	0	0	0	0	0	0	0	1	1	0	0	0	0	0	1	1	1	1	1	1	0	1	0
0	1	1	0	1	0	1	1	1	0	1	0	0	1	1	1	0	0	0	0	1	0	0	1	0	0	0	0	0	0	1	0	0	0	1	1	0	0	0	0	1	1	1	1	1	1	1	0	1	0
0	1	1	0	1	0	1	1	1	0	1	0	0	1	1	1	0	1	0	0	1	0	0	1	1	1	0	0	0	0	0	0	0	0	1	1	0	0	0	0	1	1	1	1	1	1	1	0	1	0
0	1	1	0	1	0	1	1	1	1	0	0	0	1	1	1	0	0	0	0	1	0	0	1	0	0	0	0	1	1	1	0	0	0	1	1	0	0	0	0	0	1	1	1	1	1	1	0	1	0
0	1	1	0	1	0	1	1	1	1	0	0	0	1	1	1	0	1	0	0	1	0	0	1	1	1	0	1	1	1	1	1	1	1	1	1	0	1	0	0	0	1	1	1	1	0	0	1	0	0
0	1	1	0	1	0	1	1	1	1	1	0	0	1	1	1	0	0	0	0	1	0	0	1	0	0	0	0	1	1	1	0	0	0	1	1	0	0	0	0	1	1	1	1	1	1	1	0	1	0
0	1	1	0	1	0	1	1	1	1	1	0	0	1	1	1	0	1	0	0	1	0	0	1	1	1	0	1	1	1	1	1	1	1	1	1	0	1	0	0	1	1	1	1	1	0	0	1	0	0
0	1	1	0	1	1	0	0	0	0	0	1	0	1	1	0	0	0	0	0	1	0	0	1	0	0	1	0	0	1	1	0	0	0	1	1	0	0	0	0	0	0	0	0	0	0	0	1	0	0
0	1	1	0	1	1	0	0	0	0	0	1	0	1	1	0	0	0	0	0	1	0	0	1	0	0	1	0	0	1	1	0	0	0	1	1	0	0	0	0	0	0	0	0	0	1	1	0	1	0
0	1	1	0	1	1	0	0	0	0	0	1	0	1	1	1	0	1	1	1	1	1	0	1	1	1	0	1	0	1	0	1	1	1	1	1	1	1	1	1	0	1	1	1	1	0	0	1	0	0
0	1	1	0	1	1	0	0	0	0	1	1	0	1	1	0	0	0	0	0	1	0	0	1	0	0	1	0	0	1	1	0	0	0	1	1	0	0	0	0	1	0	0	1	1	1	1	0	1	0
0	1	1	0	1	1	0	0	0	0	1	1	0	1	1	1	0	1	1	1	1	1	0	1	1	1	0	1	0	1	0	1	1	1	1	1	1	1	1	1	1	1	1	1	1	0	0	1	0	0
0	1	1	0	1	1	0	0	0	1	0	1	0	1	1	0	0	0	0	0	1	0	0	1	0	0	1	0	1	1	1	0	0	0	1	1	0	0	0	0	0	0	0	0	0	0	0	1	0	0
0	1	1	0	1	1	0	0	0	1	0	1	0	1	1	0	0	0	0	0	1	0	0	1	0	0	1	0	1	1	1	0	0	0	1	1	0	0	0	0	0	0	0	0	0	1	1	0	1	0
0	1	1	0	1	1	0	0	0	1	0	1	0	1	1	1	0	1	1	1	1	1	0	1	1	1	0	1	1	1	1	1	1	1	1	1	1	1	1	1	0	1	1	1	1	0	0	1	0	0
0	1	1	0	1	1	0	0	0	1	1	1	0	1	1	0	0	0	0	0	1	0	0	1	0	0	1	0	1	1	1	0	0	0	1	1	0	0	0	0	1	0	0	1	1	1	1	0	1	0
0	1	1	0	1	1	0	0	0	1	1	1	0	1	1	1	0	1	1	1	1	1	0	1	1	1	0	1	1	1	1	1	1	1	1	1	1	1	1	1	1	1	1	1	1	0	0	1	0	0
0	1	1	0	1	1	0	0	1	0	0	0	0	1	1	0	0	0	0	0	1	0	0	1	0	0	0	0	0	0	1	0	0	0	1	1	0	0	0	0	0	0	0	0	0	0	0	1	0	0
0	1	1	0	1	1	0	0	1	0	0	0	0	1	1	0	0	0	0	0	1	0	0	1	0	0	0	0	0	0	1	0	0	0	1	1	0	0	0	0	0	0	0	0	0	1	1	0	1	0
0	1	1	0	1	1	0	0	1	0	0	0	0	1	1	0	0	1	0	0	0	0	0	1	1	1	0	0	0	0	0	0	0	0	0	0	0	0	0	0	0	0	0	0	0	0	0	1	0	1
0	1	1	0	1	1	0	0	1	0	1	0	0	1	1	0	0	0	0	0	1	0	0	1	0	0	0	0	0	0	1	0	0	0	1	1	0	0	0	0	1	0	0	1	1	1	1	0	1	0
[truncated: 2,631 more rows]
[truncated: 58 more columns]
