# Supplementary material for: A novel logical model of COVID-19 intracellular infection to support therapies development
Source: PLoS Comput Biol. 2022 Aug 29;18(8):e1010443. doi: 10.1371/journal.pcbi.1010443 (PMC9462742; doi:10.1371/journal.pcbi.1010443)
Supplement: S5 File — (ZIP) [file pcbi.1010443.s005.zip]

Archive with 3 entries (2 files):
- S5_File/
- S5_File/S5_File.sbml
- S5_File/S5_File.zginml
