# Supplementary material for: A novel logical model of COVID-19 intracellular infection to support therapies development
Source: PLoS Comput Biol. 2022 Aug 29;18(8):e1010443. doi: 10.1371/journal.pcbi.1010443 (PMC9462742; doi:10.1371/journal.pcbi.1010443)
Supplement: S5 File — (ZIP) [file pcbi.1010443.s005.zip › S5_File/S5_File.sbml]

<?xml version='1.0' encoding='UTF-8' standalone='no'?>
<sbml xmlns="http://www.sbml.org/sbml/level3/version1/core" layout:required="false" level="3" qual:required="true" xmlns:layout="http://www.sbml.org/sbml/level3/version1/layout/version1" version="1" xmlns:qual="http://www.sbml.org/sbml/level3/version1/qual/version1">
  <model id="model_id">
    <layout:listOfLayouts xmlns:layout="http://www.sbml.org/sbml/level3/version1/layout/version1" xmlns:xsi="http://www.w3.org/2001/XMLSchema-instance">
      <layout:layout layout:id="__layout__">
        <layout:dimensions layout:height="2813" layout:width="3560"/>
        <layout:listOfAdditionalGraphicalObjects>
          <layout:generalGlyph layout:id="_ly_SARS_CoV_2" layout:reference="SARS_CoV_2">
            <layout:boundingBox>
              <layout:position layout:x="1224" layout:y="68"/>
              <layout:dimensions layout:height="60" layout:width="90"/>
            </layout:boundingBox>
          </layout:generalGlyph>
          <layout:generalGlyph layout:id="_ly_IL1B_e" layout:reference="IL1B_e">
            <layout:boundingBox>
              <layout:position layout:x="2283" layout:y="112"/>
              <layout:dimensions layout:height="60" layout:width="90"/>
            </layout:boundingBox>
          </layout:generalGlyph>
          <layout:generalGlyph layout:id="_ly_AGT_e" layout:reference="AGT_e">
            <layout:boundingBox>
              <layout:position layout:x="213" layout:y="69"/>
              <layout:dimensions layout:height="60" layout:width="90"/>
            </layout:boundingBox>
          </layout:generalGlyph>
          <layout:generalGlyph layout:id="_ly_TGFb_e" layout:reference="TGFb_e">
            <layout:boundingBox>
              <layout:position layout:x="440" layout:y="69"/>
              <layout:dimensions layout:height="60" layout:width="90"/>
            </layout:boundingBox>
          </layout:generalGlyph>
          <layout:generalGlyph layout:id="_ly_IFNI_e" layout:reference="IFNI_e">
            <layout:boundingBox>
              <layout:position layout:x="819" layout:y="66"/>
              <layout:dimensions layout:height="60" layout:width="90"/>
            </layout:boundingBox>
          </layout:generalGlyph>
          <layout:generalGlyph layout:id="_ly_IL6_e" layout:reference="IL6_e">
            <layout:boundingBox>
              <layout:position layout:x="959" layout:y="62"/>
              <layout:dimensions layout:height="60" layout:width="90"/>
            </layout:boundingBox>
          </layout:generalGlyph>
          <layout:generalGlyph layout:id="_ly_TNF_e" layout:reference="TNF_e">
            <layout:boundingBox>
              <layout:position layout:x="3085" layout:y="154"/>
              <layout:dimensions layout:height="60" layout:width="90"/>
            </layout:boundingBox>
          </layout:generalGlyph>
          <layout:generalGlyph layout:id="_ly_EGF_e" layout:reference="EGF_e">
            <layout:boundingBox>
              <layout:position layout:x="3452" layout:y="165"/>
              <layout:dimensions layout:height="60" layout:width="90"/>
            </layout:boundingBox>
          </layout:generalGlyph>
          <layout:generalGlyph layout:id="_ly_IL10_e" layout:reference="IL10_e">
            <layout:boundingBox>
              <layout:position layout:x="547" layout:y="75"/>
              <layout:dimensions layout:height="60" layout:width="90"/>
            </layout:boundingBox>
          </layout:generalGlyph>
          <layout:generalGlyph layout:id="_ly_PAMPs" layout:reference="PAMPs">
            <layout:boundingBox>
              <layout:position layout:x="1811" layout:y="85"/>
              <layout:dimensions layout:height="60" layout:width="90"/>
            </layout:boundingBox>
          </layout:generalGlyph>
          <layout:generalGlyph layout:id="_ly_FASL" layout:reference="FASL">
            <layout:boundingBox>
              <layout:position layout:x="2917" layout:y="152"/>
              <layout:dimensions layout:height="60" layout:width="90"/>
            </layout:boundingBox>
          </layout:generalGlyph>
          <layout:generalGlyph layout:id="_ly_IL1B_t" layout:reference="IL1B_t">
            <layout:boundingBox>
              <layout:position layout:x="2283" layout:y="232"/>
              <layout:dimensions layout:height="60" layout:width="90"/>
            </layout:boundingBox>
          </layout:generalGlyph>
          <layout:generalGlyph layout:id="_ly_TGFb_t" layout:reference="TGFb_t">
            <layout:boundingBox>
              <layout:position layout:x="442" layout:y="216"/>
              <layout:dimensions layout:height="60" layout:width="90"/>
            </layout:boundingBox>
          </layout:generalGlyph>
          <layout:generalGlyph layout:id="_ly_IFNI_t" layout:reference="IFNI_t">
            <layout:boundingBox>
              <layout:position layout:x="820" layout:y="264"/>
              <layout:dimensions layout:height="60" layout:width="90"/>
            </layout:boundingBox>
          </layout:generalGlyph>
          <layout:generalGlyph layout:id="_ly_IL6_t" layout:reference="IL6_t">
            <layout:boundingBox>
              <layout:position layout:x="962" layout:y="148"/>
              <layout:dimensions layout:height="60" layout:width="90"/>
            </layout:boundingBox>
          </layout:generalGlyph>
          <layout:generalGlyph layout:id="_ly_TNF_t" layout:reference="TNF_t">
            <layout:boundingBox>
              <layout:position layout:x="3084" layout:y="267"/>
              <layout:dimensions layout:height="60" layout:width="90"/>
            </layout:boundingBox>
          </layout:generalGlyph>
          <layout:generalGlyph layout:id="_ly_TGFb" layout:reference="TGFb">
            <layout:boundingBox>
              <layout:position layout:x="205" layout:y="1099"/>
              <layout:dimensions layout:height="60" layout:width="90"/>
            </layout:boundingBox>
          </layout:generalGlyph>
          <layout:generalGlyph layout:id="_ly_IFNI" layout:reference="IFNI">
            <layout:boundingBox>
              <layout:position layout:x="905" layout:y="910"/>
              <layout:dimensions layout:height="60" layout:width="90"/>
            </layout:boundingBox>
          </layout:generalGlyph>
          <layout:generalGlyph layout:id="_ly_TNF" layout:reference="TNF">
            <layout:boundingBox>
              <layout:position layout:x="1986" layout:y="1361"/>
              <layout:dimensions layout:height="60" layout:width="90"/>
            </layout:boundingBox>
          </layout:generalGlyph>
          <layout:generalGlyph layout:id="_ly_IL1B" layout:reference="IL1B">
            <layout:boundingBox>
              <layout:position layout:x="2337" layout:y="1361"/>
              <layout:dimensions layout:height="60" layout:width="90"/>
            </layout:boundingBox>
          </layout:generalGlyph>
          <layout:generalGlyph layout:id="_ly_IL6" layout:reference="IL6">
            <layout:boundingBox>
              <layout:position layout:x="3118" layout:y="1188"/>
              <layout:dimensions layout:height="60" layout:width="90"/>
            </layout:boundingBox>
          </layout:generalGlyph>
          <layout:generalGlyph layout:id="_ly_CCL2" layout:reference="CCL2">
            <layout:boundingBox>
              <layout:position layout:x="1881" layout:y="1360"/>
              <layout:dimensions layout:height="60" layout:width="90"/>
            </layout:boundingBox>
          </layout:generalGlyph>
          <layout:generalGlyph layout:id="_ly_SARS_COV2_ACE2" layout:reference="SARS_COV2_ACE2">
            <layout:boundingBox>
              <layout:position layout:x="1218" layout:y="318"/>
              <layout:dimensions layout:height="60" layout:width="90"/>
            </layout:boundingBox>
          </layout:generalGlyph>
          <layout:generalGlyph layout:id="_ly_MAS1" layout:reference="MAS1">
            <layout:boundingBox>
              <layout:position layout:x="644" layout:y="1434"/>
              <layout:dimensions layout:height="60" layout:width="90"/>
            </layout:boundingBox>
          </layout:generalGlyph>
          <layout:generalGlyph layout:id="_ly_IRF3" layout:reference="IRF3">
            <layout:boundingBox>
              <layout:position layout:x="837" layout:y="801"/>
              <layout:dimensions layout:height="60" layout:width="90"/>
            </layout:boundingBox>
          </layout:generalGlyph>
          <layout:generalGlyph layout:id="_ly_IFNR" layout:reference="IFNR">
            <layout:boundingBox>
              <layout:position layout:x="823" layout:y="341"/>
              <layout:dimensions layout:height="60" layout:width="90"/>
            </layout:boundingBox>
          </layout:generalGlyph>
          <layout:generalGlyph layout:id="_ly_PI3K" layout:reference="PI3K">
            <layout:boundingBox>
              <layout:position layout:x="1365" layout:y="999"/>
              <layout:dimensions layout:height="60" layout:width="90"/>
            </layout:boundingBox>
          </layout:generalGlyph>
          <layout:generalGlyph layout:id="_ly_AKT" layout:reference="AKT">
            <layout:boundingBox>
              <layout:position layout:x="1411" layout:y="1263"/>
              <layout:dimensions layout:height="60" layout:width="90"/>
            </layout:boundingBox>
          </layout:generalGlyph>
          <layout:generalGlyph layout:id="_ly_TLRs" layout:reference="TLRs">
            <layout:boundingBox>
              <layout:position layout:x="1811" layout:y="323"/>
              <layout:dimensions layout:height="60" layout:width="90"/>
            </layout:boundingBox>
          </layout:generalGlyph>
          <layout:generalGlyph layout:id="_ly_MYD88" layout:reference="MYD88">
            <layout:boundingBox>
              <layout:position layout:x="1719" layout:y="503"/>
              <layout:dimensions layout:height="60" layout:width="90"/>
            </layout:boundingBox>
          </layout:generalGlyph>
          <layout:generalGlyph layout:id="_ly_TICAM" layout:reference="TICAM">
            <layout:boundingBox>
              <layout:position layout:x="1936" layout:y="503"/>
              <layout:dimensions layout:height="60" layout:width="90"/>
            </layout:boundingBox>
          </layout:generalGlyph>
          <layout:generalGlyph layout:id="_ly_TRAF3" layout:reference="TRAF3">
            <layout:boundingBox>
              <layout:position layout:x="1563" layout:y="597"/>
              <layout:dimensions layout:height="60" layout:width="90"/>
            </layout:boundingBox>
          </layout:generalGlyph>
          <layout:generalGlyph layout:id="_ly_TRAF6" layout:reference="TRAF6">
            <layout:boundingBox>
              <layout:position layout:x="1720" layout:y="603"/>
              <layout:dimensions layout:height="60" layout:width="90"/>
            </layout:boundingBox>
          </layout:generalGlyph>
          <layout:generalGlyph layout:id="_ly_MAP3K_7" layout:reference="MAP3K_7">
            <layout:boundingBox>
              <layout:position layout:x="1723" layout:y="732"/>
              <layout:dimensions layout:height="60" layout:width="90"/>
            </layout:boundingBox>
          </layout:generalGlyph>
          <layout:generalGlyph layout:id="_ly_RIPK1" layout:reference="RIPK1">
            <layout:boundingBox>
              <layout:position layout:x="1936" layout:y="697"/>
              <layout:dimensions layout:height="60" layout:width="90"/>
            </layout:boundingBox>
          </layout:generalGlyph>
          <layout:generalGlyph layout:id="_ly_IKK" layout:reference="IKK">
            <layout:boundingBox>
              <layout:position layout:x="1883" layout:y="876"/>
              <layout:dimensions layout:height="60" layout:width="90"/>
            </layout:boundingBox>
          </layout:generalGlyph>
          <layout:generalGlyph layout:id="_ly_NFkB" layout:reference="NFkB">
            <layout:boundingBox>
              <layout:position layout:x="1934" layout:y="1046"/>
              <layout:dimensions layout:height="60" layout:width="90"/>
            </layout:boundingBox>
          </layout:generalGlyph>
          <layout:generalGlyph layout:id="_ly_TBK1" layout:reference="TBK1">
            <layout:boundingBox>
              <layout:position layout:x="1563" layout:y="734"/>
              <layout:dimensions layout:height="60" layout:width="90"/>
            </layout:boundingBox>
          </layout:generalGlyph>
          <layout:generalGlyph layout:id="_ly_NLRP3" layout:reference="NLRP3">
            <layout:boundingBox>
              <layout:position layout:x="2198" layout:y="1113"/>
              <layout:dimensions layout:height="60" layout:width="90"/>
            </layout:boundingBox>
          </layout:generalGlyph>
          <layout:generalGlyph layout:id="_ly_CASP1_C" layout:reference="CASP1_C">
            <layout:boundingBox>
              <layout:position layout:x="2196" layout:y="1362"/>
              <layout:dimensions layout:height="60" layout:width="90"/>
            </layout:boundingBox>
          </layout:generalGlyph>
          <layout:generalGlyph layout:id="_ly_FAS" layout:reference="FAS">
            <layout:boundingBox>
              <layout:position layout:x="2919" layout:y="335"/>
              <layout:dimensions layout:height="60" layout:width="90"/>
            </layout:boundingBox>
          </layout:generalGlyph>
          <layout:generalGlyph layout:id="_ly_TNFR" layout:reference="TNFR">
            <layout:boundingBox>
              <layout:position layout:x="3084" layout:y="364"/>
              <layout:dimensions layout:height="60" layout:width="90"/>
            </layout:boundingBox>
          </layout:generalGlyph>
          <layout:generalGlyph layout:id="_ly_TRADD" layout:reference="TRADD">
            <layout:boundingBox>
              <layout:position layout:x="3092" layout:y="696"/>
              <layout:dimensions layout:height="60" layout:width="90"/>
            </layout:boundingBox>
          </layout:generalGlyph>
          <layout:generalGlyph layout:id="_ly_FADD" layout:reference="FADD">
            <layout:boundingBox>
              <layout:position layout:x="2917" layout:y="953"/>
              <layout:dimensions layout:height="60" layout:width="90"/>
            </layout:boundingBox>
          </layout:generalGlyph>
          <layout:generalGlyph layout:id="_ly_CASP8" layout:reference="CASP8">
            <layout:boundingBox>
              <layout:position layout:x="2787" layout:y="954"/>
              <layout:dimensions layout:height="60" layout:width="90"/>
            </layout:boundingBox>
          </layout:generalGlyph>
          <layout:generalGlyph layout:id="_ly_CASP9" layout:reference="CASP9">
            <layout:boundingBox>
              <layout:position layout:x="2788" layout:y="1318"/>
              <layout:dimensions layout:height="60" layout:width="90"/>
            </layout:boundingBox>
          </layout:generalGlyph>
          <layout:generalGlyph layout:id="_ly_CASP3" layout:reference="CASP3">
            <layout:boundingBox>
              <layout:position layout:x="2994" layout:y="1599"/>
              <layout:dimensions layout:height="60" layout:width="90"/>
            </layout:boundingBox>
          </layout:generalGlyph>
          <layout:generalGlyph layout:id="_ly_PARP1" layout:reference="PARP1">
            <layout:boundingBox>
              <layout:position layout:x="3140" layout:y="1726"/>
              <layout:dimensions layout:height="60" layout:width="90"/>
            </layout:boundingBox>
          </layout:generalGlyph>
          <layout:generalGlyph layout:id="_ly_BAD" layout:reference="BAD">
            <layout:boundingBox>
              <layout:position layout:x="2859" layout:y="1728"/>
              <layout:dimensions layout:height="60" layout:width="90"/>
            </layout:boundingBox>
          </layout:generalGlyph>
          <layout:generalGlyph layout:id="_ly_BCL2L1" layout:reference="BCL2L1">
            <layout:boundingBox>
              <layout:position layout:x="2756" layout:y="1879"/>
              <layout:dimensions layout:height="60" layout:width="90"/>
            </layout:boundingBox>
          </layout:generalGlyph>
          <layout:generalGlyph layout:id="_ly_BCL2" layout:reference="BCL2">
            <layout:boundingBox>
              <layout:position layout:x="2922" layout:y="1879"/>
              <layout:dimensions layout:height="60" layout:width="90"/>
            </layout:boundingBox>
          </layout:generalGlyph>
          <layout:generalGlyph layout:id="_ly_p38" layout:reference="p38">
            <layout:boundingBox>
              <layout:position layout:x="2629" layout:y="466"/>
              <layout:dimensions layout:height="60" layout:width="90"/>
            </layout:boundingBox>
          </layout:generalGlyph>
          <layout:generalGlyph layout:id="_ly_BCL2L11" layout:reference="BCL2L11">
            <layout:boundingBox>
              <layout:position layout:x="2531" layout:y="619"/>
              <layout:dimensions layout:height="60" layout:width="90"/>
            </layout:boundingBox>
          </layout:generalGlyph>
          <layout:generalGlyph layout:id="_ly_BID" layout:reference="BID">
            <layout:boundingBox>
              <layout:position layout:x="2373" layout:y="752"/>
              <layout:dimensions layout:height="60" layout:width="90"/>
            </layout:boundingBox>
          </layout:generalGlyph>
          <layout:generalGlyph layout:id="_ly_BAX" layout:reference="BAX">
            <layout:boundingBox>
              <layout:position layout:x="2533" layout:y="753"/>
              <layout:dimensions layout:height="60" layout:width="90"/>
            </layout:boundingBox>
          </layout:generalGlyph>
          <layout:generalGlyph layout:id="_ly_CYCs" layout:reference="CYCs">
            <layout:boundingBox>
              <layout:position layout:x="2583" layout:y="859"/>
              <layout:dimensions layout:height="60" layout:width="90"/>
            </layout:boundingBox>
          </layout:generalGlyph>
          <layout:generalGlyph layout:id="_ly_APF1" layout:reference="APF1">
            <layout:boundingBox>
              <layout:position layout:x="2629" layout:y="966"/>
              <layout:dimensions layout:height="60" layout:width="90"/>
            </layout:boundingBox>
          </layout:generalGlyph>
          <layout:generalGlyph layout:id="_ly_ER_stress" layout:reference="ER_stress">
            <layout:boundingBox>
              <layout:position layout:x="2236" layout:y="490"/>
              <layout:dimensions layout:height="70" layout:width="150"/>
            </layout:boundingBox>
          </layout:generalGlyph>
          <layout:generalGlyph layout:id="_ly_REN" layout:reference="REN">
            <layout:boundingBox>
              <layout:position layout:x="211" layout:y="296"/>
              <layout:dimensions layout:height="60" layout:width="90"/>
            </layout:boundingBox>
          </layout:generalGlyph>
          <layout:generalGlyph layout:id="_ly_Angiotensin_1" layout:reference="Angiotensin_1">
            <layout:boundingBox>
              <layout:position layout:x="189" layout:y="422"/>
              <layout:dimensions layout:height="60" layout:width="90"/>
            </layout:boundingBox>
          </layout:generalGlyph>
          <layout:generalGlyph layout:id="_ly_ACE" layout:reference="ACE">
            <layout:boundingBox>
              <layout:position layout:x="204" layout:y="567"/>
              <layout:dimensions layout:height="60" layout:width="90"/>
            </layout:boundingBox>
          </layout:generalGlyph>
          <layout:generalGlyph layout:id="_ly_AGTR1" layout:reference="AGTR1">
            <layout:boundingBox>
              <layout:position layout:x="204" layout:y="949"/>
              <layout:dimensions layout:height="60" layout:width="90"/>
            </layout:boundingBox>
          </layout:generalGlyph>
          <layout:generalGlyph layout:id="_ly_SMAD_3" layout:reference="SMAD_3">
            <layout:boundingBox>
              <layout:position layout:x="193" layout:y="1480"/>
              <layout:dimensions layout:height="60" layout:width="90"/>
            </layout:boundingBox>
          </layout:generalGlyph>
          <layout:generalGlyph layout:id="_ly_SMAD_3_4" layout:reference="SMAD_3_4">
            <layout:boundingBox>
              <layout:position layout:x="194" layout:y="1597"/>
              <layout:dimensions layout:height="60" layout:width="90"/>
            </layout:boundingBox>
          </layout:generalGlyph>
          <layout:generalGlyph layout:id="_ly_JAK_IFNR" layout:reference="JAK_IFNR">
            <layout:boundingBox>
              <layout:position layout:x="963" layout:y="1133"/>
              <layout:dimensions layout:height="60" layout:width="90"/>
            </layout:boundingBox>
          </layout:generalGlyph>
          <layout:generalGlyph layout:id="_ly_JAK_IL6R" layout:reference="JAK_IL6R">
            <layout:boundingBox>
              <layout:position layout:x="1010" layout:y="1052"/>
              <layout:dimensions layout:height="60" layout:width="90"/>
            </layout:boundingBox>
          </layout:generalGlyph>
          <layout:generalGlyph layout:id="_ly_SOCS3" layout:reference="SOCS3">
            <layout:boundingBox>
              <layout:position layout:x="1245" layout:y="959"/>
              <layout:dimensions layout:height="60" layout:width="90"/>
            </layout:boundingBox>
          </layout:generalGlyph>
          <layout:generalGlyph layout:id="_ly_Angiotensin_2" layout:reference="Angiotensin_2">
            <layout:boundingBox>
              <layout:position layout:x="187" layout:y="722"/>
              <layout:dimensions layout:height="60" layout:width="90"/>
            </layout:boundingBox>
          </layout:generalGlyph>
          <layout:generalGlyph layout:id="_ly_Angiotensin_1_7" layout:reference="Angiotensin_1_7">
            <layout:boundingBox>
              <layout:position layout:x="609" layout:y="860"/>
              <layout:dimensions layout:height="60" layout:width="90"/>
            </layout:boundingBox>
          </layout:generalGlyph>
          <layout:generalGlyph layout:id="_ly_DDX1" layout:reference="DDX1">
            <layout:boundingBox>
              <layout:position layout:x="1528" layout:y="520"/>
              <layout:dimensions layout:height="60" layout:width="90"/>
            </layout:boundingBox>
          </layout:generalGlyph>
          <layout:generalGlyph layout:id="_ly_DDX58_IFIH1" layout:reference="DDX58_IFIH1">
            <layout:boundingBox>
              <layout:position layout:x="1220" layout:y="673"/>
              <layout:dimensions layout:height="60" layout:width="90"/>
            </layout:boundingBox>
          </layout:generalGlyph>
          <layout:generalGlyph layout:id="_ly_MAVS" layout:reference="MAVS">
            <layout:boundingBox>
              <layout:position layout:x="1223" layout:y="843"/>
              <layout:dimensions layout:height="60" layout:width="90"/>
            </layout:boundingBox>
          </layout:generalGlyph>
          <layout:generalGlyph layout:id="_ly_EGFR" layout:reference="EGFR">
            <layout:boundingBox>
              <layout:position layout:x="3454" layout:y="341"/>
              <layout:dimensions layout:height="60" layout:width="90"/>
            </layout:boundingBox>
          </layout:generalGlyph>
          <layout:generalGlyph layout:id="_ly_MAP2K_3" layout:reference="MAP2K_3">
            <layout:boundingBox>
              <layout:position layout:x="2629" layout:y="385"/>
              <layout:dimensions layout:height="60" layout:width="90"/>
            </layout:boundingBox>
          </layout:generalGlyph>
          <layout:generalGlyph layout:id="_ly_KRAS" layout:reference="KRAS">
            <layout:boundingBox>
              <layout:position layout:x="3463" layout:y="479"/>
              <layout:dimensions layout:height="60" layout:width="90"/>
            </layout:boundingBox>
          </layout:generalGlyph>
          <layout:generalGlyph layout:id="_ly_RAF1" layout:reference="RAF1">
            <layout:boundingBox>
              <layout:position layout:x="3467" layout:y="653"/>
              <layout:dimensions layout:height="60" layout:width="90"/>
            </layout:boundingBox>
          </layout:generalGlyph>
          <layout:generalGlyph layout:id="_ly_MEK_1_2" layout:reference="MEK_1_2">
            <layout:boundingBox>
              <layout:position layout:x="3466" layout:y="786"/>
              <layout:dimensions layout:height="60" layout:width="90"/>
            </layout:boundingBox>
          </layout:generalGlyph>
          <layout:generalGlyph layout:id="_ly_ERK_1_2" layout:reference="ERK_1_2">
            <layout:boundingBox>
              <layout:position layout:x="3465" layout:y="896"/>
              <layout:dimensions layout:height="60" layout:width="90"/>
            </layout:boundingBox>
          </layout:generalGlyph>
          <layout:generalGlyph layout:id="_ly_AP1" layout:reference="AP1">
            <layout:boundingBox>
              <layout:position layout:x="3422" layout:y="1086"/>
              <layout:dimensions layout:height="60" layout:width="90"/>
            </layout:boundingBox>
          </layout:generalGlyph>
          <layout:generalGlyph layout:id="_ly_MAP3K_1" layout:reference="MAP3K_1">
            <layout:boundingBox>
              <layout:position layout:x="3285" layout:y="481"/>
              <layout:dimensions layout:height="60" layout:width="90"/>
            </layout:boundingBox>
          </layout:generalGlyph>
          <layout:generalGlyph layout:id="_ly_MAP2K_4" layout:reference="MAP2K_4">
            <layout:boundingBox>
              <layout:position layout:x="3262" layout:y="610"/>
              <layout:dimensions layout:height="60" layout:width="90"/>
            </layout:boundingBox>
          </layout:generalGlyph>
          <layout:generalGlyph layout:id="_ly_JNK" layout:reference="JNK">
            <layout:boundingBox>
              <layout:position layout:x="3290" layout:y="891"/>
              <layout:dimensions layout:height="60" layout:width="90"/>
            </layout:boundingBox>
          </layout:generalGlyph>
          <layout:generalGlyph layout:id="_ly_TGFbR" layout:reference="TGFbR">
            <layout:boundingBox>
              <layout:position layout:x="444" layout:y="315"/>
              <layout:dimensions layout:height="60" layout:width="90"/>
            </layout:boundingBox>
          </layout:generalGlyph>
          <layout:generalGlyph layout:id="_ly_IL6R" layout:reference="IL6R">
            <layout:boundingBox>
              <layout:position layout:x="961" layout:y="293"/>
              <layout:dimensions layout:height="60" layout:width="90"/>
            </layout:boundingBox>
          </layout:generalGlyph>
          <layout:generalGlyph layout:id="_ly_STAT_1_3" layout:reference="STAT_1_3">
            <layout:boundingBox>
              <layout:position layout:x="1245" layout:y="1050"/>
              <layout:dimensions layout:height="60" layout:width="90"/>
            </layout:boundingBox>
          </layout:generalGlyph>
          <layout:generalGlyph layout:id="_ly_STAT_1_2" layout:reference="STAT_1_2">
            <layout:boundingBox>
              <layout:position layout:x="1241" layout:y="1133"/>
              <layout:dimensions layout:height="60" layout:width="90"/>
            </layout:boundingBox>
          </layout:generalGlyph>
          <layout:generalGlyph layout:id="_ly_IL10R" layout:reference="IL10R">
            <layout:boundingBox>
              <layout:position layout:x="545" layout:y="297"/>
              <layout:dimensions layout:height="60" layout:width="90"/>
            </layout:boundingBox>
          </layout:generalGlyph>
          <layout:generalGlyph layout:id="_ly_STAT_3" layout:reference="STAT_3">
            <layout:boundingBox>
              <layout:position layout:x="545" layout:y="963"/>
              <layout:dimensions layout:height="60" layout:width="90"/>
            </layout:boundingBox>
          </layout:generalGlyph>
          <layout:generalGlyph layout:id="_ly_IFITMs" layout:reference="IFITMs">
            <layout:boundingBox>
              <layout:position layout:x="1055" layout:y="741"/>
              <layout:dimensions layout:height="60" layout:width="90"/>
            </layout:boundingBox>
          </layout:generalGlyph>
          <layout:generalGlyph layout:id="_ly_PKR_ISG15" layout:reference="PKR_ISG15">
            <layout:boundingBox>
              <layout:position layout:x="1117" layout:y="670"/>
              <layout:dimensions layout:height="60" layout:width="90"/>
            </layout:boundingBox>
          </layout:generalGlyph>
          <layout:generalGlyph layout:id="_ly_IL1BR" layout:reference="IL1BR">
            <layout:boundingBox>
              <layout:position layout:x="2279" layout:y="347"/>
              <layout:dimensions layout:height="60" layout:width="90"/>
            </layout:boundingBox>
          </layout:generalGlyph>
          <layout:generalGlyph layout:id="_ly_Viral_dsRNA" layout:reference="Viral_dsRNA">
            <layout:boundingBox>
              <layout:position layout:x="1191" layout:y="516"/>
              <layout:dimensions layout:height="70" layout:width="150"/>
            </layout:boundingBox>
          </layout:generalGlyph>
          <layout:generalGlyph layout:id="_ly_Viral_proteins" layout:reference="Viral_proteins">
            <layout:boundingBox>
              <layout:position layout:x="279" layout:y="2045"/>
              <layout:dimensions layout:height="60" layout:width="90"/>
            </layout:boundingBox>
          </layout:generalGlyph>
          <layout:generalGlyph layout:id="_ly_v_3a" layout:reference="v_3a">
            <layout:boundingBox>
              <layout:position layout:x="506" layout:y="2221"/>
              <layout:dimensions layout:height="60" layout:width="90"/>
            </layout:boundingBox>
          </layout:generalGlyph>
          <layout:generalGlyph layout:id="_ly_v_M" layout:reference="v_M">
            <layout:boundingBox>
              <layout:position layout:x="496" layout:y="2363"/>
              <layout:dimensions layout:height="60" layout:width="90"/>
            </layout:boundingBox>
          </layout:generalGlyph>
          <layout:generalGlyph layout:id="_ly_v_N" layout:reference="v_N">
            <layout:boundingBox>
              <layout:position layout:x="455" layout:y="1865"/>
              <layout:dimensions layout:height="60" layout:width="90"/>
            </layout:boundingBox>
          </layout:generalGlyph>
          <layout:generalGlyph layout:id="_ly_v_S" layout:reference="v_S">
            <layout:boundingBox>
              <layout:position layout:x="418" layout:y="1744"/>
              <layout:dimensions layout:height="60" layout:width="90"/>
            </layout:boundingBox>
          </layout:generalGlyph>
          <layout:generalGlyph layout:id="_ly_v_6" layout:reference="v_6">
            <layout:boundingBox>
              <layout:position layout:x="1081" layout:y="2439"/>
              <layout:dimensions layout:height="60" layout:width="90"/>
            </layout:boundingBox>
          </layout:generalGlyph>
          <layout:generalGlyph layout:id="_ly_v_NSP6_Helicase" layout:reference="v_NSP6_Helicase">
            <layout:boundingBox>
              <layout:position layout:x="1189" layout:y="2025"/>
              <layout:dimensions layout:height="60" layout:width="90"/>
            </layout:boundingBox>
          </layout:generalGlyph>
          <layout:generalGlyph layout:id="_ly_v_8b_8a_NSP1" layout:reference="v_8b_8a_NSP1">
            <layout:boundingBox>
              <layout:position layout:x="951" layout:y="1946"/>
              <layout:dimensions layout:height="60" layout:width="90"/>
            </layout:boundingBox>
          </layout:generalGlyph>
          <layout:generalGlyph layout:id="_ly_v_3b" layout:reference="v_3b">
            <layout:boundingBox>
              <layout:position layout:x="976" layout:y="2246"/>
              <layout:dimensions layout:height="60" layout:width="90"/>
            </layout:boundingBox>
          </layout:generalGlyph>
          <layout:generalGlyph layout:id="_ly_Papain_like_proteinase" layout:reference="Papain_like_proteinase">
            <layout:boundingBox>
              <layout:position layout:x="961" layout:y="2123"/>
              <layout:dimensions layout:height="60" layout:width="90"/>
            </layout:boundingBox>
          </layout:generalGlyph>
          <layout:generalGlyph layout:id="_ly_v_9b" layout:reference="v_9b">
            <layout:boundingBox>
              <layout:position layout:x="473" layout:y="2573"/>
              <layout:dimensions layout:height="60" layout:width="90"/>
            </layout:boundingBox>
          </layout:generalGlyph>
          <layout:generalGlyph layout:id="_ly_v_E" layout:reference="v_E">
            <layout:boundingBox>
              <layout:position layout:x="706" layout:y="2753"/>
              <layout:dimensions layout:height="60" layout:width="90"/>
            </layout:boundingBox>
          </layout:generalGlyph>
          <layout:generalGlyph layout:id="_ly_Virus_replication" layout:reference="Virus_replication">
            <layout:boundingBox>
              <layout:position layout:x="1380" layout:y="316"/>
              <layout:dimensions layout:height="70" layout:width="150"/>
            </layout:boundingBox>
          </layout:generalGlyph>
          <layout:generalGlyph layout:id="_ly_Apoptosis" layout:reference="Apoptosis">
            <layout:boundingBox>
              <layout:position layout:x="3410" layout:y="1719"/>
              <layout:dimensions layout:height="70" layout:width="150"/>
            </layout:boundingBox>
          </layout:generalGlyph>
          <layout:generalGlyph layout:id="_ly_Immune_Response" layout:reference="Immune_Response">
            <layout:boundingBox>
              <layout:position layout:x="1216" layout:y="1666"/>
              <layout:dimensions layout:height="70" layout:width="150"/>
            </layout:boundingBox>
          </layout:generalGlyph>
          <layout:generalGlyph layout:id="_ly_Inflammation" layout:reference="Inflammation">
            <layout:boundingBox>
              <layout:position layout:x="2196" layout:y="931"/>
              <layout:dimensions layout:height="70" layout:width="150"/>
            </layout:boundingBox>
          </layout:generalGlyph>
        </layout:listOfAdditionalGraphicalObjects>
      </layout:layout>
    </layout:listOfLayouts>
    <qual:listOfQualitativeSpecies xmlns:qual="http://www.sbml.org/sbml/level3/version1/qual/version1">
      <qual:qualitativeSpecies qual:maxLevel="1" qual:compartment="comp1" qual:constant="true" qual:id="SARS_CoV_2"/>
      <qual:qualitativeSpecies qual:maxLevel="1" qual:compartment="comp1" metaid="_64998724-d820-4dca-a7dd-a94e950608b5" qual:constant="true" qual:id="IL1B_e">
        <notes>
          <body xmlns="http://www.w3.org/1999/xhtml">
     <p>Interleukin-1 beta
</p>
  </body>
        </notes>
        <annotation>
	<rdf:RDF xmlns:rdf="http://www.w3.org/1999/02/22-rdf-syntax-ns#" xmlns:bqbiol="http://biomodels.net/biology-qualifiers/">
	<rdf:Description rdf:about="#_64998724-d820-4dca-a7dd-a94e950608b5">
	<bqbiol:unknownQualifier>
	<rdf:Bag>
	<rdf:li rdf:resource="UNIPROT:P01584"/>
	</rdf:Bag>
	</bqbiol:unknownQualifier>
	</rdf:Description>
	</rdf:RDF>
	</annotation>
            </qual:qualitativeSpecies>
      <qual:qualitativeSpecies qual:maxLevel="1" qual:compartment="comp1" metaid="_82690914-7606-458c-8ed1-6ee95f84d88c" qual:constant="true" qual:id="AGT_e">
        <notes>
          <body xmlns="http://www.w3.org/1999/xhtml">
     <p>Angiotensinogen
</p>
  </body>
        </notes>
        <annotation>
	<rdf:RDF xmlns:rdf="http://www.w3.org/1999/02/22-rdf-syntax-ns#" xmlns:bqbiol="http://biomodels.net/biology-qualifiers/">
	<rdf:Description rdf:about="#_82690914-7606-458c-8ed1-6ee95f84d88c">
	<bqbiol:unknownQualifier>
	<rdf:Bag>
	<rdf:li rdf:resource="UNIPROT:P01019"/>
	</rdf:Bag>
	</bqbiol:unknownQualifier>
	</rdf:Description>
	</rdf:RDF>
	</annotation>
            </qual:qualitativeSpecies>
      <qual:qualitativeSpecies qual:maxLevel="1" qual:compartment="comp1" metaid="_2cf5c512-a46d-4e89-a52d-ec89c26d0c97" qual:constant="true" qual:id="TGFb_e">
        <notes>
          <body xmlns="http://www.w3.org/1999/xhtml">
     <p>Transforming growth factor beta-1</p>
  </body>
        </notes>
        <annotation>
	<rdf:RDF xmlns:rdf="http://www.w3.org/1999/02/22-rdf-syntax-ns#" xmlns:bqbiol="http://biomodels.net/biology-qualifiers/">
	<rdf:Description rdf:about="#_2cf5c512-a46d-4e89-a52d-ec89c26d0c97">
	<bqbiol:unknownQualifier>
	<rdf:Bag>
	<rdf:li rdf:resource="UNIPROT:P01137"/>
	</rdf:Bag>
	</bqbiol:unknownQualifier>
	</rdf:Description>
	</rdf:RDF>
	</annotation>
            </qual:qualitativeSpecies>
      <qual:qualitativeSpecies qual:maxLevel="1" qual:compartment="comp1" metaid="_097d054f-1dcc-445a-95da-3d6d6b9a56fb" qual:constant="true" qual:id="IFNI_e">
        <notes>
          <body xmlns="http://www.w3.org/1999/xhtml">
     <p>Interferon alpha - TYPE I INTERFERON</p>
  </body>
        </notes>
        <annotation>
	<rdf:RDF xmlns:rdf="http://www.w3.org/1999/02/22-rdf-syntax-ns#" xmlns:bqbiol="http://biomodels.net/biology-qualifiers/">
	<rdf:Description rdf:about="#_097d054f-1dcc-445a-95da-3d6d6b9a56fb">
              <bqbiol:unknownQualifier>
	<rdf:Bag>
	<rdf:li rdf:resource="UNIPROT:P01562"/>
	</rdf:Bag>
	</bqbiol:unknownQualifier>
	
	<bqbiol:unknownQualifier>
	<rdf:Bag>
	<rdf:li rdf:resource="UNIPROT:P01563"/>
	</rdf:Bag>
	</bqbiol:unknownQualifier>
	</rdf:Description>
	</rdf:RDF>
	</annotation>
            </qual:qualitativeSpecies>
      <qual:qualitativeSpecies qual:maxLevel="1" qual:compartment="comp1" metaid="a3b4a9fd-3807-4fc5-9765-8ab708d7e123" qual:constant="true" qual:id="IL6_e">
        <notes>
          <body xmlns="http://www.w3.org/1999/xhtml">
     <p>Interleukin-6</p>
  </body>
        </notes>
        <annotation>
	<rdf:RDF xmlns:rdf="http://www.w3.org/1999/02/22-rdf-syntax-ns#" xmlns:bqbiol="http://biomodels.net/biology-qualifiers/">
	<rdf:Description rdf:about="#a3b4a9fd-3807-4fc5-9765-8ab708d7e123">
	<bqbiol:unknownQualifier>
	<rdf:Bag>
	<rdf:li rdf:resource="UNIPROT:P05231"/>
	</rdf:Bag>
	</bqbiol:unknownQualifier>
	</rdf:Description>
	</rdf:RDF>
	</annotation>
            </qual:qualitativeSpecies>
      <qual:qualitativeSpecies qual:maxLevel="1" qual:compartment="comp1" metaid="_8f4a154e-b9ea-4995-b898-e824fbf2e99b" qual:constant="true" qual:id="TNF_e">
        <notes>
          <body xmlns="http://www.w3.org/1999/xhtml">
     <p>Tumor necrosis factor
</p>
  </body>
        </notes>
        <annotation>
	<rdf:RDF xmlns:rdf="http://www.w3.org/1999/02/22-rdf-syntax-ns#" xmlns:bqbiol="http://biomodels.net/biology-qualifiers/">
	<rdf:Description rdf:about="#_8f4a154e-b9ea-4995-b898-e824fbf2e99b">
	<bqbiol:unknownQualifier>
	<rdf:Bag>
	<rdf:li rdf:resource="UNIPROT:P01375"/>
	</rdf:Bag>
	</bqbiol:unknownQualifier>
	</rdf:Description>
	</rdf:RDF>
	</annotation>
            </qual:qualitativeSpecies>
      <qual:qualitativeSpecies qual:maxLevel="1" qual:compartment="comp1" metaid="a3e8292b-e939-4172-8cc9-2daab57a66e7" qual:constant="true" qual:id="EGF_e">
        <notes>
          <body xmlns="http://www.w3.org/1999/xhtml">
     <p>Pro-epidermal growth factor
</p>
  </body>
        </notes>
        <annotation>
	<rdf:RDF xmlns:rdf="http://www.w3.org/1999/02/22-rdf-syntax-ns#" xmlns:bqbiol="http://biomodels.net/biology-qualifiers/">
	<rdf:Description rdf:about="#a3e8292b-e939-4172-8cc9-2daab57a66e7">
	<bqbiol:unknownQualifier>
	<rdf:Bag>
	<rdf:li rdf:resource="UNIPROT:P01133"/>
	</rdf:Bag>
	</bqbiol:unknownQualifier>
	</rdf:Description>
	</rdf:RDF>
	</annotation>
            </qual:qualitativeSpecies>
      <qual:qualitativeSpecies qual:maxLevel="1" qual:compartment="comp1" metaid="_4a470e98-f633-4623-a19f-7d816362c393" qual:constant="true" qual:id="IL10_e">
        <notes>
          <body xmlns="http://www.w3.org/1999/xhtml">
     <p>Interleukin-10
</p>
  </body>
        </notes>
        <annotation>
	<rdf:RDF xmlns:rdf="http://www.w3.org/1999/02/22-rdf-syntax-ns#" xmlns:bqbiol="http://biomodels.net/biology-qualifiers/">
	<rdf:Description rdf:about="#_4a470e98-f633-4623-a19f-7d816362c393">
              <bqbiol:unknownQualifier>
	<rdf:Bag>
	<rdf:li rdf:resource="UNIPROT:P22301"/>
	</rdf:Bag>
	</bqbiol:unknownQualifier>
	
	<bqbiol:unknownQualifier>
	<rdf:Bag>
	<rdf:li rdf:resource=":"/>
	</rdf:Bag>
	</bqbiol:unknownQualifier>
	</rdf:Description>
	</rdf:RDF>
	</annotation>
            </qual:qualitativeSpecies>
      <qual:qualitativeSpecies qual:maxLevel="1" qual:compartment="comp1" qual:constant="true" qual:id="PAMPs">
        <notes>
          <body xmlns="http://www.w3.org/1999/xhtml">
     <p>pathogen-associated molecular patterns
</p>
  </body>
        </notes>
      </qual:qualitativeSpecies>
      <qual:qualitativeSpecies qual:maxLevel="1" qual:compartment="comp1" metaid="_1976d956-c370-41b8-a99b-e04c20c36dd5" qual:constant="true" qual:id="FASL">
        <notes>
          <body xmlns="http://www.w3.org/1999/xhtml">
     <p>Tumor necrosis factor ligand superfamily member 6
</p>
  </body>
        </notes>
        <annotation>
	<rdf:RDF xmlns:rdf="http://www.w3.org/1999/02/22-rdf-syntax-ns#" xmlns:bqbiol="http://biomodels.net/biology-qualifiers/">
	<rdf:Description rdf:about="#_1976d956-c370-41b8-a99b-e04c20c36dd5">
	<bqbiol:unknownQualifier>
	<rdf:Bag>
	<rdf:li rdf:resource="UNIPROT:P48023"/>
	</rdf:Bag>
	</bqbiol:unknownQualifier>
	</rdf:Description>
	</rdf:RDF>
	</annotation>
            </qual:qualitativeSpecies>
      <qual:qualitativeSpecies qual:maxLevel="1" qual:compartment="comp1" metaid="e7507436-77b0-4ec5-a00d-ce47ddb0312d" qual:constant="false" qual:id="IL1B_t">
        <notes>
          <body xmlns="http://www.w3.org/1999/xhtml">
     <p>Interleukin-1 beta</p>
  </body>
        </notes>
        <annotation>
	<rdf:RDF xmlns:rdf="http://www.w3.org/1999/02/22-rdf-syntax-ns#" xmlns:bqbiol="http://biomodels.net/biology-qualifiers/">
	<rdf:Description rdf:about="#e7507436-77b0-4ec5-a00d-ce47ddb0312d">
	<bqbiol:unknownQualifier>
	<rdf:Bag>
	<rdf:li rdf:resource="UNIPROT:P01584"/>
	</rdf:Bag>
	</bqbiol:unknownQualifier>
	</rdf:Description>
	</rdf:RDF>
	</annotation>
            </qual:qualitativeSpecies>
      <qual:qualitativeSpecies qual:maxLevel="1" qual:compartment="comp1" metaid="_16ed0c59-e0cd-432a-8fdc-602a690bed47" qual:constant="false" qual:id="TGFb_t">
        <notes>
          <body xmlns="http://www.w3.org/1999/xhtml">
     <p>Transforming growth factor beta-1</p>
  </body>
        </notes>
        <annotation>
	<rdf:RDF xmlns:rdf="http://www.w3.org/1999/02/22-rdf-syntax-ns#" xmlns:bqbiol="http://biomodels.net/biology-qualifiers/">
	<rdf:Description rdf:about="#_16ed0c59-e0cd-432a-8fdc-602a690bed47">
	<bqbiol:unknownQualifier>
	<rdf:Bag>
	<rdf:li rdf:resource="UNIPROT:P01137"/>
	</rdf:Bag>
	</bqbiol:unknownQualifier>
	</rdf:Description>
	</rdf:RDF>
	</annotation>
            </qual:qualitativeSpecies>
      <qual:qualitativeSpecies qual:maxLevel="1" qual:compartment="comp1" metaid="f38eded5-c318-48f3-90c4-aafbbd5317c4" qual:constant="false" qual:id="IFNI_t">
        <notes>
          <body xmlns="http://www.w3.org/1999/xhtml">
     <p>Interferon alpha - TYPE I INTERFERON</p>
  </body>
        </notes>
        <annotation>
	<rdf:RDF xmlns:rdf="http://www.w3.org/1999/02/22-rdf-syntax-ns#" xmlns:bqbiol="http://biomodels.net/biology-qualifiers/">
	<rdf:Description rdf:about="#f38eded5-c318-48f3-90c4-aafbbd5317c4">
              <bqbiol:unknownQualifier>
	<rdf:Bag>
	<rdf:li rdf:resource="UNIPROT:P01562"/>
	</rdf:Bag>
	</bqbiol:unknownQualifier>
	
	<bqbiol:unknownQualifier>
	<rdf:Bag>
	<rdf:li rdf:resource="UNIPROT:P01563"/>
	</rdf:Bag>
	</bqbiol:unknownQualifier>
	</rdf:Description>
	</rdf:RDF>
	</annotation>
            </qual:qualitativeSpecies>
      <qual:qualitativeSpecies qual:maxLevel="1" qual:compartment="comp1" metaid="_4979a631-8c5e-4919-ba49-7ce2d633b22a" qual:constant="false" qual:id="IL6_t">
        <notes>
          <body xmlns="http://www.w3.org/1999/xhtml">
     <p>Interleukin-6</p>
  </body>
        </notes>
        <annotation>
	<rdf:RDF xmlns:rdf="http://www.w3.org/1999/02/22-rdf-syntax-ns#" xmlns:bqbiol="http://biomodels.net/biology-qualifiers/">
	<rdf:Description rdf:about="#_4979a631-8c5e-4919-ba49-7ce2d633b22a">
	<bqbiol:unknownQualifier>
	<rdf:Bag>
	<rdf:li rdf:resource="UNIPROT:P05231"/>
	</rdf:Bag>
	</bqbiol:unknownQualifier>
	</rdf:Description>
	</rdf:RDF>
	</annotation>
            </qual:qualitativeSpecies>
      <qual:qualitativeSpecies qual:maxLevel="1" qual:compartment="comp1" metaid="_49b953e2-54ae-443c-a42a-440ca03b75c9" qual:constant="false" qual:id="TNF_t">
        <notes>
          <body xmlns="http://www.w3.org/1999/xhtml">
     <p>Tumor necrosis factor
</p>
  </body>
        </notes>
        <annotation>
	<rdf:RDF xmlns:rdf="http://www.w3.org/1999/02/22-rdf-syntax-ns#" xmlns:bqbiol="http://biomodels.net/biology-qualifiers/">
	<rdf:Description rdf:about="#_49b953e2-54ae-443c-a42a-440ca03b75c9">
	<bqbiol:unknownQualifier>
	<rdf:Bag>
	<rdf:li rdf:resource="UNIPROT:P01375"/>
	</rdf:Bag>
	</bqbiol:unknownQualifier>
	</rdf:Description>
	</rdf:RDF>
	</annotation>
            </qual:qualitativeSpecies>
      <qual:qualitativeSpecies qual:maxLevel="1" qual:compartment="comp1" metaid="f6424a29-c983-45ab-bed8-8c52f4582d3a" qual:constant="false" qual:id="TGFb">
        <notes>
          <body xmlns="http://www.w3.org/1999/xhtml">
     <p>Transforming growth factor beta-1</p>
  </body>
        </notes>
        <annotation>
	<rdf:RDF xmlns:rdf="http://www.w3.org/1999/02/22-rdf-syntax-ns#" xmlns:bqbiol="http://biomodels.net/biology-qualifiers/">
	<rdf:Description rdf:about="#f6424a29-c983-45ab-bed8-8c52f4582d3a">
	<bqbiol:unknownQualifier>
	<rdf:Bag>
	<rdf:li rdf:resource="UNIPROT:P01137"/>
	</rdf:Bag>
	</bqbiol:unknownQualifier>
	</rdf:Description>
	</rdf:RDF>
	</annotation>
            </qual:qualitativeSpecies>
      <qual:qualitativeSpecies qual:maxLevel="1" qual:compartment="comp1" metaid="_18abe75e-549c-4768-a206-11f205e1077c" qual:constant="false" qual:id="IFNI">
        <notes>
          <body xmlns="http://www.w3.org/1999/xhtml">
     <p>Interferon alpha - TYPE I INTERFERON</p>
  </body>
        </notes>
        <annotation>
	<rdf:RDF xmlns:rdf="http://www.w3.org/1999/02/22-rdf-syntax-ns#" xmlns:bqbiol="http://biomodels.net/biology-qualifiers/">
	<rdf:Description rdf:about="#_18abe75e-549c-4768-a206-11f205e1077c">
              <bqbiol:unknownQualifier>
	<rdf:Bag>
	<rdf:li rdf:resource="UNIPROT:P01562"/>
	</rdf:Bag>
	</bqbiol:unknownQualifier>
	
	<bqbiol:unknownQualifier>
	<rdf:Bag>
	<rdf:li rdf:resource="UNIPROT:P01563"/>
	</rdf:Bag>
	</bqbiol:unknownQualifier>
	</rdf:Description>
	</rdf:RDF>
	</annotation>
            </qual:qualitativeSpecies>
      <qual:qualitativeSpecies qual:maxLevel="1" qual:compartment="comp1" metaid="db114944-dac3-4b01-96d8-df47ab630d3f" qual:constant="false" qual:id="TNF">
        <notes>
          <body xmlns="http://www.w3.org/1999/xhtml">
     <p>Tumor necrosis factor
</p>
  </body>
        </notes>
        <annotation>
	<rdf:RDF xmlns:rdf="http://www.w3.org/1999/02/22-rdf-syntax-ns#" xmlns:bqbiol="http://biomodels.net/biology-qualifiers/">
	<rdf:Description rdf:about="#db114944-dac3-4b01-96d8-df47ab630d3f">
	<bqbiol:unknownQualifier>
	<rdf:Bag>
	<rdf:li rdf:resource="UNIPROT:P01375"/>
	</rdf:Bag>
	</bqbiol:unknownQualifier>
	</rdf:Description>
	</rdf:RDF>
	</annotation>
            </qual:qualitativeSpecies>
      <qual:qualitativeSpecies qual:maxLevel="1" qual:compartment="comp1" metaid="_21fbcacc-fe97-47be-acec-608dfffa2faa" qual:constant="false" qual:id="IL1B">
        <notes>
          <body xmlns="http://www.w3.org/1999/xhtml">
     <p>Interleukin-1 beta</p>
  </body>
        </notes>
        <annotation>
	<rdf:RDF xmlns:rdf="http://www.w3.org/1999/02/22-rdf-syntax-ns#" xmlns:bqbiol="http://biomodels.net/biology-qualifiers/">
	<rdf:Description rdf:about="#_21fbcacc-fe97-47be-acec-608dfffa2faa">
	<bqbiol:unknownQualifier>
	<rdf:Bag>
	<rdf:li rdf:resource="UNIPROT:P01584"/>
	</rdf:Bag>
	</bqbiol:unknownQualifier>
	</rdf:Description>
	</rdf:RDF>
	</annotation>
            </qual:qualitativeSpecies>
      <qual:qualitativeSpecies qual:maxLevel="1" qual:compartment="comp1" metaid="e27178aa-22df-4666-9244-6b509963597c" qual:constant="false" qual:id="IL6">
        <notes>
          <body xmlns="http://www.w3.org/1999/xhtml">
     <p>Interleukin-6</p>
  </body>
        </notes>
        <annotation>
	<rdf:RDF xmlns:rdf="http://www.w3.org/1999/02/22-rdf-syntax-ns#" xmlns:bqbiol="http://biomodels.net/biology-qualifiers/">
	<rdf:Description rdf:about="#e27178aa-22df-4666-9244-6b509963597c">
	<bqbiol:unknownQualifier>
	<rdf:Bag>
	<rdf:li rdf:resource="UNIPROT:P05231"/>
	</rdf:Bag>
	</bqbiol:unknownQualifier>
	</rdf:Description>
	</rdf:RDF>
	</annotation>
            </qual:qualitativeSpecies>
      <qual:qualitativeSpecies qual:maxLevel="1" qual:compartment="comp1" metaid="_7c622aee-7c1a-45df-9781-51ffd556c127" qual:constant="false" qual:id="CCL2">
        <notes>
          <body xmlns="http://www.w3.org/1999/xhtml">
     <p>C-C motif chemokine 2
</p>
  </body>
        </notes>
        <annotation>
	<rdf:RDF xmlns:rdf="http://www.w3.org/1999/02/22-rdf-syntax-ns#" xmlns:bqbiol="http://biomodels.net/biology-qualifiers/">
	<rdf:Description rdf:about="#_7c622aee-7c1a-45df-9781-51ffd556c127">
	<bqbiol:unknownQualifier>
	<rdf:Bag>
	<rdf:li rdf:resource="UNIPROT:P13500"/>
	</rdf:Bag>
	</bqbiol:unknownQualifier>
	</rdf:Description>
	</rdf:RDF>
	</annotation>
            </qual:qualitativeSpecies>
      <qual:qualitativeSpecies qual:maxLevel="1" qual:compartment="comp1" metaid="_6578add5-2e58-450b-88a1-0ed021811b8b" qual:constant="false" qual:id="SARS_COV2_ACE2">
        <notes>
          <body xmlns="http://www.w3.org/1999/xhtml">
     <p>Angiotensin-converting enzyme 2 + SARS_CoV_2</p>
  </body>
        </notes>
        <annotation>
	<rdf:RDF xmlns:rdf="http://www.w3.org/1999/02/22-rdf-syntax-ns#" xmlns:bqbiol="http://biomodels.net/biology-qualifiers/">
	<rdf:Description rdf:about="#_6578add5-2e58-450b-88a1-0ed021811b8b">
	<bqbiol:unknownQualifier>
	<rdf:Bag>
	<rdf:li rdf:resource="UNIPROT:Q9BYF1"/>
	</rdf:Bag>
	</bqbiol:unknownQualifier>
	</rdf:Description>
	</rdf:RDF>
	</annotation>
            </qual:qualitativeSpecies>
      <qual:qualitativeSpecies qual:maxLevel="1" qual:compartment="comp1" metaid="d2d3abf1-9c10-49a6-ae05-12da636024a1" qual:constant="false" qual:id="MAS1">
        <notes>
          <body xmlns="http://www.w3.org/1999/xhtml">
     <p>Proto-oncogene Mas
</p>
  </body>
        </notes>
        <annotation>
	<rdf:RDF xmlns:rdf="http://www.w3.org/1999/02/22-rdf-syntax-ns#" xmlns:bqbiol="http://biomodels.net/biology-qualifiers/">
	<rdf:Description rdf:about="#d2d3abf1-9c10-49a6-ae05-12da636024a1">
	<bqbiol:unknownQualifier>
	<rdf:Bag>
	<rdf:li rdf:resource="UNIPROT:P04201"/>
	</rdf:Bag>
	</bqbiol:unknownQualifier>
	</rdf:Description>
	</rdf:RDF>
	</annotation>
            </qual:qualitativeSpecies>
      <qual:qualitativeSpecies qual:maxLevel="1" qual:compartment="comp1" metaid="_225ac092-5f57-4633-b0b8-0c951901cd3d" qual:constant="false" qual:id="IRF3">
        <notes>
          <body xmlns="http://www.w3.org/1999/xhtml">
     <p>Interferon regulatory factor 3
</p>
  </body>
        </notes>
        <annotation>
	<rdf:RDF xmlns:rdf="http://www.w3.org/1999/02/22-rdf-syntax-ns#" xmlns:bqbiol="http://biomodels.net/biology-qualifiers/">
	<rdf:Description rdf:about="#_225ac092-5f57-4633-b0b8-0c951901cd3d">
	<bqbiol:unknownQualifier>
	<rdf:Bag>
	<rdf:li rdf:resource="UNIPROT:Q14653"/>
	</rdf:Bag>
	</bqbiol:unknownQualifier>
	</rdf:Description>
	</rdf:RDF>
	</annotation>
            </qual:qualitativeSpecies>
      <qual:qualitativeSpecies qual:maxLevel="1" qual:compartment="comp1" metaid="_13590068-8eb3-4376-83b1-cbc26ce63c25" qual:constant="false" qual:id="IFNR">
        <notes>
          <body xmlns="http://www.w3.org/1999/xhtml">
     <p>Interferon alpha/beta receptor</p>
  </body>
        </notes>
        <annotation>
	<rdf:RDF xmlns:rdf="http://www.w3.org/1999/02/22-rdf-syntax-ns#" xmlns:bqbiol="http://biomodels.net/biology-qualifiers/">
	<rdf:Description rdf:about="#_13590068-8eb3-4376-83b1-cbc26ce63c25">
              <bqbiol:unknownQualifier>
	<rdf:Bag>
	<rdf:li rdf:resource="UNIPROT:P48551"/>
	</rdf:Bag>
	</bqbiol:unknownQualifier>
	
	<bqbiol:unknownQualifier>
	<rdf:Bag>
	<rdf:li rdf:resource="UNIPROT:P17181"/>
	</rdf:Bag>
	</bqbiol:unknownQualifier>
	</rdf:Description>
	</rdf:RDF>
	</annotation>
            </qual:qualitativeSpecies>
      <qual:qualitativeSpecies qual:maxLevel="1" qual:compartment="comp1" metaid="_3da146ae-39f5-481c-934b-331b165f5e7f" qual:constant="false" qual:id="PI3K">
        <notes>
          <body xmlns="http://www.w3.org/1999/xhtml">
     <p>Phosphatidylinositol 4,5-bisphosphate 3-kinase</p>
  </body>
        </notes>
        <annotation>
	<rdf:RDF xmlns:rdf="http://www.w3.org/1999/02/22-rdf-syntax-ns#" xmlns:bqbiol="http://biomodels.net/biology-qualifiers/">
	<rdf:Description rdf:about="#_3da146ae-39f5-481c-934b-331b165f5e7f">
	<bqbiol:unknownQualifier>
	<rdf:Bag>
	<rdf:li rdf:resource="UNIPROT:P42336"/>
	</rdf:Bag>
	</bqbiol:unknownQualifier>
	</rdf:Description>
	</rdf:RDF>
	</annotation>
            </qual:qualitativeSpecies>
      <qual:qualitativeSpecies qual:maxLevel="1" qual:compartment="comp1" metaid="_4e69959e-0670-4b0c-903f-60c1517de9d7" qual:constant="false" qual:id="AKT">
        <notes>
          <body xmlns="http://www.w3.org/1999/xhtml">
     <p>RAC-alpha serine/threonine-protein kinase
</p>
  </body>
        </notes>
        <annotation>
	<rdf:RDF xmlns:rdf="http://www.w3.org/1999/02/22-rdf-syntax-ns#" xmlns:bqbiol="http://biomodels.net/biology-qualifiers/">
	<rdf:Description rdf:about="#_4e69959e-0670-4b0c-903f-60c1517de9d7">
              <bqbiol:unknownQualifier>
	<rdf:Bag>
	<rdf:li rdf:resource="UNIPROT:P31749"/>
	</rdf:Bag>
	</bqbiol:unknownQualifier>
	
	<bqbiol:unknownQualifier>
	<rdf:Bag>
	<rdf:li rdf:resource="UNIPROT:P31751"/>
	</rdf:Bag>
	</bqbiol:unknownQualifier>
	</rdf:Description>
	</rdf:RDF>
	</annotation>
            </qual:qualitativeSpecies>
      <qual:qualitativeSpecies qual:maxLevel="1" qual:compartment="comp1" metaid="f7e5d985-0e17-4797-9632-1a43e8275f7a" qual:constant="false" qual:id="TLRs">
        <notes>
          <body xmlns="http://www.w3.org/1999/xhtml">
     <p>Toll-like receptor</p>
  </body>
        </notes>
        <annotation>
	<rdf:RDF xmlns:rdf="http://www.w3.org/1999/02/22-rdf-syntax-ns#" xmlns:bqbiol="http://biomodels.net/biology-qualifiers/">
	<rdf:Description rdf:about="#f7e5d985-0e17-4797-9632-1a43e8275f7a">
              <bqbiol:unknownQualifier>
	<rdf:Bag>
	<rdf:li rdf:resource="UNIPROT:O60603"/>
	</rdf:Bag>
	</bqbiol:unknownQualifier>
	<bqbiol:unknownQualifier>
	<rdf:Bag>
	<rdf:li rdf:resource="UNIPROT:O00206"/>
	</rdf:Bag>
	</bqbiol:unknownQualifier>
	<bqbiol:unknownQualifier>
	<rdf:Bag>
	<rdf:li rdf:resource="UNIPROT:Q9Y2C9"/>
	</rdf:Bag>
	</bqbiol:unknownQualifier>
	<bqbiol:unknownQualifier>
	<rdf:Bag>
	<rdf:li rdf:resource="UNIPROT:Q15399"/>
	</rdf:Bag>
	</bqbiol:unknownQualifier>
	<bqbiol:unknownQualifier>
	<rdf:Bag>
	<rdf:li rdf:resource="UNIPROT:15455"/>
	</rdf:Bag>
	</bqbiol:unknownQualifier>
	<bqbiol:unknownQualifier>
	<rdf:Bag>
	<rdf:li rdf:resource="UNIPROT:O60602"/>
	</rdf:Bag>
	</bqbiol:unknownQualifier>
	<bqbiol:unknownQualifier>
	<rdf:Bag>
	<rdf:li rdf:resource="UNIPROT:Q9NYK1"/>
	</rdf:Bag>
	</bqbiol:unknownQualifier>
	<bqbiol:unknownQualifier>
	<rdf:Bag>
	<rdf:li rdf:resource="UNIPROT:Q9NR97"/>
	</rdf:Bag>
	</bqbiol:unknownQualifier>
	<bqbiol:unknownQualifier>
	<rdf:Bag>
	<rdf:li rdf:resource="UNIPROT:Q9BXR5"/>
	</rdf:Bag>
	</bqbiol:unknownQualifier>
	
	<bqbiol:unknownQualifier>
	<rdf:Bag>
	<rdf:li rdf:resource="UNIPROT:Q9NR96"/>
	</rdf:Bag>
	</bqbiol:unknownQualifier>
	</rdf:Description>
	</rdf:RDF>
	</annotation>
            </qual:qualitativeSpecies>
      <qual:qualitativeSpecies qual:maxLevel="1" qual:compartment="comp1" metaid="_6b909e7b-ed4d-4b04-b8b1-0e582a9d6dcf" qual:constant="false" qual:id="MYD88">
        <notes>
          <body xmlns="http://www.w3.org/1999/xhtml">
     <p>Myeloid differentiation primary response protein MyD88
</p>
  </body>
        </notes>
        <annotation>
	<rdf:RDF xmlns:rdf="http://www.w3.org/1999/02/22-rdf-syntax-ns#" xmlns:bqbiol="http://biomodels.net/biology-qualifiers/">
	<rdf:Description rdf:about="#_6b909e7b-ed4d-4b04-b8b1-0e582a9d6dcf">
	<bqbiol:unknownQualifier>
	<rdf:Bag>
	<rdf:li rdf:resource="UNIPROT:Q99836"/>
	</rdf:Bag>
	</bqbiol:unknownQualifier>
	</rdf:Description>
	</rdf:RDF>
	</annotation>
            </qual:qualitativeSpecies>
      <qual:qualitativeSpecies qual:maxLevel="1" qual:compartment="comp1" metaid="_12e08bd9-a30b-4f3f-a75c-46fa0570c30c" qual:constant="false" qual:id="TICAM">
        <notes>
          <body xmlns="http://www.w3.org/1999/xhtml">
     <p>TIR domain-containing adapter molecule</p>
  </body>
        </notes>
        <annotation>
	<rdf:RDF xmlns:rdf="http://www.w3.org/1999/02/22-rdf-syntax-ns#" xmlns:bqbiol="http://biomodels.net/biology-qualifiers/">
	<rdf:Description rdf:about="#_12e08bd9-a30b-4f3f-a75c-46fa0570c30c">
              <bqbiol:unknownQualifier>
	<rdf:Bag>
	<rdf:li rdf:resource="UNIPROT:Q8IUC6"/>
	</rdf:Bag>
	</bqbiol:unknownQualifier>
	
	<bqbiol:unknownQualifier>
	<rdf:Bag>
	<rdf:li rdf:resource="UNIPROT:Q86XR7"/>
	</rdf:Bag>
	</bqbiol:unknownQualifier>
	</rdf:Description>
	</rdf:RDF>
	</annotation>
            </qual:qualitativeSpecies>
      <qual:qualitativeSpecies qual:maxLevel="1" qual:compartment="comp1" metaid="b3746322-1928-4673-b502-7464f0bf998f" qual:constant="false" qual:id="TRAF3">
        <notes>
          <body xmlns="http://www.w3.org/1999/xhtml">
     <p>TNF receptor-associated factor 3
</p>
  </body>
        </notes>
        <annotation>
	<rdf:RDF xmlns:rdf="http://www.w3.org/1999/02/22-rdf-syntax-ns#" xmlns:bqbiol="http://biomodels.net/biology-qualifiers/">
	<rdf:Description rdf:about="#b3746322-1928-4673-b502-7464f0bf998f">
              <bqbiol:unknownQualifier>
	<rdf:Bag>
	<rdf:li rdf:resource="UNIPROT:Q13114"/>
	</rdf:Bag>
	</bqbiol:unknownQualifier>
	
	<bqbiol:unknownQualifier>
	<rdf:Bag>
	<rdf:li rdf:resource=":"/>
	</rdf:Bag>
	</bqbiol:unknownQualifier>
	</rdf:Description>
	</rdf:RDF>
	</annotation>
            </qual:qualitativeSpecies>
      <qual:qualitativeSpecies qual:maxLevel="1" qual:compartment="comp1" metaid="_6b58a755-e458-4b0c-b503-f55af58a4656" qual:constant="false" qual:id="TRAF6">
        <notes>
          <body xmlns="http://www.w3.org/1999/xhtml">
     <p>TNF receptor-associated factor 6
</p>
  </body>
        </notes>
        <annotation>
	<rdf:RDF xmlns:rdf="http://www.w3.org/1999/02/22-rdf-syntax-ns#" xmlns:bqbiol="http://biomodels.net/biology-qualifiers/">
	<rdf:Description rdf:about="#_6b58a755-e458-4b0c-b503-f55af58a4656">
              <bqbiol:unknownQualifier>
	<rdf:Bag>
	<rdf:li rdf:resource="UNIPROT:Q9Y4K3"/>
	</rdf:Bag>
	</bqbiol:unknownQualifier>
	
	<bqbiol:unknownQualifier>
	<rdf:Bag>
	<rdf:li rdf:resource=":"/>
	</rdf:Bag>
	</bqbiol:unknownQualifier>
	</rdf:Description>
	</rdf:RDF>
	</annotation>
            </qual:qualitativeSpecies>
      <qual:qualitativeSpecies qual:maxLevel="1" qual:compartment="comp1" metaid="_600a9d70-4ef4-4fa1-8375-6678572d6555" qual:constant="false" qual:id="MAP3K_7">
        <notes>
          <body xmlns="http://www.w3.org/1999/xhtml">
     <p>Mitogen-activated protein kinase kinase kinase 7
</p>
  </body>
        </notes>
        <annotation>
	<rdf:RDF xmlns:rdf="http://www.w3.org/1999/02/22-rdf-syntax-ns#" xmlns:bqbiol="http://biomodels.net/biology-qualifiers/">
	<rdf:Description rdf:about="#_600a9d70-4ef4-4fa1-8375-6678572d6555">
	<bqbiol:unknownQualifier>
	<rdf:Bag>
	<rdf:li rdf:resource="UNIPROT:O43318"/>
	</rdf:Bag>
	</bqbiol:unknownQualifier>
	</rdf:Description>
	</rdf:RDF>
	</annotation>
            </qual:qualitativeSpecies>
      <qual:qualitativeSpecies qual:maxLevel="1" qual:compartment="comp1" metaid="_16f56673-5413-487e-84dc-51d25b78be78" qual:constant="false" qual:id="RIPK1">
        <notes>
          <body xmlns="http://www.w3.org/1999/xhtml">
     <p>Receptor-interacting serine/threonine-protein kinase 1
</p>
  </body>
        </notes>
        <annotation>
	<rdf:RDF xmlns:rdf="http://www.w3.org/1999/02/22-rdf-syntax-ns#" xmlns:bqbiol="http://biomodels.net/biology-qualifiers/">
	<rdf:Description rdf:about="#_16f56673-5413-487e-84dc-51d25b78be78">
	<bqbiol:unknownQualifier>
	<rdf:Bag>
	<rdf:li rdf:resource="UNIPROT:Q13546"/>
	</rdf:Bag>
	</bqbiol:unknownQualifier>
	</rdf:Description>
	</rdf:RDF>
	</annotation>
            </qual:qualitativeSpecies>
      <qual:qualitativeSpecies qual:maxLevel="1" qual:compartment="comp1" metaid="_918199c0-653f-49de-8e55-76a3a92ab6d5" qual:constant="false" qual:id="IKK">
        <notes>
          <body xmlns="http://www.w3.org/1999/xhtml">
     <p>Inhibitor of nuclear factor kappa-B kinase</p>
  </body>
        </notes>
        <annotation>
	<rdf:RDF xmlns:rdf="http://www.w3.org/1999/02/22-rdf-syntax-ns#" xmlns:bqbiol="http://biomodels.net/biology-qualifiers/">
	<rdf:Description rdf:about="#_918199c0-653f-49de-8e55-76a3a92ab6d5">
              <bqbiol:unknownQualifier>
	<rdf:Bag>
	<rdf:li rdf:resource="UNIPROT:O14920"/>
	</rdf:Bag>
	</bqbiol:unknownQualifier>
	<bqbiol:unknownQualifier>
	<rdf:Bag>
	<rdf:li rdf:resource="UNIPROT:O15111"/>
	</rdf:Bag>
	</bqbiol:unknownQualifier>
	
	<bqbiol:unknownQualifier>
	<rdf:Bag>
	<rdf:li rdf:resource="UNIPROT:Q14164"/>
	</rdf:Bag>
	</bqbiol:unknownQualifier>
	</rdf:Description>
	</rdf:RDF>
	</annotation>
            </qual:qualitativeSpecies>
      <qual:qualitativeSpecies qual:maxLevel="1" qual:compartment="comp1" metaid="a965b86f-d90c-4c85-91fb-ecb91373490b" qual:constant="false" qual:id="NFkB">
        <notes>
          <body xmlns="http://www.w3.org/1999/xhtml">
     <p>Transcription factor p65 AND Nuclear factor NF-kappa-B p105 subunit
</p>
  </body>
        </notes>
        <annotation>
	<rdf:RDF xmlns:rdf="http://www.w3.org/1999/02/22-rdf-syntax-ns#" xmlns:bqbiol="http://biomodels.net/biology-qualifiers/">
	<rdf:Description rdf:about="#a965b86f-d90c-4c85-91fb-ecb91373490b">
              <bqbiol:unknownQualifier>
	<rdf:Bag>
	<rdf:li rdf:resource="UNIPROT:P19838"/>
	</rdf:Bag>
	</bqbiol:unknownQualifier>
	
	<bqbiol:unknownQualifier>
	<rdf:Bag>
	<rdf:li rdf:resource="UNIPROT:Q04206"/>
	</rdf:Bag>
	</bqbiol:unknownQualifier>
	</rdf:Description>
	</rdf:RDF>
	</annotation>
            </qual:qualitativeSpecies>
      <qual:qualitativeSpecies qual:maxLevel="1" qual:compartment="comp1" metaid="_5353dd7b-b8af-4c71-bdc9-1a7211720f05" qual:constant="false" qual:id="TBK1">
        <notes>
          <body xmlns="http://www.w3.org/1999/xhtml">
     <p>Serine/threonine-protein kinase TBK1
</p>
  </body>
        </notes>
        <annotation>
	<rdf:RDF xmlns:rdf="http://www.w3.org/1999/02/22-rdf-syntax-ns#" xmlns:bqbiol="http://biomodels.net/biology-qualifiers/">
	<rdf:Description rdf:about="#_5353dd7b-b8af-4c71-bdc9-1a7211720f05">
              <bqbiol:unknownQualifier>
	<rdf:Bag>
	<rdf:li rdf:resource="UNIPROT:Q9UHD2"/>
	</rdf:Bag>
	</bqbiol:unknownQualifier>
	
	<bqbiol:unknownQualifier>
	<rdf:Bag>
	<rdf:li rdf:resource=":"/>
	</rdf:Bag>
	</bqbiol:unknownQualifier>
	</rdf:Description>
	</rdf:RDF>
	</annotation>
            </qual:qualitativeSpecies>
      <qual:qualitativeSpecies qual:maxLevel="1" qual:compartment="comp1" metaid="_165e6bad-878a-4edd-85ab-61399197317f" qual:constant="false" qual:id="NLRP3">
        <notes>
          <body xmlns="http://www.w3.org/1999/xhtml">
     <p>NACHT, LRR and PYD domains-containing protein 3
</p>
  </body>
        </notes>
        <annotation>
	<rdf:RDF xmlns:rdf="http://www.w3.org/1999/02/22-rdf-syntax-ns#" xmlns:bqbiol="http://biomodels.net/biology-qualifiers/">
	<rdf:Description rdf:about="#_165e6bad-878a-4edd-85ab-61399197317f">
	<bqbiol:unknownQualifier>
	<rdf:Bag>
	<rdf:li rdf:resource="UNIPROT:Q96P20"/>
	</rdf:Bag>
	</bqbiol:unknownQualifier>
	</rdf:Description>
	</rdf:RDF>
	</annotation>
            </qual:qualitativeSpecies>
      <qual:qualitativeSpecies qual:maxLevel="1" qual:compartment="comp1" metaid="adf0eba8-923f-4807-8604-a63cac487691" qual:constant="false" qual:id="CASP1_C">
        <notes>
          <body xmlns="http://www.w3.org/1999/xhtml">
     <p>Caspase-1
</p>
  </body>
        </notes>
        <annotation>
	<rdf:RDF xmlns:rdf="http://www.w3.org/1999/02/22-rdf-syntax-ns#" xmlns:bqbiol="http://biomodels.net/biology-qualifiers/">
	<rdf:Description rdf:about="#adf0eba8-923f-4807-8604-a63cac487691">
              <bqbiol:unknownQualifier>
	<rdf:Bag>
	<rdf:li rdf:resource="UNIPROT:P29466"/>
	</rdf:Bag>
	</bqbiol:unknownQualifier>
	
	<bqbiol:unknownQualifier>
	<rdf:Bag>
	<rdf:li rdf:resource=":"/>
	</rdf:Bag>
	</bqbiol:unknownQualifier>
	</rdf:Description>
	</rdf:RDF>
	</annotation>
            </qual:qualitativeSpecies>
      <qual:qualitativeSpecies qual:maxLevel="1" qual:compartment="comp1" metaid="d040cf8a-1fa7-49c4-b2ac-d8e929be35bb" qual:constant="false" qual:id="FAS">
        <notes>
          <body xmlns="http://www.w3.org/1999/xhtml">
     <p>Tumor necrosis factor receptor superfamily member 6
</p>
  </body>
        </notes>
        <annotation>
	<rdf:RDF xmlns:rdf="http://www.w3.org/1999/02/22-rdf-syntax-ns#" xmlns:bqbiol="http://biomodels.net/biology-qualifiers/">
	<rdf:Description rdf:about="#d040cf8a-1fa7-49c4-b2ac-d8e929be35bb">
	<bqbiol:unknownQualifier>
	<rdf:Bag>
	<rdf:li rdf:resource="UNIPROT:P25445"/>
	</rdf:Bag>
	</bqbiol:unknownQualifier>
	</rdf:Description>
	</rdf:RDF>
	</annotation>
            </qual:qualitativeSpecies>
      <qual:qualitativeSpecies qual:maxLevel="1" qual:compartment="comp1" metaid="_133796fb-b5f1-4caf-b0ee-645123b691c0" qual:constant="false" qual:id="TNFR">
        <notes>
          <body xmlns="http://www.w3.org/1999/xhtml">
     <p>Tumor necrosis factor receptor superfamily member 1A
</p>
  </body>
        </notes>
        <annotation>
	<rdf:RDF xmlns:rdf="http://www.w3.org/1999/02/22-rdf-syntax-ns#" xmlns:bqbiol="http://biomodels.net/biology-qualifiers/">
	<rdf:Description rdf:about="#_133796fb-b5f1-4caf-b0ee-645123b691c0">
	<bqbiol:unknownQualifier>
	<rdf:Bag>
	<rdf:li rdf:resource="UNIPROT:P19438"/>
	</rdf:Bag>
	</bqbiol:unknownQualifier>
	</rdf:Description>
	</rdf:RDF>
	</annotation>
            </qual:qualitativeSpecies>
      <qual:qualitativeSpecies qual:maxLevel="1" qual:compartment="comp1" metaid="_3213711a-099a-4268-b528-91ebd3e4873b" qual:constant="false" qual:id="TRADD">
        <notes>
          <body xmlns="http://www.w3.org/1999/xhtml">
     <p>Tumor necrosis factor receptor type 1-associated DEATH domain protein
</p>
  </body>
        </notes>
        <annotation>
	<rdf:RDF xmlns:rdf="http://www.w3.org/1999/02/22-rdf-syntax-ns#" xmlns:bqbiol="http://biomodels.net/biology-qualifiers/">
	<rdf:Description rdf:about="#_3213711a-099a-4268-b528-91ebd3e4873b">
	<bqbiol:unknownQualifier>
	<rdf:Bag>
	<rdf:li rdf:resource="UNIPROT:Q15628"/>
	</rdf:Bag>
	</bqbiol:unknownQualifier>
	</rdf:Description>
	</rdf:RDF>
	</annotation>
            </qual:qualitativeSpecies>
      <qual:qualitativeSpecies qual:maxLevel="1" qual:compartment="comp1" metaid="ca9c8b7a-4a19-4776-bf68-e79f8c478c1d" qual:constant="false" qual:id="FADD">
        <notes>
          <body xmlns="http://www.w3.org/1999/xhtml">
     <p>FAS-associated death domain protein
</p>
  </body>
        </notes>
        <annotation>
	<rdf:RDF xmlns:rdf="http://www.w3.org/1999/02/22-rdf-syntax-ns#" xmlns:bqbiol="http://biomodels.net/biology-qualifiers/">
	<rdf:Description rdf:about="#ca9c8b7a-4a19-4776-bf68-e79f8c478c1d">
              <bqbiol:unknownQualifier>
	<rdf:Bag>
	<rdf:li rdf:resource="UNIPROT:Q13158"/>
	</rdf:Bag>
	</bqbiol:unknownQualifier>
	
	<bqbiol:unknownQualifier>
	<rdf:Bag>
	<rdf:li rdf:resource=":"/>
	</rdf:Bag>
	</bqbiol:unknownQualifier>
	</rdf:Description>
	</rdf:RDF>
	</annotation>
            </qual:qualitativeSpecies>
      <qual:qualitativeSpecies qual:maxLevel="1" qual:compartment="comp1" metaid="b4a5eb18-5b8c-49b7-b6a0-a3293fdf2f48" qual:constant="false" qual:id="CASP8">
        <notes>
          <body xmlns="http://www.w3.org/1999/xhtml">
     <p>Caspase-8
</p>
  </body>
        </notes>
        <annotation>
	<rdf:RDF xmlns:rdf="http://www.w3.org/1999/02/22-rdf-syntax-ns#" xmlns:bqbiol="http://biomodels.net/biology-qualifiers/">
	<rdf:Description rdf:about="#b4a5eb18-5b8c-49b7-b6a0-a3293fdf2f48">
	<bqbiol:unknownQualifier>
	<rdf:Bag>
	<rdf:li rdf:resource="UNIPROT:Q14790"/>
	</rdf:Bag>
	</bqbiol:unknownQualifier>
	</rdf:Description>
	</rdf:RDF>
	</annotation>
            </qual:qualitativeSpecies>
      <qual:qualitativeSpecies qual:maxLevel="1" qual:compartment="comp1" metaid="d7024d99-70ab-45b3-91a2-d9c5887f5f7c" qual:constant="false" qual:id="CASP9">
        <notes>
          <body xmlns="http://www.w3.org/1999/xhtml">
     <p>Caspase-9
</p>
  </body>
        </notes>
        <annotation>
	<rdf:RDF xmlns:rdf="http://www.w3.org/1999/02/22-rdf-syntax-ns#" xmlns:bqbiol="http://biomodels.net/biology-qualifiers/">
	<rdf:Description rdf:about="#d7024d99-70ab-45b3-91a2-d9c5887f5f7c">
	<bqbiol:unknownQualifier>
	<rdf:Bag>
	<rdf:li rdf:resource="UNIPROT:P55211"/>
	</rdf:Bag>
	</bqbiol:unknownQualifier>
	</rdf:Description>
	</rdf:RDF>
	</annotation>
            </qual:qualitativeSpecies>
      <qual:qualitativeSpecies qual:maxLevel="1" qual:compartment="comp1" metaid="a28ea057-952f-46c1-a82c-14c48849a1b5" qual:constant="false" qual:id="CASP3">
        <notes>
          <body xmlns="http://www.w3.org/1999/xhtml">
     <p>Caspase-3
</p>
  </body>
        </notes>
        <annotation>
	<rdf:RDF xmlns:rdf="http://www.w3.org/1999/02/22-rdf-syntax-ns#" xmlns:bqbiol="http://biomodels.net/biology-qualifiers/">
	<rdf:Description rdf:about="#a28ea057-952f-46c1-a82c-14c48849a1b5">
	<bqbiol:unknownQualifier>
	<rdf:Bag>
	<rdf:li rdf:resource="UNIPROT:P42574"/>
	</rdf:Bag>
	</bqbiol:unknownQualifier>
	</rdf:Description>
	</rdf:RDF>
	</annotation>
            </qual:qualitativeSpecies>
      <qual:qualitativeSpecies qual:maxLevel="1" qual:compartment="comp1" metaid="_770f285e-2ce2-4348-a2e6-dc91d904d907" qual:constant="false" qual:id="PARP1">
        <notes>
          <body xmlns="http://www.w3.org/1999/xhtml">
     <p>Poly [ADP-ribose] polymerase 1
</p>
  </body>
        </notes>
        <annotation>
	<rdf:RDF xmlns:rdf="http://www.w3.org/1999/02/22-rdf-syntax-ns#" xmlns:bqbiol="http://biomodels.net/biology-qualifiers/">
	<rdf:Description rdf:about="#_770f285e-2ce2-4348-a2e6-dc91d904d907">
              <bqbiol:unknownQualifier>
	<rdf:Bag>
	<rdf:li rdf:resource="UNIPROT:P09874"/>
	</rdf:Bag>
	</bqbiol:unknownQualifier>
	
	<bqbiol:unknownQualifier>
	<rdf:Bag>
	<rdf:li rdf:resource=":"/>
	</rdf:Bag>
	</bqbiol:unknownQualifier>
	</rdf:Description>
	</rdf:RDF>
	</annotation>
            </qual:qualitativeSpecies>
      <qual:qualitativeSpecies qual:maxLevel="1" qual:compartment="comp1" metaid="a83c07bc-ff5e-4e3f-8321-58a2c59388a8" qual:constant="false" qual:id="BAD">
        <notes>
          <body xmlns="http://www.w3.org/1999/xhtml">
     <p>Bcl2-associated agonist of cell death
</p>
  </body>
        </notes>
        <annotation>
	<rdf:RDF xmlns:rdf="http://www.w3.org/1999/02/22-rdf-syntax-ns#" xmlns:bqbiol="http://biomodels.net/biology-qualifiers/">
	<rdf:Description rdf:about="#a83c07bc-ff5e-4e3f-8321-58a2c59388a8">
              <bqbiol:unknownQualifier>
	<rdf:Bag>
	<rdf:li rdf:resource="UNIPROT:Q92934"/>
	</rdf:Bag>
	</bqbiol:unknownQualifier>
	
	<bqbiol:unknownQualifier>
	<rdf:Bag>
	<rdf:li rdf:resource=":"/>
	</rdf:Bag>
	</bqbiol:unknownQualifier>
	</rdf:Description>
	</rdf:RDF>
	</annotation>
            </qual:qualitativeSpecies>
      <qual:qualitativeSpecies qual:maxLevel="1" qual:compartment="comp1" metaid="c9b117f0-e935-42f8-b2d5-9e290e75fdea" qual:constant="false" qual:id="BCL2L1">
        <notes>
          <body xmlns="http://www.w3.org/1999/xhtml">
     <p>Bcl-2-like protein 1
</p>
  </body>
        </notes>
        <annotation>
	<rdf:RDF xmlns:rdf="http://www.w3.org/1999/02/22-rdf-syntax-ns#" xmlns:bqbiol="http://biomodels.net/biology-qualifiers/">
	<rdf:Description rdf:about="#c9b117f0-e935-42f8-b2d5-9e290e75fdea">
	<bqbiol:unknownQualifier>
	<rdf:Bag>
	<rdf:li rdf:resource="UNIPROT:Q07817"/>
	</rdf:Bag>
	</bqbiol:unknownQualifier>
	</rdf:Description>
	</rdf:RDF>
	</annotation>
            </qual:qualitativeSpecies>
      <qual:qualitativeSpecies qual:maxLevel="1" qual:compartment="comp1" metaid="_3ab86724-3597-4bab-bde2-5d7098929f23" qual:constant="false" qual:id="BCL2">
        <notes>
          <body xmlns="http://www.w3.org/1999/xhtml">
     <p>Apoptosis regulator Bcl-2
</p>
  </body>
        </notes>
        <annotation>
	<rdf:RDF xmlns:rdf="http://www.w3.org/1999/02/22-rdf-syntax-ns#" xmlns:bqbiol="http://biomodels.net/biology-qualifiers/">
	<rdf:Description rdf:about="#_3ab86724-3597-4bab-bde2-5d7098929f23">
	<bqbiol:unknownQualifier>
	<rdf:Bag>
	<rdf:li rdf:resource="UNIPROT:P10415"/>
	</rdf:Bag>
	</bqbiol:unknownQualifier>
	</rdf:Description>
	</rdf:RDF>
	</annotation>
            </qual:qualitativeSpecies>
      <qual:qualitativeSpecies qual:maxLevel="1" qual:compartment="comp1" metaid="_93183f28-2261-47d7-91dd-d9177bb6f2d8" qual:constant="false" qual:id="p38">
        <notes>
          <body xmlns="http://www.w3.org/1999/xhtml">
     <p>Mitogen-activated protein kinase
</p>
  </body>
        </notes>
        <annotation>
	<rdf:RDF xmlns:rdf="http://www.w3.org/1999/02/22-rdf-syntax-ns#" xmlns:bqbiol="http://biomodels.net/biology-qualifiers/">
	<rdf:Description rdf:about="#_93183f28-2261-47d7-91dd-d9177bb6f2d8">
              <bqbiol:unknownQualifier>
	<rdf:Bag>
	<rdf:li rdf:resource="UNIPROT:Q15759"/>
	</rdf:Bag>
	</bqbiol:unknownQualifier>
	<bqbiol:unknownQualifier>
	<rdf:Bag>
	<rdf:li rdf:resource="UNIPROT:Q16539"/>
	</rdf:Bag>
	</bqbiol:unknownQualifier>
	<bqbiol:unknownQualifier>
	<rdf:Bag>
	<rdf:li rdf:resource="UNIPROT:O15264"/>
	</rdf:Bag>
	</bqbiol:unknownQualifier>
	
	<bqbiol:unknownQualifier>
	<rdf:Bag>
	<rdf:li rdf:resource="UNIPROT:P53778"/>
	</rdf:Bag>
	</bqbiol:unknownQualifier>
	</rdf:Description>
	</rdf:RDF>
	</annotation>
            </qual:qualitativeSpecies>
      <qual:qualitativeSpecies qual:maxLevel="1" qual:compartment="comp1" metaid="_51e55bed-542d-48e8-b162-80c4d8b42d9d" qual:constant="false" qual:id="BCL2L11">
        <notes>
          <body xmlns="http://www.w3.org/1999/xhtml">
     <p>Bcl-2-like protein 11
</p>
  </body>
        </notes>
        <annotation>
	<rdf:RDF xmlns:rdf="http://www.w3.org/1999/02/22-rdf-syntax-ns#" xmlns:bqbiol="http://biomodels.net/biology-qualifiers/">
	<rdf:Description rdf:about="#_51e55bed-542d-48e8-b162-80c4d8b42d9d">
	<bqbiol:unknownQualifier>
	<rdf:Bag>
	<rdf:li rdf:resource="UNIPROT:O43521"/>
	</rdf:Bag>
	</bqbiol:unknownQualifier>
	</rdf:Description>
	</rdf:RDF>
	</annotation>
            </qual:qualitativeSpecies>
      <qual:qualitativeSpecies qual:maxLevel="1" qual:compartment="comp1" metaid="_1da2c7fa-b7e2-474a-add7-ac82bf2d708b" qual:constant="false" qual:id="BID">
        <notes>
          <body xmlns="http://www.w3.org/1999/xhtml">
     <p>BH3-interacting domain death agonist
</p>
  </body>
        </notes>
        <annotation>
	<rdf:RDF xmlns:rdf="http://www.w3.org/1999/02/22-rdf-syntax-ns#" xmlns:bqbiol="http://biomodels.net/biology-qualifiers/">
	<rdf:Description rdf:about="#_1da2c7fa-b7e2-474a-add7-ac82bf2d708b">
	<bqbiol:unknownQualifier>
	<rdf:Bag>
	<rdf:li rdf:resource="UNIPROT:P55957"/>
	</rdf:Bag>
	</bqbiol:unknownQualifier>
	</rdf:Description>
	</rdf:RDF>
	</annotation>
            </qual:qualitativeSpecies>
      <qual:qualitativeSpecies qual:maxLevel="1" qual:compartment="comp1" metaid="_7056c1ce-c893-458f-b726-cc25814a706d" qual:constant="false" qual:id="BAX">
        <notes>
          <body xmlns="http://www.w3.org/1999/xhtml">
     <p>Apoptosis regulator BAX
</p>
  </body>
        </notes>
        <annotation>
	<rdf:RDF xmlns:rdf="http://www.w3.org/1999/02/22-rdf-syntax-ns#" xmlns:bqbiol="http://biomodels.net/biology-qualifiers/">
	<rdf:Description rdf:about="#_7056c1ce-c893-458f-b726-cc25814a706d">
	<bqbiol:unknownQualifier>
	<rdf:Bag>
	<rdf:li rdf:resource="UNIPROT:Q07812"/>
	</rdf:Bag>
	</bqbiol:unknownQualifier>
	</rdf:Description>
	</rdf:RDF>
	</annotation>
            </qual:qualitativeSpecies>
      <qual:qualitativeSpecies qual:maxLevel="1" qual:compartment="comp1" metaid="_91c14ca4-fe54-4993-b3e9-1d71ec6bf05c" qual:constant="false" qual:id="CYCs">
        <notes>
          <body xmlns="http://www.w3.org/1999/xhtml">
     <p>Cytochrome c
</p>
  </body>
        </notes>
        <annotation>
	<rdf:RDF xmlns:rdf="http://www.w3.org/1999/02/22-rdf-syntax-ns#" xmlns:bqbiol="http://biomodels.net/biology-qualifiers/">
	<rdf:Description rdf:about="#_91c14ca4-fe54-4993-b3e9-1d71ec6bf05c">
	<bqbiol:unknownQualifier>
	<rdf:Bag>
	<rdf:li rdf:resource="UNIPROT:P99999"/>
	</rdf:Bag>
	</bqbiol:unknownQualifier>
	</rdf:Description>
	</rdf:RDF>
	</annotation>
            </qual:qualitativeSpecies>
      <qual:qualitativeSpecies qual:maxLevel="1" qual:compartment="comp1" metaid="_2bf63e8b-bfad-4e96-acf2-89f9a2dcaad1" qual:constant="false" qual:id="APF1">
        <notes>
          <body xmlns="http://www.w3.org/1999/xhtml">
     <p>Apoptotic protease-activating factor 1
</p>
  </body>
        </notes>
        <annotation>
	<rdf:RDF xmlns:rdf="http://www.w3.org/1999/02/22-rdf-syntax-ns#" xmlns:bqbiol="http://biomodels.net/biology-qualifiers/">
	<rdf:Description rdf:about="#_2bf63e8b-bfad-4e96-acf2-89f9a2dcaad1">
	<bqbiol:unknownQualifier>
	<rdf:Bag>
	<rdf:li rdf:resource="UNIPROT:O14727"/>
	</rdf:Bag>
	</bqbiol:unknownQualifier>
	</rdf:Description>
	</rdf:RDF>
	</annotation>
            </qual:qualitativeSpecies>
      <qual:qualitativeSpecies qual:maxLevel="1" qual:compartment="comp1" qual:constant="false" qual:id="ER_stress"/>
      <qual:qualitativeSpecies qual:maxLevel="1" qual:compartment="comp1" metaid="_62df4041-aa5e-456d-b929-59d5fd911f45" qual:constant="false" qual:id="REN">
        <notes>
          <body xmlns="http://www.w3.org/1999/xhtml">
     <p>Renin</p>
  </body>
        </notes>
        <annotation>
	<rdf:RDF xmlns:rdf="http://www.w3.org/1999/02/22-rdf-syntax-ns#" xmlns:bqbiol="http://biomodels.net/biology-qualifiers/">
	<rdf:Description rdf:about="#_62df4041-aa5e-456d-b929-59d5fd911f45">
	<bqbiol:unknownQualifier>
	<rdf:Bag>
	<rdf:li rdf:resource="UNIPROT:P00797"/>
	</rdf:Bag>
	</bqbiol:unknownQualifier>
	</rdf:Description>
	</rdf:RDF>
	</annotation>
            </qual:qualitativeSpecies>
      <qual:qualitativeSpecies qual:maxLevel="1" qual:compartment="comp1" metaid="_73865df1-029c-439e-93ac-e59c487766f5" qual:constant="false" qual:id="Angiotensin_1">
        <notes>
          <body xmlns="http://www.w3.org/1999/xhtml">
     <p>Angiotensinogen 1</p>
  </body>
        </notes>
        <annotation>
	<rdf:RDF xmlns:rdf="http://www.w3.org/1999/02/22-rdf-syntax-ns#" xmlns:bqbiol="http://biomodels.net/biology-qualifiers/">
	<rdf:Description rdf:about="#_73865df1-029c-439e-93ac-e59c487766f5">
	<bqbiol:unknownQualifier>
	<rdf:Bag>
	<rdf:li rdf:resource="UNIPROT:P01019"/>
	</rdf:Bag>
	</bqbiol:unknownQualifier>
	</rdf:Description>
	</rdf:RDF>
	</annotation>
            </qual:qualitativeSpecies>
      <qual:qualitativeSpecies qual:maxLevel="1" qual:compartment="comp1" metaid="cfedfb27-f0c3-4f72-9202-13b24ea7cb19" qual:constant="false" qual:id="ACE">
        <notes>
          <body xmlns="http://www.w3.org/1999/xhtml">
     <p>Angiotensin-converting enzyme
</p>
  </body>
        </notes>
        <annotation>
	<rdf:RDF xmlns:rdf="http://www.w3.org/1999/02/22-rdf-syntax-ns#" xmlns:bqbiol="http://biomodels.net/biology-qualifiers/">
	<rdf:Description rdf:about="#cfedfb27-f0c3-4f72-9202-13b24ea7cb19">
	<bqbiol:unknownQualifier>
	<rdf:Bag>
	<rdf:li rdf:resource="UNIPROT:P12821"/>
	</rdf:Bag>
	</bqbiol:unknownQualifier>
	</rdf:Description>
	</rdf:RDF>
	</annotation>
            </qual:qualitativeSpecies>
      <qual:qualitativeSpecies qual:maxLevel="1" qual:compartment="comp1" metaid="_2a4f9af4-540b-4327-99fa-ab20636399f1" qual:constant="false" qual:id="AGTR1">
        <notes>
          <body xmlns="http://www.w3.org/1999/xhtml">
     <p>Type-1 angiotensin II receptor
</p>
  </body>
        </notes>
        <annotation>
	<rdf:RDF xmlns:rdf="http://www.w3.org/1999/02/22-rdf-syntax-ns#" xmlns:bqbiol="http://biomodels.net/biology-qualifiers/">
	<rdf:Description rdf:about="#_2a4f9af4-540b-4327-99fa-ab20636399f1">
	<bqbiol:unknownQualifier>
	<rdf:Bag>
	<rdf:li rdf:resource="UNIPROT:P30556"/>
	</rdf:Bag>
	</bqbiol:unknownQualifier>
	</rdf:Description>
	</rdf:RDF>
	</annotation>
            </qual:qualitativeSpecies>
      <qual:qualitativeSpecies qual:maxLevel="1" qual:compartment="comp1" metaid="b908d2be-b37d-491d-a011-0b5cf1bdb183" qual:constant="false" qual:id="SMAD_3">
        <notes>
          <body xmlns="http://www.w3.org/1999/xhtml">
     <p>Mothers against decapentaplegic homolog 3
</p>
  </body>
        </notes>
        <annotation>
	<rdf:RDF xmlns:rdf="http://www.w3.org/1999/02/22-rdf-syntax-ns#" xmlns:bqbiol="http://biomodels.net/biology-qualifiers/">
	<rdf:Description rdf:about="#b908d2be-b37d-491d-a011-0b5cf1bdb183">
	<bqbiol:unknownQualifier>
	<rdf:Bag>
	<rdf:li rdf:resource="UNIPROT:P84022"/>
	</rdf:Bag>
	</bqbiol:unknownQualifier>
	</rdf:Description>
	</rdf:RDF>
	</annotation>
            </qual:qualitativeSpecies>
      <qual:qualitativeSpecies qual:maxLevel="1" qual:compartment="comp1" metaid="_19fc2c88-ab05-43e9-a893-864f90abf360" qual:constant="false" qual:id="SMAD_3_4">
        <notes>
          <body xmlns="http://www.w3.org/1999/xhtml">
     <p>Mothers against decapentaplegic homolog 3/4 COMPLEX </p>
  </body>
        </notes>
        <annotation>
	<rdf:RDF xmlns:rdf="http://www.w3.org/1999/02/22-rdf-syntax-ns#" xmlns:bqbiol="http://biomodels.net/biology-qualifiers/">
	<rdf:Description rdf:about="#_19fc2c88-ab05-43e9-a893-864f90abf360">
              <bqbiol:unknownQualifier>
	<rdf:Bag>
	<rdf:li rdf:resource="UNIPROT:P84022"/>
	</rdf:Bag>
	</bqbiol:unknownQualifier>
	
	<bqbiol:unknownQualifier>
	<rdf:Bag>
	<rdf:li rdf:resource="UNIPROT:Q13485"/>
	</rdf:Bag>
	</bqbiol:unknownQualifier>
	</rdf:Description>
	</rdf:RDF>
	</annotation>
            </qual:qualitativeSpecies>
      <qual:qualitativeSpecies qual:maxLevel="1" qual:compartment="comp1" metaid="_9b3fed43-8ec6-4578-afe1-d4a79f36262f" qual:constant="false" qual:id="JAK_IFNR">
        <notes>
          <body xmlns="http://www.w3.org/1999/xhtml">
     <p>Tyrosine-protein kinase JAK1/2 ACTIVATED BY IFNR</p>
  </body>
        </notes>
        <annotation>
	<rdf:RDF xmlns:rdf="http://www.w3.org/1999/02/22-rdf-syntax-ns#" xmlns:bqbiol="http://biomodels.net/biology-qualifiers/">
	<rdf:Description rdf:about="#_9b3fed43-8ec6-4578-afe1-d4a79f36262f">
              <bqbiol:unknownQualifier>
	<rdf:Bag>
	<rdf:li rdf:resource="UNIPROT:P23458"/>
	</rdf:Bag>
	</bqbiol:unknownQualifier>
	
	<bqbiol:unknownQualifier>
	<rdf:Bag>
	<rdf:li rdf:resource="UNIPROT:O60674"/>
	</rdf:Bag>
	</bqbiol:unknownQualifier>
	</rdf:Description>
	</rdf:RDF>
	</annotation>
            </qual:qualitativeSpecies>
      <qual:qualitativeSpecies qual:maxLevel="1" qual:compartment="comp1" metaid="_513bca68-1c42-49b0-9fa3-a9819d77a068" qual:constant="false" qual:id="JAK_IL6R">
        <notes>
          <body xmlns="http://www.w3.org/1999/xhtml">
     <p>Tyrosine-protein kinase JAK1/2 ACTIVATED BY IL6R</p>
  </body>
        </notes>
        <annotation>
	<rdf:RDF xmlns:rdf="http://www.w3.org/1999/02/22-rdf-syntax-ns#" xmlns:bqbiol="http://biomodels.net/biology-qualifiers/">
	<rdf:Description rdf:about="#_513bca68-1c42-49b0-9fa3-a9819d77a068">
              <bqbiol:unknownQualifier>
	<rdf:Bag>
	<rdf:li rdf:resource="UNIPROT:P23458"/>
	</rdf:Bag>
	</bqbiol:unknownQualifier>
	
	<bqbiol:unknownQualifier>
	<rdf:Bag>
	<rdf:li rdf:resource="UNIPROT:O60674"/>
	</rdf:Bag>
	</bqbiol:unknownQualifier>
	</rdf:Description>
	</rdf:RDF>
	</annotation>
            </qual:qualitativeSpecies>
      <qual:qualitativeSpecies qual:maxLevel="1" qual:compartment="comp1" metaid="_6c0478d9-487c-42a0-a45f-7301a526868c" qual:constant="false" qual:id="SOCS3">
        <notes>
          <body xmlns="http://www.w3.org/1999/xhtml">
     <p>Suppressor of cytokine signaling 3
</p>
  </body>
        </notes>
        <annotation>
	<rdf:RDF xmlns:rdf="http://www.w3.org/1999/02/22-rdf-syntax-ns#" xmlns:bqbiol="http://biomodels.net/biology-qualifiers/">
	<rdf:Description rdf:about="#_6c0478d9-487c-42a0-a45f-7301a526868c">
	<bqbiol:unknownQualifier>
	<rdf:Bag>
	<rdf:li rdf:resource="UNIPROT:Q14543"/>
	</rdf:Bag>
	</bqbiol:unknownQualifier>
	</rdf:Description>
	</rdf:RDF>
	</annotation>
            </qual:qualitativeSpecies>
      <qual:qualitativeSpecies qual:maxLevel="1" qual:compartment="comp1" metaid="_8b4e3735-e426-4e73-9430-2112d23f6143" qual:constant="false" qual:id="Angiotensin_2">
        <notes>
          <body xmlns="http://www.w3.org/1999/xhtml">
     <p>Angiotensinogen 2</p>
  </body>
        </notes>
        <annotation>
	<rdf:RDF xmlns:rdf="http://www.w3.org/1999/02/22-rdf-syntax-ns#" xmlns:bqbiol="http://biomodels.net/biology-qualifiers/">
	<rdf:Description rdf:about="#_8b4e3735-e426-4e73-9430-2112d23f6143">
	<bqbiol:unknownQualifier>
	<rdf:Bag>
	<rdf:li rdf:resource="UNIPROT:P01019"/>
	</rdf:Bag>
	</bqbiol:unknownQualifier>
	</rdf:Description>
	</rdf:RDF>
	</annotation>
            </qual:qualitativeSpecies>
      <qual:qualitativeSpecies qual:maxLevel="1" qual:compartment="comp1" metaid="_6d550c47-34df-44b7-b63b-9b744eb8b7f2" qual:constant="false" qual:id="Angiotensin_1_7">
        <notes>
          <body xmlns="http://www.w3.org/1999/xhtml">
     <p>Angiotensinogen 1-7</p>
  </body>
        </notes>
        <annotation>
	<rdf:RDF xmlns:rdf="http://www.w3.org/1999/02/22-rdf-syntax-ns#" xmlns:bqbiol="http://biomodels.net/biology-qualifiers/">
	<rdf:Description rdf:about="#_6d550c47-34df-44b7-b63b-9b744eb8b7f2">
	<bqbiol:unknownQualifier>
	<rdf:Bag>
	<rdf:li rdf:resource="UNIPROT:P01019"/>
	</rdf:Bag>
	</bqbiol:unknownQualifier>
	</rdf:Description>
	</rdf:RDF>
	</annotation>
            </qual:qualitativeSpecies>
      <qual:qualitativeSpecies qual:maxLevel="1" qual:compartment="comp1" metaid="_0e509687-eea3-4b98-8ef7-dff0a8c3393e" qual:constant="false" qual:id="DDX1">
        <notes>
          <body xmlns="http://www.w3.org/1999/xhtml">
     <p>ATP-dependent RNA helicase DDX1
</p>
  </body>
        </notes>
        <annotation>
	<rdf:RDF xmlns:rdf="http://www.w3.org/1999/02/22-rdf-syntax-ns#" xmlns:bqbiol="http://biomodels.net/biology-qualifiers/">
	<rdf:Description rdf:about="#_0e509687-eea3-4b98-8ef7-dff0a8c3393e">
	<bqbiol:unknownQualifier>
	<rdf:Bag>
	<rdf:li rdf:resource="UNIPROT:Q92499"/>
	</rdf:Bag>
	</bqbiol:unknownQualifier>
	</rdf:Description>
	</rdf:RDF>
	</annotation>
            </qual:qualitativeSpecies>
      <qual:qualitativeSpecies qual:maxLevel="1" qual:compartment="comp1" metaid="_76739735-cbca-46af-8e0c-e441e75c9bd2" qual:constant="false" qual:id="DDX58_IFIH1">
        <notes>
          <body xmlns="http://www.w3.org/1999/xhtml">
     <p>Interferon-induced helicase C domain-containing protein 1
Antiviral innate immune response receptor RIG-I
</p>
  </body>
        </notes>
        <annotation>
	<rdf:RDF xmlns:rdf="http://www.w3.org/1999/02/22-rdf-syntax-ns#" xmlns:bqbiol="http://biomodels.net/biology-qualifiers/">
	<rdf:Description rdf:about="#_76739735-cbca-46af-8e0c-e441e75c9bd2">
              <bqbiol:unknownQualifier>
	<rdf:Bag>
	<rdf:li rdf:resource="UNIPROT:O95786"/>
	</rdf:Bag>
	</bqbiol:unknownQualifier>
	
	<bqbiol:unknownQualifier>
	<rdf:Bag>
	<rdf:li rdf:resource="UNIPROT:Q9BYX4"/>
	</rdf:Bag>
	</bqbiol:unknownQualifier>
	</rdf:Description>
	</rdf:RDF>
	</annotation>
            </qual:qualitativeSpecies>
      <qual:qualitativeSpecies qual:maxLevel="1" qual:compartment="comp1" metaid="af54cdd6-09c9-48f7-b488-195d3d472e53" qual:constant="false" qual:id="MAVS">
        <notes>
          <body xmlns="http://www.w3.org/1999/xhtml">
     <p>Mitochondrial antiviral-signaling protein
</p>
  </body>
        </notes>
        <annotation>
	<rdf:RDF xmlns:rdf="http://www.w3.org/1999/02/22-rdf-syntax-ns#" xmlns:bqbiol="http://biomodels.net/biology-qualifiers/">
	<rdf:Description rdf:about="#af54cdd6-09c9-48f7-b488-195d3d472e53">
	<bqbiol:unknownQualifier>
	<rdf:Bag>
	<rdf:li rdf:resource="UNIPROT:Q7Z434"/>
	</rdf:Bag>
	</bqbiol:unknownQualifier>
	</rdf:Description>
	</rdf:RDF>
	</annotation>
            </qual:qualitativeSpecies>
      <qual:qualitativeSpecies qual:maxLevel="1" qual:compartment="comp1" metaid="c8af9686-808d-493c-828c-599b486827b5" qual:constant="false" qual:id="EGFR">
        <notes>
          <body xmlns="http://www.w3.org/1999/xhtml">
     <p>Epidermal growth factor receptor
</p>
  </body>
        </notes>
        <annotation>
	<rdf:RDF xmlns:rdf="http://www.w3.org/1999/02/22-rdf-syntax-ns#" xmlns:bqbiol="http://biomodels.net/biology-qualifiers/">
	<rdf:Description rdf:about="#c8af9686-808d-493c-828c-599b486827b5">
	<bqbiol:unknownQualifier>
	<rdf:Bag>
	<rdf:li rdf:resource="UNIPROT:P00533"/>
	</rdf:Bag>
	</bqbiol:unknownQualifier>
	</rdf:Description>
	</rdf:RDF>
	</annotation>
            </qual:qualitativeSpecies>
      <qual:qualitativeSpecies qual:maxLevel="1" qual:compartment="comp1" metaid="dd07efab-f7c5-497f-9267-f783bfdcad27" qual:constant="false" qual:id="MAP2K_3">
        <notes>
          <body xmlns="http://www.w3.org/1999/xhtml">
     <p>Dual specificity mitogen-activated protein kinase kinase 3
</p>
  </body>
        </notes>
        <annotation>
	<rdf:RDF xmlns:rdf="http://www.w3.org/1999/02/22-rdf-syntax-ns#" xmlns:bqbiol="http://biomodels.net/biology-qualifiers/">
	<rdf:Description rdf:about="#dd07efab-f7c5-497f-9267-f783bfdcad27">
	<bqbiol:unknownQualifier>
	<rdf:Bag>
	<rdf:li rdf:resource="UNIPROT:P46734"/>
	</rdf:Bag>
	</bqbiol:unknownQualifier>
	</rdf:Description>
	</rdf:RDF>
	</annotation>
            </qual:qualitativeSpecies>
      <qual:qualitativeSpecies qual:maxLevel="1" qual:compartment="comp1" metaid="c039ea65-6480-4a1f-8ff7-185dcdb7bf0d" qual:constant="false" qual:id="KRAS">
        <notes>
          <body xmlns="http://www.w3.org/1999/xhtml">
     <p>GTPase KRas
</p>
  </body>
        </notes>
        <annotation>
	<rdf:RDF xmlns:rdf="http://www.w3.org/1999/02/22-rdf-syntax-ns#" xmlns:bqbiol="http://biomodels.net/biology-qualifiers/">
	<rdf:Description rdf:about="#c039ea65-6480-4a1f-8ff7-185dcdb7bf0d">
	<bqbiol:unknownQualifier>
	<rdf:Bag>
	<rdf:li rdf:resource="UNIPROT:P01116"/>
	</rdf:Bag>
	</bqbiol:unknownQualifier>
	</rdf:Description>
	</rdf:RDF>
	</annotation>
            </qual:qualitativeSpecies>
      <qual:qualitativeSpecies qual:maxLevel="1" qual:compartment="comp1" metaid="b8d6cb34-b1be-4bd8-ada5-a50d8534cc67" qual:constant="false" qual:id="RAF1">
        <notes>
          <body xmlns="http://www.w3.org/1999/xhtml">
     <p>RAF proto-oncogene serine/threonine-protein kinase
</p>
  </body>
        </notes>
        <annotation>
	<rdf:RDF xmlns:rdf="http://www.w3.org/1999/02/22-rdf-syntax-ns#" xmlns:bqbiol="http://biomodels.net/biology-qualifiers/">
	<rdf:Description rdf:about="#b8d6cb34-b1be-4bd8-ada5-a50d8534cc67">
	<bqbiol:unknownQualifier>
	<rdf:Bag>
	<rdf:li rdf:resource="UNIPROT:P04049"/>
	</rdf:Bag>
	</bqbiol:unknownQualifier>
	</rdf:Description>
	</rdf:RDF>
	</annotation>
            </qual:qualitativeSpecies>
      <qual:qualitativeSpecies qual:maxLevel="1" qual:compartment="comp1" metaid="_2fbd5829-b427-4988-a9c2-6b067f3340f6" qual:constant="false" qual:id="MEK_1_2">
        <notes>
          <body xmlns="http://www.w3.org/1999/xhtml">
     <p>Dual specificity mitogen-activated protein kinase kinase</p>
  </body>
        </notes>
        <annotation>
	<rdf:RDF xmlns:rdf="http://www.w3.org/1999/02/22-rdf-syntax-ns#" xmlns:bqbiol="http://biomodels.net/biology-qualifiers/">
	<rdf:Description rdf:about="#_2fbd5829-b427-4988-a9c2-6b067f3340f6">
              <bqbiol:unknownQualifier>
	<rdf:Bag>
	<rdf:li rdf:resource="UNIPROT:Q02750"/>
	</rdf:Bag>
	</bqbiol:unknownQualifier>
	
	<bqbiol:unknownQualifier>
	<rdf:Bag>
	<rdf:li rdf:resource="UNIPROT:P36507"/>
	</rdf:Bag>
	</bqbiol:unknownQualifier>
	</rdf:Description>
	</rdf:RDF>
	</annotation>
            </qual:qualitativeSpecies>
      <qual:qualitativeSpecies qual:maxLevel="1" qual:compartment="comp1" metaid="_57780c46-ab7a-4d6a-adc3-7d3d89431675" qual:constant="false" qual:id="ERK_1_2">
        <notes>
          <body xmlns="http://www.w3.org/1999/xhtml">
     <p>Mitogen-activated protein kinase</p>
  </body>
        </notes>
        <annotation>
	<rdf:RDF xmlns:rdf="http://www.w3.org/1999/02/22-rdf-syntax-ns#" xmlns:bqbiol="http://biomodels.net/biology-qualifiers/">
	<rdf:Description rdf:about="#_57780c46-ab7a-4d6a-adc3-7d3d89431675">
              <bqbiol:unknownQualifier>
	<rdf:Bag>
	<rdf:li rdf:resource="UNIPROT:P27361"/>
	</rdf:Bag>
	</bqbiol:unknownQualifier>
	
	<bqbiol:unknownQualifier>
	<rdf:Bag>
	<rdf:li rdf:resource="UNIPROT:P28482"/>
	</rdf:Bag>
	</bqbiol:unknownQualifier>
	</rdf:Description>
	</rdf:RDF>
	</annotation>
            </qual:qualitativeSpecies>
      <qual:qualitativeSpecies qual:maxLevel="1" qual:compartment="comp1" metaid="ec1ea211-8929-498f-a284-8d1e4cc2fe70" qual:constant="false" qual:id="AP1">
        <notes>
          <body xmlns="http://www.w3.org/1999/xhtml">
     <p>Transcription factor AP-1
</p>
  </body>
        </notes>
        <annotation>
	<rdf:RDF xmlns:rdf="http://www.w3.org/1999/02/22-rdf-syntax-ns#" xmlns:bqbiol="http://biomodels.net/biology-qualifiers/">
	<rdf:Description rdf:about="#ec1ea211-8929-498f-a284-8d1e4cc2fe70">
	<bqbiol:unknownQualifier>
	<rdf:Bag>
	<rdf:li rdf:resource="UNIPROT:P05412"/>
	</rdf:Bag>
	</bqbiol:unknownQualifier>
	</rdf:Description>
	</rdf:RDF>
	</annotation>
            </qual:qualitativeSpecies>
      <qual:qualitativeSpecies qual:maxLevel="1" qual:compartment="comp1" metaid="_88f242b2-ed81-49fa-b6b8-aa39c3eb6ae3" qual:constant="false" qual:id="MAP3K_1">
        <notes>
          <body xmlns="http://www.w3.org/1999/xhtml">
     <p>Mitogen-activated protein kinase kinase kinase 1
</p>
  </body>
        </notes>
        <annotation>
	<rdf:RDF xmlns:rdf="http://www.w3.org/1999/02/22-rdf-syntax-ns#" xmlns:bqbiol="http://biomodels.net/biology-qualifiers/">
	<rdf:Description rdf:about="#_88f242b2-ed81-49fa-b6b8-aa39c3eb6ae3">
	<bqbiol:unknownQualifier>
	<rdf:Bag>
	<rdf:li rdf:resource="UNIPROT:Q13233"/>
	</rdf:Bag>
	</bqbiol:unknownQualifier>
	</rdf:Description>
	</rdf:RDF>
	</annotation>
            </qual:qualitativeSpecies>
      <qual:qualitativeSpecies qual:maxLevel="1" qual:compartment="comp1" metaid="e171a8d9-d9ad-4941-af2f-5865c70adc51" qual:constant="false" qual:id="MAP2K_4">
        <notes>
          <body xmlns="http://www.w3.org/1999/xhtml">
     <p>Dual specificity mitogen-activated protein kinase kinase 4
</p>
  </body>
        </notes>
        <annotation>
	<rdf:RDF xmlns:rdf="http://www.w3.org/1999/02/22-rdf-syntax-ns#" xmlns:bqbiol="http://biomodels.net/biology-qualifiers/">
	<rdf:Description rdf:about="#e171a8d9-d9ad-4941-af2f-5865c70adc51">
	<bqbiol:unknownQualifier>
	<rdf:Bag>
	<rdf:li rdf:resource="UNIPROT:P45985"/>
	</rdf:Bag>
	</bqbiol:unknownQualifier>
	</rdf:Description>
	</rdf:RDF>
	</annotation>
            </qual:qualitativeSpecies>
      <qual:qualitativeSpecies qual:maxLevel="1" qual:compartment="comp1" metaid="_9d8901cc-4774-4626-b083-218c1ba3ebce" qual:constant="false" qual:id="JNK">
        <notes>
          <body xmlns="http://www.w3.org/1999/xhtml">
     <p>Mitogen-activated protein kinase</p>
  </body>
        </notes>
        <annotation>
	<rdf:RDF xmlns:rdf="http://www.w3.org/1999/02/22-rdf-syntax-ns#" xmlns:bqbiol="http://biomodels.net/biology-qualifiers/">
	<rdf:Description rdf:about="#_9d8901cc-4774-4626-b083-218c1ba3ebce">
              <bqbiol:unknownQualifier>
	<rdf:Bag>
	<rdf:li rdf:resource="UNIPROT:P45983"/>
	</rdf:Bag>
	</bqbiol:unknownQualifier>
	
	<bqbiol:unknownQualifier>
	<rdf:Bag>
	<rdf:li rdf:resource="UNIPROT:P45984"/>
	</rdf:Bag>
	</bqbiol:unknownQualifier>
	</rdf:Description>
	</rdf:RDF>
	</annotation>
            </qual:qualitativeSpecies>
      <qual:qualitativeSpecies qual:maxLevel="1" qual:compartment="comp1" metaid="eac0a468-fd2c-4259-9e43-dd7251203982" qual:constant="false" qual:id="TGFbR">
        <notes>
          <body xmlns="http://www.w3.org/1999/xhtml">
     <p>TGF-beta receptor</p>
  </body>
        </notes>
        <annotation>
	<rdf:RDF xmlns:rdf="http://www.w3.org/1999/02/22-rdf-syntax-ns#" xmlns:bqbiol="http://biomodels.net/biology-qualifiers/">
	<rdf:Description rdf:about="#eac0a468-fd2c-4259-9e43-dd7251203982">
              <bqbiol:unknownQualifier>
	<rdf:Bag>
	<rdf:li rdf:resource="UNIPROT:P36897"/>
	</rdf:Bag>
	</bqbiol:unknownQualifier>
	
	<bqbiol:unknownQualifier>
	<rdf:Bag>
	<rdf:li rdf:resource="UNIPROT:P37173"/>
	</rdf:Bag>
	</bqbiol:unknownQualifier>
	</rdf:Description>
	</rdf:RDF>
	</annotation>
            </qual:qualitativeSpecies>
      <qual:qualitativeSpecies qual:maxLevel="1" qual:compartment="comp1" metaid="_8a390ce9-0de1-4641-8ba6-6ab5d77dccb3" qual:constant="false" qual:id="IL6R">
        <notes>
          <body xmlns="http://www.w3.org/1999/xhtml">
     <p>Interleukin-6 receptor</p>
  </body>
        </notes>
        <annotation>
	<rdf:RDF xmlns:rdf="http://www.w3.org/1999/02/22-rdf-syntax-ns#" xmlns:bqbiol="http://biomodels.net/biology-qualifiers/">
	<rdf:Description rdf:about="#_8a390ce9-0de1-4641-8ba6-6ab5d77dccb3">
              <bqbiol:unknownQualifier>
	<rdf:Bag>
	<rdf:li rdf:resource="UNIPROT:P08887"/>
	</rdf:Bag>
	</bqbiol:unknownQualifier>
	
	<bqbiol:unknownQualifier>
	<rdf:Bag>
	<rdf:li rdf:resource="UNIPROT:P40189"/>
	</rdf:Bag>
	</bqbiol:unknownQualifier>
	</rdf:Description>
	</rdf:RDF>
	</annotation>
            </qual:qualitativeSpecies>
      <qual:qualitativeSpecies qual:maxLevel="1" qual:compartment="comp1" metaid="_51d7f85e-ed7d-4325-a3cb-28d0b686f95a" qual:constant="false" qual:id="STAT_1_3">
        <notes>
          <body xmlns="http://www.w3.org/1999/xhtml">
     <p>Signal transducer and activator of transcription 1/3 COMPLEX
</p>
  </body>
        </notes>
        <annotation>
	<rdf:RDF xmlns:rdf="http://www.w3.org/1999/02/22-rdf-syntax-ns#" xmlns:bqbiol="http://biomodels.net/biology-qualifiers/">
	<rdf:Description rdf:about="#_51d7f85e-ed7d-4325-a3cb-28d0b686f95a">
              <bqbiol:unknownQualifier>
	<rdf:Bag>
	<rdf:li rdf:resource="UNIPROT:P40763"/>
	</rdf:Bag>
	</bqbiol:unknownQualifier>
	
	<bqbiol:unknownQualifier>
	<rdf:Bag>
	<rdf:li rdf:resource="UNIPROT:P42224"/>
	</rdf:Bag>
	</bqbiol:unknownQualifier>
	</rdf:Description>
	</rdf:RDF>
	</annotation>
            </qual:qualitativeSpecies>
      <qual:qualitativeSpecies qual:maxLevel="1" qual:compartment="comp1" metaid="_4db13453-dc73-4f11-9273-7617fd7dfe0e" qual:constant="false" qual:id="STAT_1_2">
        <notes>
          <body xmlns="http://www.w3.org/1999/xhtml">
     <p>Signal transducer and activator of transcription 1/2 COMPLEX</p>
  </body>
        </notes>
        <annotation>
	<rdf:RDF xmlns:rdf="http://www.w3.org/1999/02/22-rdf-syntax-ns#" xmlns:bqbiol="http://biomodels.net/biology-qualifiers/">
	<rdf:Description rdf:about="#_4db13453-dc73-4f11-9273-7617fd7dfe0e">
              <bqbiol:unknownQualifier>
	<rdf:Bag>
	<rdf:li rdf:resource="UNIPROT:P4224"/>
	</rdf:Bag>
	</bqbiol:unknownQualifier>
	
	<bqbiol:unknownQualifier>
	<rdf:Bag>
	<rdf:li rdf:resource="UNIPROT:P52630"/>
	</rdf:Bag>
	</bqbiol:unknownQualifier>
	</rdf:Description>
	</rdf:RDF>
	</annotation>
            </qual:qualitativeSpecies>
      <qual:qualitativeSpecies qual:maxLevel="1" qual:compartment="comp1" metaid="_5f153865-3913-47d0-8ec0-2e86ecd4aa0e" qual:constant="false" qual:id="IL10R">
        <notes>
          <body xmlns="http://www.w3.org/1999/xhtml">
     <p>Interleukin-10 receptor subunit alpha
</p>
  </body>
        </notes>
        <annotation>
	<rdf:RDF xmlns:rdf="http://www.w3.org/1999/02/22-rdf-syntax-ns#" xmlns:bqbiol="http://biomodels.net/biology-qualifiers/">
	<rdf:Description rdf:about="#_5f153865-3913-47d0-8ec0-2e86ecd4aa0e">
	<bqbiol:unknownQualifier>
	<rdf:Bag>
	<rdf:li rdf:resource="UNIPROT:Q13651"/>
	</rdf:Bag>
	</bqbiol:unknownQualifier>
	</rdf:Description>
	</rdf:RDF>
	</annotation>
            </qual:qualitativeSpecies>
      <qual:qualitativeSpecies qual:maxLevel="1" qual:compartment="comp1" metaid="d5a8ebf4-4f44-4e6a-b6cb-3e5512a2c9a9" qual:constant="false" qual:id="STAT_3">
        <notes>
          <body xmlns="http://www.w3.org/1999/xhtml">
     <p>Signal transducer and activator of transcription 3</p>
  </body>
        </notes>
        <annotation>
	<rdf:RDF xmlns:rdf="http://www.w3.org/1999/02/22-rdf-syntax-ns#" xmlns:bqbiol="http://biomodels.net/biology-qualifiers/">
	<rdf:Description rdf:about="#d5a8ebf4-4f44-4e6a-b6cb-3e5512a2c9a9">
	<bqbiol:unknownQualifier>
	<rdf:Bag>
	<rdf:li rdf:resource="UNIPROT:P40763"/>
	</rdf:Bag>
	</bqbiol:unknownQualifier>
	</rdf:Description>
	</rdf:RDF>
	</annotation>
            </qual:qualitativeSpecies>
      <qual:qualitativeSpecies qual:maxLevel="1" qual:compartment="comp1" metaid="_5d0c9001-7a75-4c30-960e-6598c41f652f" qual:constant="false" qual:id="IFITMs">
        <notes>
          <body xmlns="http://www.w3.org/1999/xhtml">
     <p>Interferon-induced transmembrane protein</p>
  </body>
        </notes>
        <annotation>
	<rdf:RDF xmlns:rdf="http://www.w3.org/1999/02/22-rdf-syntax-ns#" xmlns:bqbiol="http://biomodels.net/biology-qualifiers/">
	<rdf:Description rdf:about="#_5d0c9001-7a75-4c30-960e-6598c41f652f">
	<bqbiol:unknownQualifier>
	<rdf:Bag>
	<rdf:li rdf:resource="UNIPROT:Q01628"/>
	</rdf:Bag>
	</bqbiol:unknownQualifier>
	</rdf:Description>
	</rdf:RDF>
	</annotation>
            </qual:qualitativeSpecies>
      <qual:qualitativeSpecies qual:maxLevel="1" qual:compartment="comp1" metaid="_6780a0b4-8b20-4e54-90c1-66235da6c851" qual:constant="false" qual:id="PKR_ISG15">
        <notes>
          <body xmlns="http://www.w3.org/1999/xhtml">
     <p>Ubiquitin-like protein ISG15 AND Interferon-inducible double-stranded RNA-dependent protein kinase activator</p>
  </body>
        </notes>
        <annotation>
	<rdf:RDF xmlns:rdf="http://www.w3.org/1999/02/22-rdf-syntax-ns#" xmlns:bqbiol="http://biomodels.net/biology-qualifiers/">
	<rdf:Description rdf:about="#_6780a0b4-8b20-4e54-90c1-66235da6c851">
              <bqbiol:unknownQualifier>
	<rdf:Bag>
	<rdf:li rdf:resource="UNIPROT:P05161"/>
	</rdf:Bag>
	</bqbiol:unknownQualifier>
	
	<bqbiol:unknownQualifier>
	<rdf:Bag>
	<rdf:li rdf:resource="UNIPROT:O75569"/>
	</rdf:Bag>
	</bqbiol:unknownQualifier>
	</rdf:Description>
	</rdf:RDF>
	</annotation>
            </qual:qualitativeSpecies>
      <qual:qualitativeSpecies qual:maxLevel="1" qual:compartment="comp1" metaid="e319011f-964b-4596-bc1d-e359fdb78603" qual:constant="false" qual:id="IL1BR">
        <notes>
          <body xmlns="http://www.w3.org/1999/xhtml">
     <p>Interleukin-1 receptor type 1
</p>
  </body>
        </notes>
        <annotation>
	<rdf:RDF xmlns:rdf="http://www.w3.org/1999/02/22-rdf-syntax-ns#" xmlns:bqbiol="http://biomodels.net/biology-qualifiers/">
	<rdf:Description rdf:about="#e319011f-964b-4596-bc1d-e359fdb78603">
              <bqbiol:unknownQualifier>
	<rdf:Bag>
	<rdf:li rdf:resource="UNIPROT:P14778"/>
	</rdf:Bag>
	</bqbiol:unknownQualifier>
	
	<bqbiol:unknownQualifier>
	<rdf:Bag>
	<rdf:li rdf:resource=":"/>
	</rdf:Bag>
	</bqbiol:unknownQualifier>
	</rdf:Description>
	</rdf:RDF>
	</annotation>
            </qual:qualitativeSpecies>
      <qual:qualitativeSpecies qual:maxLevel="1" qual:compartment="comp1" qual:constant="false" qual:id="Viral_dsRNA"/>
      <qual:qualitativeSpecies qual:maxLevel="1" qual:compartment="comp1" qual:constant="false" qual:id="Viral_proteins">
        <notes>
          <body xmlns="http://www.w3.org/1999/xhtml">
     <p>protein maturation</p>
  </body>
        </notes>
      </qual:qualitativeSpecies>
      <qual:qualitativeSpecies qual:maxLevel="1" qual:compartment="comp1" metaid="_4d393b7b-00d6-4db0-a9ba-4b2c3c46af0d" qual:constant="false" qual:id="v_3a">
        <notes>
          <body xmlns="http://www.w3.org/1999/xhtml">
     <p>ORF3a protein
</p>
  </body>
        </notes>
        <annotation>
	<rdf:RDF xmlns:rdf="http://www.w3.org/1999/02/22-rdf-syntax-ns#" xmlns:bqbiol="http://biomodels.net/biology-qualifiers/">
	<rdf:Description rdf:about="#_4d393b7b-00d6-4db0-a9ba-4b2c3c46af0d">
	<bqbiol:unknownQualifier>
	<rdf:Bag>
	<rdf:li rdf:resource="UNIPROT:P59632"/>
	</rdf:Bag>
	</bqbiol:unknownQualifier>
	</rdf:Description>
	</rdf:RDF>
	</annotation>
            </qual:qualitativeSpecies>
      <qual:qualitativeSpecies qual:maxLevel="1" qual:compartment="comp1" metaid="_580017b3-e771-49e4-a40c-060767843c71" qual:constant="false" qual:id="v_M">
        <notes>
          <body xmlns="http://www.w3.org/1999/xhtml">
     <p>Membrane protein
</p>
  </body>
        </notes>
        <annotation>
	<rdf:RDF xmlns:rdf="http://www.w3.org/1999/02/22-rdf-syntax-ns#" xmlns:bqbiol="http://biomodels.net/biology-qualifiers/">
	<rdf:Description rdf:about="#_580017b3-e771-49e4-a40c-060767843c71">
	<bqbiol:unknownQualifier>
	<rdf:Bag>
	<rdf:li rdf:resource="UNIPROT:P59596"/>
	</rdf:Bag>
	</bqbiol:unknownQualifier>
	</rdf:Description>
	</rdf:RDF>
	</annotation>
            </qual:qualitativeSpecies>
      <qual:qualitativeSpecies qual:maxLevel="1" qual:compartment="comp1" metaid="_4fd40180-cb5d-487e-8155-7a83d158652b" qual:constant="false" qual:id="v_N">
        <notes>
          <body xmlns="http://www.w3.org/1999/xhtml">
     <p>Nucleoprotein</p>
  </body>
        </notes>
        <annotation>
	<rdf:RDF xmlns:rdf="http://www.w3.org/1999/02/22-rdf-syntax-ns#" xmlns:bqbiol="http://biomodels.net/biology-qualifiers/">
	<rdf:Description rdf:about="#_4fd40180-cb5d-487e-8155-7a83d158652b">
	<bqbiol:unknownQualifier>
	<rdf:Bag>
	<rdf:li rdf:resource="UNIPROT:P59595"/>
	</rdf:Bag>
	</bqbiol:unknownQualifier>
	</rdf:Description>
	</rdf:RDF>
	</annotation>
            </qual:qualitativeSpecies>
      <qual:qualitativeSpecies qual:maxLevel="1" qual:compartment="comp1" metaid="a207120c-cce5-4bb5-9e32-d98f64aaafde" qual:constant="false" qual:id="v_S">
        <notes>
          <body xmlns="http://www.w3.org/1999/xhtml">
     <p>Spike glycoprotein
</p>
  </body>
        </notes>
        <annotation>
	<rdf:RDF xmlns:rdf="http://www.w3.org/1999/02/22-rdf-syntax-ns#" xmlns:bqbiol="http://biomodels.net/biology-qualifiers/">
	<rdf:Description rdf:about="#a207120c-cce5-4bb5-9e32-d98f64aaafde">
	<bqbiol:unknownQualifier>
	<rdf:Bag>
	<rdf:li rdf:resource="UNIPROT:P59594"/>
	</rdf:Bag>
	</bqbiol:unknownQualifier>
	</rdf:Description>
	</rdf:RDF>
	</annotation>
            </qual:qualitativeSpecies>
      <qual:qualitativeSpecies qual:maxLevel="1" qual:compartment="comp1" metaid="a2d98478-7900-4774-86e0-b9c2377a613f" qual:constant="false" qual:id="v_6">
        <notes>
          <body xmlns="http://www.w3.org/1999/xhtml">
     <p>ORF6 protein
</p>
  </body>
        </notes>
        <annotation>
	<rdf:RDF xmlns:rdf="http://www.w3.org/1999/02/22-rdf-syntax-ns#" xmlns:bqbiol="http://biomodels.net/biology-qualifiers/">
	<rdf:Description rdf:about="#a2d98478-7900-4774-86e0-b9c2377a613f">
	<bqbiol:unknownQualifier>
	<rdf:Bag>
	<rdf:li rdf:resource="UNIPROT:P59634"/>
	</rdf:Bag>
	</bqbiol:unknownQualifier>
	</rdf:Description>
	</rdf:RDF>
	</annotation>
            </qual:qualitativeSpecies>
      <qual:qualitativeSpecies qual:maxLevel="1" qual:compartment="comp1" metaid="_7cba0e93-6d07-4eed-a523-2d4f4f071a58" qual:constant="false" qual:id="v_NSP6_Helicase">
        <notes>
          <body xmlns="http://www.w3.org/1999/xhtml">
     <p>Replicase polyprotein 1ab
</p>
  </body>
        </notes>
        <annotation>
	<rdf:RDF xmlns:rdf="http://www.w3.org/1999/02/22-rdf-syntax-ns#" xmlns:bqbiol="http://biomodels.net/biology-qualifiers/">
	<rdf:Description rdf:about="#_7cba0e93-6d07-4eed-a523-2d4f4f071a58">
	<bqbiol:unknownQualifier>
	<rdf:Bag>
	<rdf:li rdf:resource="UNIPROT:P0DTD1"/>
	</rdf:Bag>
	</bqbiol:unknownQualifier>
	</rdf:Description>
	</rdf:RDF>
	</annotation>
            </qual:qualitativeSpecies>
      <qual:qualitativeSpecies qual:maxLevel="1" qual:compartment="comp1" metaid="_92e5649c-6c16-45b8-8c0d-0b04c6712278" qual:constant="false" qual:id="v_8b_8a_NSP1">
        <notes>
          <body xmlns="http://www.w3.org/1999/xhtml">
     <p>Replicase polyprotein 1ab
ORF8b protein
ORF8a protein
</p>
  </body>
        </notes>
        <annotation>
	<rdf:RDF xmlns:rdf="http://www.w3.org/1999/02/22-rdf-syntax-ns#" xmlns:bqbiol="http://biomodels.net/biology-qualifiers/">
	<rdf:Description rdf:about="#_92e5649c-6c16-45b8-8c0d-0b04c6712278">
              <bqbiol:unknownQualifier>
	<rdf:Bag>
	<rdf:li rdf:resource="UNIPROT:P0C6X7"/>
	</rdf:Bag>
	</bqbiol:unknownQualifier>
	<bqbiol:unknownQualifier>
	<rdf:Bag>
	<rdf:li rdf:resource="UNIPROT:Q80H93"/>
	</rdf:Bag>
	</bqbiol:unknownQualifier>
	
	<bqbiol:unknownQualifier>
	<rdf:Bag>
	<rdf:li rdf:resource="UNIPROT:Q7TFA0"/>
	</rdf:Bag>
	</bqbiol:unknownQualifier>
	</rdf:Description>
	</rdf:RDF>
	</annotation>
            </qual:qualitativeSpecies>
      <qual:qualitativeSpecies qual:maxLevel="1" qual:compartment="comp1" metaid="_4b665d42-fa52-477e-b862-752fedb537d8" qual:constant="false" qual:id="v_3b">
        <notes>
          <body xmlns="http://www.w3.org/1999/xhtml">
     <p>ORF3b protein
</p>
  </body>
        </notes>
        <annotation>
	<rdf:RDF xmlns:rdf="http://www.w3.org/1999/02/22-rdf-syntax-ns#" xmlns:bqbiol="http://biomodels.net/biology-qualifiers/">
	<rdf:Description rdf:about="#_4b665d42-fa52-477e-b862-752fedb537d8">
	<bqbiol:unknownQualifier>
	<rdf:Bag>
	<rdf:li rdf:resource="UNIPROT:59633"/>
	</rdf:Bag>
	</bqbiol:unknownQualifier>
	</rdf:Description>
	</rdf:RDF>
	</annotation>
            </qual:qualitativeSpecies>
      <qual:qualitativeSpecies qual:maxLevel="1" qual:compartment="comp1" metaid="_133cb884-6d57-4b53-9450-e9be9eefaace" qual:constant="false" qual:id="Papain_like_proteinase">
        <notes>
          <body xmlns="http://www.w3.org/1999/xhtml">
     <p>Replicase polyprotein 1ab
</p>
  </body>
        </notes>
        <annotation>
	<rdf:RDF xmlns:rdf="http://www.w3.org/1999/02/22-rdf-syntax-ns#" xmlns:bqbiol="http://biomodels.net/biology-qualifiers/">
	<rdf:Description rdf:about="#_133cb884-6d57-4b53-9450-e9be9eefaace">
	<bqbiol:unknownQualifier>
	<rdf:Bag>
	<rdf:li rdf:resource="UNIPROT:P0C6X7"/>
	</rdf:Bag>
	</bqbiol:unknownQualifier>
	</rdf:Description>
	</rdf:RDF>
	</annotation>
            </qual:qualitativeSpecies>
      <qual:qualitativeSpecies qual:maxLevel="1" qual:compartment="comp1" metaid="_02bfb272-f6fb-48fa-9563-61adfc1b6b6b" qual:constant="false" qual:id="v_9b">
        <notes>
          <body xmlns="http://www.w3.org/1999/xhtml">
     <p>ORF9b protein
</p>
  </body>
        </notes>
        <annotation>
	<rdf:RDF xmlns:rdf="http://www.w3.org/1999/02/22-rdf-syntax-ns#" xmlns:bqbiol="http://biomodels.net/biology-qualifiers/">
	<rdf:Description rdf:about="#_02bfb272-f6fb-48fa-9563-61adfc1b6b6b">
	<bqbiol:unknownQualifier>
	<rdf:Bag>
	<rdf:li rdf:resource="UNIPROT:P59636"/>
	</rdf:Bag>
	</bqbiol:unknownQualifier>
	</rdf:Description>
	</rdf:RDF>
	</annotation>
            </qual:qualitativeSpecies>
      <qual:qualitativeSpecies qual:maxLevel="1" qual:compartment="comp1" metaid="fe4b9d27-9ccb-413a-a3c4-bc9fbcd4809e" qual:constant="false" qual:id="v_E">
        <notes>
          <body xmlns="http://www.w3.org/1999/xhtml">
     <p>Envelope small membrane protein
</p>
  </body>
        </notes>
        <annotation>
	<rdf:RDF xmlns:rdf="http://www.w3.org/1999/02/22-rdf-syntax-ns#" xmlns:bqbiol="http://biomodels.net/biology-qualifiers/">
	<rdf:Description rdf:about="#fe4b9d27-9ccb-413a-a3c4-bc9fbcd4809e">
	<bqbiol:unknownQualifier>
	<rdf:Bag>
	<rdf:li rdf:resource="UNIPROT:P59637"/>
	</rdf:Bag>
	</bqbiol:unknownQualifier>
	</rdf:Description>
	</rdf:RDF>
	</annotation>
            </qual:qualitativeSpecies>
      <qual:qualitativeSpecies qual:maxLevel="1" qual:compartment="comp1" qual:constant="false" qual:id="Virus_replication"/>
      <qual:qualitativeSpecies qual:maxLevel="1" qual:compartment="comp1" qual:constant="false" qual:id="Apoptosis"/>
      <qual:qualitativeSpecies qual:maxLevel="2" qual:compartment="comp1" qual:constant="false" qual:id="Immune_Response"/>
      <qual:qualitativeSpecies qual:maxLevel="3" qual:compartment="comp1" qual:constant="false" qual:id="Inflammation"/>
    </qual:listOfQualitativeSpecies>
    <qual:listOfTransitions xmlns:qual="http://www.sbml.org/sbml/level3/version1/qual/version1">
      <qual:transition qual:id="tr_IL1B_t">
        <qual:listOfInputs>
          <qual:input qual:qualitativeSpecies="IL1B_e" qual:transitionEffect="none" qual:sign="positive" qual:id="tr_IL1B_t_in_1"/>
          <qual:input qual:qualitativeSpecies="IL10_e" qual:transitionEffect="none" qual:sign="negative" qual:id="tr_IL1B_t_in_8"/>
          <qual:input qual:qualitativeSpecies="IL1B" qual:transitionEffect="none" qual:sign="positive" qual:id="tr_IL1B_t_in_19"/>
        </qual:listOfInputs>
        <qual:listOfOutputs>
          <qual:output qual:qualitativeSpecies="IL1B_t" qual:transitionEffect="assignmentLevel" qual:id="tr_IL1B_t_out"/>
        </qual:listOfOutputs>
        <qual:listOfFunctionTerms>
          <qual:defaultTerm qual:resultLevel="0">
          </qual:defaultTerm>
          <qual:functionTerm qual:resultLevel="1">
            <math xmlns="http://www.w3.org/1998/Math/MathML">            
              <apply>
                <or/>
                <apply>
                  <and/>
                  <apply>
                    <eq/>
                    <ci> IL1B_e </ci>
                    <cn type="integer"> 0 </cn>
                  </apply>
                  <apply>
                    <eq/>
                    <ci> IL10_e </ci>
                    <cn type="integer"> 0 </cn>
                  </apply>
                  <apply>
                    <eq/>
                    <ci> IL1B </ci>
                    <cn type="integer"> 1 </cn>
                  </apply>
                </apply>
                <apply>
                  <and/>
                  <apply>
                    <eq/>
                    <ci> IL1B_e </ci>
                    <cn type="integer"> 1 </cn>
                  </apply>
                  <apply>
                    <eq/>
                    <ci> IL10_e </ci>
                    <cn type="integer"> 0 </cn>
                  </apply>
                </apply>
              </apply>
            </math>
                    </qual:functionTerm>
        </qual:listOfFunctionTerms>
      </qual:transition>
      <qual:transition qual:id="tr_TGFb_t">
        <qual:listOfInputs>
          <qual:input qual:qualitativeSpecies="TGFb_e" qual:transitionEffect="none" qual:sign="positive" qual:id="tr_TGFb_t_in_3"/>
          <qual:input qual:qualitativeSpecies="TGFb" qual:transitionEffect="none" qual:sign="positive" qual:id="tr_TGFb_t_in_16"/>
        </qual:listOfInputs>
        <qual:listOfOutputs>
          <qual:output qual:qualitativeSpecies="TGFb_t" qual:transitionEffect="assignmentLevel" qual:id="tr_TGFb_t_out"/>
        </qual:listOfOutputs>
        <qual:listOfFunctionTerms>
          <qual:defaultTerm qual:resultLevel="0">
          </qual:defaultTerm>
          <qual:functionTerm qual:resultLevel="1">
            <math xmlns="http://www.w3.org/1998/Math/MathML">            
              <apply>
                <or/>
                <apply>
                  <and/>
                  <apply>
                    <eq/>
                    <ci> TGFb_e </ci>
                    <cn type="integer"> 0 </cn>
                  </apply>
                  <apply>
                    <eq/>
                    <ci> TGFb </ci>
                    <cn type="integer"> 1 </cn>
                  </apply>
                </apply>
                <apply>
                  <eq/>
                  <ci> TGFb_e </ci>
                  <cn type="integer"> 1 </cn>
                </apply>
              </apply>
            </math>
                    </qual:functionTerm>
        </qual:listOfFunctionTerms>
      </qual:transition>
      <qual:transition qual:id="tr_IFNI_t">
        <qual:listOfInputs>
          <qual:input qual:qualitativeSpecies="IFNI_e" qual:transitionEffect="none" qual:sign="positive" qual:id="tr_IFNI_t_in_4"/>
          <qual:input qual:qualitativeSpecies="IFNI" qual:transitionEffect="none" qual:sign="positive" qual:id="tr_IFNI_t_in_17"/>
        </qual:listOfInputs>
        <qual:listOfOutputs>
          <qual:output qual:qualitativeSpecies="IFNI_t" qual:transitionEffect="assignmentLevel" qual:id="tr_IFNI_t_out"/>
        </qual:listOfOutputs>
        <qual:listOfFunctionTerms>
          <qual:defaultTerm qual:resultLevel="0">
          </qual:defaultTerm>
          <qual:functionTerm qual:resultLevel="1">
            <math xmlns="http://www.w3.org/1998/Math/MathML">            
              <apply>
                <or/>
                <apply>
                  <and/>
                  <apply>
                    <eq/>
                    <ci> IFNI_e </ci>
                    <cn type="integer"> 0 </cn>
                  </apply>
                  <apply>
                    <eq/>
                    <ci> IFNI </ci>
                    <cn type="integer"> 1 </cn>
                  </apply>
                </apply>
                <apply>
                  <eq/>
                  <ci> IFNI_e </ci>
                  <cn type="integer"> 1 </cn>
                </apply>
              </apply>
            </math>
                    </qual:functionTerm>
        </qual:listOfFunctionTerms>
      </qual:transition>
      <qual:transition qual:id="tr_IL6_t">
        <qual:listOfInputs>
          <qual:input qual:qualitativeSpecies="IL6_e" qual:transitionEffect="none" qual:sign="positive" qual:id="tr_IL6_t_in_5"/>
          <qual:input qual:qualitativeSpecies="IL6" qual:transitionEffect="none" qual:sign="positive" qual:id="tr_IL6_t_in_20"/>
        </qual:listOfInputs>
        <qual:listOfOutputs>
          <qual:output qual:qualitativeSpecies="IL6_t" qual:transitionEffect="assignmentLevel" qual:id="tr_IL6_t_out"/>
        </qual:listOfOutputs>
        <qual:listOfFunctionTerms>
          <qual:defaultTerm qual:resultLevel="0">
          </qual:defaultTerm>
          <qual:functionTerm qual:resultLevel="1">
            <math xmlns="http://www.w3.org/1998/Math/MathML">            
              <apply>
                <or/>
                <apply>
                  <and/>
                  <apply>
                    <eq/>
                    <ci> IL6_e </ci>
                    <cn type="integer"> 0 </cn>
                  </apply>
                  <apply>
                    <eq/>
                    <ci> IL6 </ci>
                    <cn type="integer"> 1 </cn>
                  </apply>
                </apply>
                <apply>
                  <eq/>
                  <ci> IL6_e </ci>
                  <cn type="integer"> 1 </cn>
                </apply>
              </apply>
            </math>
                    </qual:functionTerm>
        </qual:listOfFunctionTerms>
      </qual:transition>
      <qual:transition qual:id="tr_TNF_t">
        <qual:listOfInputs>
          <qual:input qual:qualitativeSpecies="TNF_e" qual:transitionEffect="none" qual:sign="positive" qual:id="tr_TNF_t_in_6"/>
          <qual:input qual:qualitativeSpecies="TNF" qual:transitionEffect="none" qual:sign="positive" qual:id="tr_TNF_t_in_18"/>
        </qual:listOfInputs>
        <qual:listOfOutputs>
          <qual:output qual:qualitativeSpecies="TNF_t" qual:transitionEffect="assignmentLevel" qual:id="tr_TNF_t_out"/>
        </qual:listOfOutputs>
        <qual:listOfFunctionTerms>
          <qual:defaultTerm qual:resultLevel="0">
          </qual:defaultTerm>
          <qual:functionTerm qual:resultLevel="1">
            <math xmlns="http://www.w3.org/1998/Math/MathML">            
              <apply>
                <or/>
                <apply>
                  <and/>
                  <apply>
                    <eq/>
                    <ci> TNF_e </ci>
                    <cn type="integer"> 0 </cn>
                  </apply>
                  <apply>
                    <eq/>
                    <ci> TNF </ci>
                    <cn type="integer"> 1 </cn>
                  </apply>
                </apply>
                <apply>
                  <eq/>
                  <ci> TNF_e </ci>
                  <cn type="integer"> 1 </cn>
                </apply>
              </apply>
            </math>
                    </qual:functionTerm>
        </qual:listOfFunctionTerms>
      </qual:transition>
      <qual:transition qual:id="tr_TGFb">
        <qual:listOfInputs>
          <qual:input qual:qualitativeSpecies="MAS1" qual:transitionEffect="none" qual:sign="negative" qual:id="tr_TGFb_in_23"/>
          <qual:input qual:qualitativeSpecies="AGTR1" qual:transitionEffect="none" qual:sign="positive" qual:id="tr_TGFb_in_61"/>
        </qual:listOfInputs>
        <qual:listOfOutputs>
          <qual:output qual:qualitativeSpecies="TGFb" qual:transitionEffect="assignmentLevel" qual:id="tr_TGFb_out"/>
        </qual:listOfOutputs>
        <qual:listOfFunctionTerms>
          <qual:defaultTerm qual:resultLevel="0">
          </qual:defaultTerm>
          <qual:functionTerm qual:resultLevel="1">
            <math xmlns="http://www.w3.org/1998/Math/MathML">            
              <apply>
                <and/>
                <apply>
                  <eq/>
                  <ci> MAS1 </ci>
                  <cn type="integer"> 0 </cn>
                </apply>
                <apply>
                  <eq/>
                  <ci> AGTR1 </ci>
                  <cn type="integer"> 1 </cn>
                </apply>
              </apply>
            </math>
                    </qual:functionTerm>
        </qual:listOfFunctionTerms>
      </qual:transition>
      <qual:transition qual:id="tr_IFNI">
        <qual:listOfInputs>
          <qual:input qual:qualitativeSpecies="IRF3" qual:transitionEffect="none" qual:sign="positive" qual:id="tr_IFNI_in_24"/>
          <qual:input qual:qualitativeSpecies="NFkB" qual:transitionEffect="none" qual:sign="positive" qual:id="tr_IFNI_in_36"/>
        </qual:listOfInputs>
        <qual:listOfOutputs>
          <qual:output qual:qualitativeSpecies="IFNI" qual:transitionEffect="assignmentLevel" qual:id="tr_IFNI_out"/>
        </qual:listOfOutputs>
        <qual:listOfFunctionTerms>
          <qual:defaultTerm qual:resultLevel="0">
          </qual:defaultTerm>
          <qual:functionTerm qual:resultLevel="1">
            <math xmlns="http://www.w3.org/1998/Math/MathML">            
              <apply>
                <or/>
                <apply>
                  <and/>
                  <apply>
                    <eq/>
                    <ci> IRF3 </ci>
                    <cn type="integer"> 0 </cn>
                  </apply>
                  <apply>
                    <eq/>
                    <ci> NFkB </ci>
                    <cn type="integer"> 1 </cn>
                  </apply>
                </apply>
                <apply>
                  <eq/>
                  <ci> IRF3 </ci>
                  <cn type="integer"> 1 </cn>
                </apply>
              </apply>
            </math>
                    </qual:functionTerm>
        </qual:listOfFunctionTerms>
      </qual:transition>
      <qual:transition qual:id="tr_TNF">
        <qual:listOfInputs>
          <qual:input qual:qualitativeSpecies="NFkB" qual:transitionEffect="none" qual:sign="positive" qual:id="tr_TNF_in_36"/>
        </qual:listOfInputs>
        <qual:listOfOutputs>
          <qual:output qual:qualitativeSpecies="TNF" qual:transitionEffect="assignmentLevel" qual:id="tr_TNF_out"/>
        </qual:listOfOutputs>
        <qual:listOfFunctionTerms>
          <qual:defaultTerm qual:resultLevel="0">
          </qual:defaultTerm>
          <qual:functionTerm qual:resultLevel="1">
            <math xmlns="http://www.w3.org/1998/Math/MathML">            
              <apply>
                <eq/>
                <ci> NFkB </ci>
                <cn type="integer"> 1 </cn>
              </apply>
            </math>
                    </qual:functionTerm>
        </qual:listOfFunctionTerms>
      </qual:transition>
      <qual:transition qual:id="tr_IL1B">
        <qual:listOfInputs>
          <qual:input qual:qualitativeSpecies="CASP1_C" qual:transitionEffect="none" qual:sign="positive" qual:id="tr_IL1B_in_39"/>
        </qual:listOfInputs>
        <qual:listOfOutputs>
          <qual:output qual:qualitativeSpecies="IL1B" qual:transitionEffect="assignmentLevel" qual:id="tr_IL1B_out"/>
        </qual:listOfOutputs>
        <qual:listOfFunctionTerms>
          <qual:defaultTerm qual:resultLevel="0">
          </qual:defaultTerm>
          <qual:functionTerm qual:resultLevel="1">
            <math xmlns="http://www.w3.org/1998/Math/MathML">            
              <apply>
                <eq/>
                <ci> CASP1_C </ci>
                <cn type="integer"> 1 </cn>
              </apply>
            </math>
                    </qual:functionTerm>
        </qual:listOfFunctionTerms>
      </qual:transition>
      <qual:transition qual:id="tr_IL6">
        <qual:listOfInputs>
          <qual:input qual:qualitativeSpecies="NFkB" qual:transitionEffect="none" qual:sign="positive" qual:id="tr_IL6_in_36"/>
          <qual:input qual:qualitativeSpecies="AP1" qual:transitionEffect="none" qual:sign="positive" qual:id="tr_IL6_in_78"/>
          <qual:input qual:qualitativeSpecies="STAT_1_3" qual:transitionEffect="none" qual:sign="positive" qual:id="tr_IL6_in_84"/>
        </qual:listOfInputs>
        <qual:listOfOutputs>
          <qual:output qual:qualitativeSpecies="IL6" qual:transitionEffect="assignmentLevel" qual:id="tr_IL6_out"/>
        </qual:listOfOutputs>
        <qual:listOfFunctionTerms>
          <qual:defaultTerm qual:resultLevel="0">
          </qual:defaultTerm>
          <qual:functionTerm qual:resultLevel="1">
            <math xmlns="http://www.w3.org/1998/Math/MathML">            
              <apply>
                <or/>
                <apply>
                  <and/>
                  <apply>
                    <eq/>
                    <ci> NFkB </ci>
                    <cn type="integer"> 0 </cn>
                  </apply>
                  <apply>
                    <eq/>
                    <ci> AP1 </ci>
                    <cn type="integer"> 0 </cn>
                  </apply>
                  <apply>
                    <eq/>
                    <ci> STAT_1_3 </ci>
                    <cn type="integer"> 1 </cn>
                  </apply>
                </apply>
                <apply>
                  <and/>
                  <apply>
                    <eq/>
                    <ci> NFkB </ci>
                    <cn type="integer"> 0 </cn>
                  </apply>
                  <apply>
                    <eq/>
                    <ci> AP1 </ci>
                    <cn type="integer"> 1 </cn>
                  </apply>
                </apply>
                <apply>
                  <eq/>
                  <ci> NFkB </ci>
                  <cn type="integer"> 1 </cn>
                </apply>
              </apply>
            </math>
                    </qual:functionTerm>
        </qual:listOfFunctionTerms>
      </qual:transition>
      <qual:transition qual:id="tr_CCL2">
        <qual:listOfInputs>
          <qual:input qual:qualitativeSpecies="NFkB" qual:transitionEffect="none" qual:sign="positive" qual:id="tr_CCL2_in_36"/>
        </qual:listOfInputs>
        <qual:listOfOutputs>
          <qual:output qual:qualitativeSpecies="CCL2" qual:transitionEffect="assignmentLevel" qual:id="tr_CCL2_out"/>
        </qual:listOfOutputs>
        <qual:listOfFunctionTerms>
          <qual:defaultTerm qual:resultLevel="0">
          </qual:defaultTerm>
          <qual:functionTerm qual:resultLevel="1">
            <math xmlns="http://www.w3.org/1998/Math/MathML">            
              <apply>
                <eq/>
                <ci> NFkB </ci>
                <cn type="integer"> 1 </cn>
              </apply>
            </math>
                    </qual:functionTerm>
        </qual:listOfFunctionTerms>
      </qual:transition>
      <qual:transition qual:id="tr_SARS_COV2_ACE2">
        <qual:listOfInputs>
          <qual:input qual:qualitativeSpecies="SARS_CoV_2" qual:transitionEffect="none" qual:sign="positive" qual:id="tr_SARS_COV2_ACE2_in_0"/>
        </qual:listOfInputs>
        <qual:listOfOutputs>
          <qual:output qual:qualitativeSpecies="SARS_COV2_ACE2" qual:transitionEffect="assignmentLevel" qual:id="tr_SARS_COV2_ACE2_out"/>
        </qual:listOfOutputs>
        <qual:listOfFunctionTerms>
          <qual:defaultTerm qual:resultLevel="0">
          </qual:defaultTerm>
          <qual:functionTerm qual:resultLevel="1">
            <math xmlns="http://www.w3.org/1998/Math/MathML">            
              <apply>
                <eq/>
                <ci> SARS_CoV_2 </ci>
                <cn type="integer"> 1 </cn>
              </apply>
            </math>
                    </qual:functionTerm>
        </qual:listOfFunctionTerms>
      </qual:transition>
      <qual:transition qual:id="tr_MAS1">
        <qual:listOfInputs>
          <qual:input qual:qualitativeSpecies="Angiotensin_1_7" qual:transitionEffect="none" qual:sign="positive" qual:id="tr_MAS1_in_68"/>
        </qual:listOfInputs>
        <qual:listOfOutputs>
          <qual:output qual:qualitativeSpecies="MAS1" qual:transitionEffect="assignmentLevel" qual:id="tr_MAS1_out"/>
        </qual:listOfOutputs>
        <qual:listOfFunctionTerms>
          <qual:defaultTerm qual:resultLevel="0">
          </qual:defaultTerm>
          <qual:functionTerm qual:resultLevel="1">
            <math xmlns="http://www.w3.org/1998/Math/MathML">            
              <apply>
                <eq/>
                <ci> Angiotensin_1_7 </ci>
                <cn type="integer"> 1 </cn>
              </apply>
            </math>
                    </qual:functionTerm>
        </qual:listOfFunctionTerms>
      </qual:transition>
      <qual:transition qual:id="tr_IRF3">
        <qual:listOfInputs>
          <qual:input qual:qualitativeSpecies="MAS1" qual:transitionEffect="none" qual:sign="positive" qual:id="tr_IRF3_in_23"/>
          <qual:input qual:qualitativeSpecies="TBK1" qual:transitionEffect="none" qual:sign="positive" qual:id="tr_IRF3_in_37"/>
          <qual:input qual:qualitativeSpecies="v_N" qual:transitionEffect="none" qual:sign="negative" qual:id="tr_IRF3_in_95"/>
          <qual:input qual:qualitativeSpecies="v_6" qual:transitionEffect="none" qual:sign="negative" qual:id="tr_IRF3_in_97"/>
          <qual:input qual:qualitativeSpecies="v_8b_8a_NSP1" qual:transitionEffect="none" qual:sign="negative" qual:id="tr_IRF3_in_99"/>
          <qual:input qual:qualitativeSpecies="v_3b" qual:transitionEffect="none" qual:sign="negative" qual:id="tr_IRF3_in_100"/>
          <qual:input qual:qualitativeSpecies="Papain_like_proteinase" qual:transitionEffect="none" qual:sign="negative" qual:id="tr_IRF3_in_101"/>
        </qual:listOfInputs>
        <qual:listOfOutputs>
          <qual:output qual:qualitativeSpecies="IRF3" qual:transitionEffect="assignmentLevel" qual:id="tr_IRF3_out"/>
        </qual:listOfOutputs>
        <qual:listOfFunctionTerms>
          <qual:defaultTerm qual:resultLevel="0">
          </qual:defaultTerm>
          <qual:functionTerm qual:resultLevel="1">
            <math xmlns="http://www.w3.org/1998/Math/MathML">            
              <apply>
                <or/>
                <apply>
                  <and/>
                  <apply>
                    <eq/>
                    <ci> MAS1 </ci>
                    <cn type="integer"> 0 </cn>
                  </apply>
                  <apply>
                    <eq/>
                    <ci> TBK1 </ci>
                    <cn type="integer"> 1 </cn>
                  </apply>
                  <apply>
                    <eq/>
                    <ci> v_N </ci>
                    <cn type="integer"> 0 </cn>
                  </apply>
                  <apply>
                    <eq/>
                    <ci> v_6 </ci>
                    <cn type="integer"> 0 </cn>
                  </apply>
                  <apply>
                    <eq/>
                    <ci> v_8b_8a_NSP1 </ci>
                    <cn type="integer"> 0 </cn>
                  </apply>
                  <apply>
                    <eq/>
                    <ci> v_3b </ci>
                    <cn type="integer"> 0 </cn>
                  </apply>
                  <apply>
                    <eq/>
                    <ci> Papain_like_proteinase </ci>
                    <cn type="integer"> 0 </cn>
                  </apply>
                </apply>
                <apply>
                  <and/>
                  <apply>
                    <eq/>
                    <ci> MAS1 </ci>
                    <cn type="integer"> 1 </cn>
                  </apply>
                  <apply>
                    <eq/>
                    <ci> v_N </ci>
                    <cn type="integer"> 0 </cn>
                  </apply>
                  <apply>
                    <eq/>
                    <ci> v_6 </ci>
                    <cn type="integer"> 0 </cn>
                  </apply>
                  <apply>
                    <eq/>
                    <ci> v_8b_8a_NSP1 </ci>
                    <cn type="integer"> 0 </cn>
                  </apply>
                  <apply>
                    <eq/>
                    <ci> v_3b </ci>
                    <cn type="integer"> 0 </cn>
                  </apply>
                  <apply>
                    <eq/>
                    <ci> Papain_like_proteinase </ci>
                    <cn type="integer"> 0 </cn>
                  </apply>
                </apply>
              </apply>
            </math>
                    </qual:functionTerm>
        </qual:listOfFunctionTerms>
      </qual:transition>
      <qual:transition qual:id="tr_IFNR">
        <qual:listOfInputs>
          <qual:input qual:qualitativeSpecies="IFNI_t" qual:transitionEffect="none" qual:sign="positive" qual:id="tr_IFNR_in_13"/>
          <qual:input qual:qualitativeSpecies="v_3a" qual:transitionEffect="none" qual:sign="negative" qual:id="tr_IFNR_in_93"/>
        </qual:listOfInputs>
        <qual:listOfOutputs>
          <qual:output qual:qualitativeSpecies="IFNR" qual:transitionEffect="assignmentLevel" qual:id="tr_IFNR_out"/>
        </qual:listOfOutputs>
        <qual:listOfFunctionTerms>
          <qual:defaultTerm qual:resultLevel="0">
          </qual:defaultTerm>
          <qual:functionTerm qual:resultLevel="1">
            <math xmlns="http://www.w3.org/1998/Math/MathML">            
              <apply>
                <and/>
                <apply>
                  <eq/>
                  <ci> IFNI_t </ci>
                  <cn type="integer"> 1 </cn>
                </apply>
                <apply>
                  <eq/>
                  <ci> v_3a </ci>
                  <cn type="integer"> 0 </cn>
                </apply>
              </apply>
            </math>
                    </qual:functionTerm>
        </qual:listOfFunctionTerms>
      </qual:transition>
      <qual:transition qual:id="tr_PI3K">
        <qual:listOfInputs>
          <qual:input qual:qualitativeSpecies="JAK_IFNR" qual:transitionEffect="none" qual:sign="positive" qual:id="tr_PI3K_in_64"/>
          <qual:input qual:qualitativeSpecies="JAK_IL6R" qual:transitionEffect="none" qual:sign="positive" qual:id="tr_PI3K_in_65"/>
        </qual:listOfInputs>
        <qual:listOfOutputs>
          <qual:output qual:qualitativeSpecies="PI3K" qual:transitionEffect="assignmentLevel" qual:id="tr_PI3K_out"/>
        </qual:listOfOutputs>
        <qual:listOfFunctionTerms>
          <qual:defaultTerm qual:resultLevel="0">
          </qual:defaultTerm>
          <qual:functionTerm qual:resultLevel="1">
            <math xmlns="http://www.w3.org/1998/Math/MathML">            
              <apply>
                <or/>
                <apply>
                  <and/>
                  <apply>
                    <eq/>
                    <ci> JAK_IFNR </ci>
                    <cn type="integer"> 0 </cn>
                  </apply>
                  <apply>
                    <eq/>
                    <ci> JAK_IL6R </ci>
                    <cn type="integer"> 1 </cn>
                  </apply>
                </apply>
                <apply>
                  <eq/>
                  <ci> JAK_IFNR </ci>
                  <cn type="integer"> 1 </cn>
                </apply>
              </apply>
            </math>
                    </qual:functionTerm>
        </qual:listOfFunctionTerms>
      </qual:transition>
      <qual:transition qual:id="tr_AKT">
        <qual:listOfInputs>
          <qual:input qual:qualitativeSpecies="PI3K" qual:transitionEffect="none" qual:sign="positive" qual:id="tr_AKT_in_26"/>
          <qual:input qual:qualitativeSpecies="TBK1" qual:transitionEffect="none" qual:sign="positive" qual:id="tr_AKT_in_37"/>
          <qual:input qual:qualitativeSpecies="v_M" qual:transitionEffect="none" qual:sign="negative" qual:id="tr_AKT_in_94"/>
        </qual:listOfInputs>
        <qual:listOfOutputs>
          <qual:output qual:qualitativeSpecies="AKT" qual:transitionEffect="assignmentLevel" qual:id="tr_AKT_out"/>
        </qual:listOfOutputs>
        <qual:listOfFunctionTerms>
          <qual:defaultTerm qual:resultLevel="0">
          </qual:defaultTerm>
          <qual:functionTerm qual:resultLevel="1">
            <math xmlns="http://www.w3.org/1998/Math/MathML">            
              <apply>
                <or/>
                <apply>
                  <and/>
                  <apply>
                    <eq/>
                    <ci> PI3K </ci>
                    <cn type="integer"> 0 </cn>
                  </apply>
                  <apply>
                    <eq/>
                    <ci> TBK1 </ci>
                    <cn type="integer"> 1 </cn>
                  </apply>
                  <apply>
                    <eq/>
                    <ci> v_M </ci>
                    <cn type="integer"> 0 </cn>
                  </apply>
                </apply>
                <apply>
                  <and/>
                  <apply>
                    <eq/>
                    <ci> PI3K </ci>
                    <cn type="integer"> 1 </cn>
                  </apply>
                  <apply>
                    <eq/>
                    <ci> v_M </ci>
                    <cn type="integer"> 0 </cn>
                  </apply>
                </apply>
              </apply>
            </math>
                    </qual:functionTerm>
        </qual:listOfFunctionTerms>
      </qual:transition>
      <qual:transition qual:id="tr_TLRs">
        <qual:listOfInputs>
          <qual:input qual:qualitativeSpecies="PAMPs" qual:transitionEffect="none" qual:sign="positive" qual:id="tr_TLRs_in_9"/>
        </qual:listOfInputs>
        <qual:listOfOutputs>
          <qual:output qual:qualitativeSpecies="TLRs" qual:transitionEffect="assignmentLevel" qual:id="tr_TLRs_out"/>
        </qual:listOfOutputs>
        <qual:listOfFunctionTerms>
          <qual:defaultTerm qual:resultLevel="0">
          </qual:defaultTerm>
          <qual:functionTerm qual:resultLevel="1">
            <math xmlns="http://www.w3.org/1998/Math/MathML">            
              <apply>
                <eq/>
                <ci> PAMPs </ci>
                <cn type="integer"> 1 </cn>
              </apply>
            </math>
                    </qual:functionTerm>
        </qual:listOfFunctionTerms>
      </qual:transition>
      <qual:transition qual:id="tr_MYD88">
        <qual:listOfInputs>
          <qual:input qual:qualitativeSpecies="TLRs" qual:transitionEffect="none" qual:sign="positive" qual:id="tr_MYD88_in_28"/>
          <qual:input qual:qualitativeSpecies="IL1BR" qual:transitionEffect="none" qual:sign="positive" qual:id="tr_MYD88_in_90"/>
        </qual:listOfInputs>
        <qual:listOfOutputs>
          <qual:output qual:qualitativeSpecies="MYD88" qual:transitionEffect="assignmentLevel" qual:id="tr_MYD88_out"/>
        </qual:listOfOutputs>
        <qual:listOfFunctionTerms>
          <qual:defaultTerm qual:resultLevel="0">
          </qual:defaultTerm>
          <qual:functionTerm qual:resultLevel="1">
            <math xmlns="http://www.w3.org/1998/Math/MathML">            
              <apply>
                <or/>
                <apply>
                  <and/>
                  <apply>
                    <eq/>
                    <ci> TLRs </ci>
                    <cn type="integer"> 0 </cn>
                  </apply>
                  <apply>
                    <eq/>
                    <ci> IL1BR </ci>
                    <cn type="integer"> 1 </cn>
                  </apply>
                </apply>
                <apply>
                  <eq/>
                  <ci> TLRs </ci>
                  <cn type="integer"> 1 </cn>
                </apply>
              </apply>
            </math>
                    </qual:functionTerm>
        </qual:listOfFunctionTerms>
      </qual:transition>
      <qual:transition qual:id="tr_TICAM">
        <qual:listOfInputs>
          <qual:input qual:qualitativeSpecies="TLRs" qual:transitionEffect="none" qual:sign="positive" qual:id="tr_TICAM_in_28"/>
          <qual:input qual:qualitativeSpecies="DDX1" qual:transitionEffect="none" qual:sign="positive" qual:id="tr_TICAM_in_69"/>
        </qual:listOfInputs>
        <qual:listOfOutputs>
          <qual:output qual:qualitativeSpecies="TICAM" qual:transitionEffect="assignmentLevel" qual:id="tr_TICAM_out"/>
        </qual:listOfOutputs>
        <qual:listOfFunctionTerms>
          <qual:defaultTerm qual:resultLevel="0">
          </qual:defaultTerm>
          <qual:functionTerm qual:resultLevel="1">
            <math xmlns="http://www.w3.org/1998/Math/MathML">            
              <apply>
                <or/>
                <apply>
                  <and/>
                  <apply>
                    <eq/>
                    <ci> TLRs </ci>
                    <cn type="integer"> 0 </cn>
                  </apply>
                  <apply>
                    <eq/>
                    <ci> DDX1 </ci>
                    <cn type="integer"> 1 </cn>
                  </apply>
                </apply>
                <apply>
                  <eq/>
                  <ci> TLRs </ci>
                  <cn type="integer"> 1 </cn>
                </apply>
              </apply>
            </math>
                    </qual:functionTerm>
        </qual:listOfFunctionTerms>
      </qual:transition>
      <qual:transition qual:id="tr_TRAF3">
        <qual:listOfInputs>
          <qual:input qual:qualitativeSpecies="MYD88" qual:transitionEffect="none" qual:sign="positive" qual:id="tr_TRAF3_in_29"/>
          <qual:input qual:qualitativeSpecies="Papain_like_proteinase" qual:transitionEffect="none" qual:sign="negative" qual:id="tr_TRAF3_in_101"/>
          <qual:input qual:qualitativeSpecies="v_9b" qual:transitionEffect="none" qual:sign="negative" qual:id="tr_TRAF3_in_102"/>
        </qual:listOfInputs>
        <qual:listOfOutputs>
          <qual:output qual:qualitativeSpecies="TRAF3" qual:transitionEffect="assignmentLevel" qual:id="tr_TRAF3_out"/>
        </qual:listOfOutputs>
        <qual:listOfFunctionTerms>
          <qual:defaultTerm qual:resultLevel="0">
          </qual:defaultTerm>
          <qual:functionTerm qual:resultLevel="1">
            <math xmlns="http://www.w3.org/1998/Math/MathML">            
              <apply>
                <and/>
                <apply>
                  <eq/>
                  <ci> MYD88 </ci>
                  <cn type="integer"> 1 </cn>
                </apply>
                <apply>
                  <eq/>
                  <ci> Papain_like_proteinase </ci>
                  <cn type="integer"> 0 </cn>
                </apply>
                <apply>
                  <eq/>
                  <ci> v_9b </ci>
                  <cn type="integer"> 0 </cn>
                </apply>
              </apply>
            </math>
                    </qual:functionTerm>
        </qual:listOfFunctionTerms>
      </qual:transition>
      <qual:transition qual:id="tr_TRAF6">
        <qual:listOfInputs>
          <qual:input qual:qualitativeSpecies="MYD88" qual:transitionEffect="none" qual:sign="positive" qual:id="tr_TRAF6_in_29"/>
          <qual:input qual:qualitativeSpecies="TGFbR" qual:transitionEffect="none" qual:sign="positive" qual:id="tr_TRAF6_in_82"/>
          <qual:input qual:qualitativeSpecies="Papain_like_proteinase" qual:transitionEffect="none" qual:sign="negative" qual:id="tr_TRAF6_in_101"/>
          <qual:input qual:qualitativeSpecies="v_9b" qual:transitionEffect="none" qual:sign="negative" qual:id="tr_TRAF6_in_102"/>
        </qual:listOfInputs>
        <qual:listOfOutputs>
          <qual:output qual:qualitativeSpecies="TRAF6" qual:transitionEffect="assignmentLevel" qual:id="tr_TRAF6_out"/>
        </qual:listOfOutputs>
        <qual:listOfFunctionTerms>
          <qual:defaultTerm qual:resultLevel="0">
          </qual:defaultTerm>
          <qual:functionTerm qual:resultLevel="1">
            <math xmlns="http://www.w3.org/1998/Math/MathML">            
              <apply>
                <or/>
                <apply>
                  <and/>
                  <apply>
                    <eq/>
                    <ci> MYD88 </ci>
                    <cn type="integer"> 0 </cn>
                  </apply>
                  <apply>
                    <eq/>
                    <ci> TGFbR </ci>
                    <cn type="integer"> 1 </cn>
                  </apply>
                  <apply>
                    <eq/>
                    <ci> Papain_like_proteinase </ci>
                    <cn type="integer"> 0 </cn>
                  </apply>
                  <apply>
                    <eq/>
                    <ci> v_9b </ci>
                    <cn type="integer"> 0 </cn>
                  </apply>
                </apply>
                <apply>
                  <and/>
                  <apply>
                    <eq/>
                    <ci> MYD88 </ci>
                    <cn type="integer"> 1 </cn>
                  </apply>
                  <apply>
                    <eq/>
                    <ci> Papain_like_proteinase </ci>
                    <cn type="integer"> 0 </cn>
                  </apply>
                  <apply>
                    <eq/>
                    <ci> v_9b </ci>
                    <cn type="integer"> 0 </cn>
                  </apply>
                </apply>
              </apply>
            </math>
                    </qual:functionTerm>
        </qual:listOfFunctionTerms>
      </qual:transition>
      <qual:transition qual:id="tr_MAP3K_7">
        <qual:listOfInputs>
          <qual:input qual:qualitativeSpecies="TRAF6" qual:transitionEffect="none" qual:sign="positive" qual:id="tr_MAP3K_7_in_32"/>
        </qual:listOfInputs>
        <qual:listOfOutputs>
          <qual:output qual:qualitativeSpecies="MAP3K_7" qual:transitionEffect="assignmentLevel" qual:id="tr_MAP3K_7_out"/>
        </qual:listOfOutputs>
        <qual:listOfFunctionTerms>
          <qual:defaultTerm qual:resultLevel="0">
          </qual:defaultTerm>
          <qual:functionTerm qual:resultLevel="1">
            <math xmlns="http://www.w3.org/1998/Math/MathML">            
              <apply>
                <eq/>
                <ci> TRAF6 </ci>
                <cn type="integer"> 1 </cn>
              </apply>
            </math>
                    </qual:functionTerm>
        </qual:listOfFunctionTerms>
      </qual:transition>
      <qual:transition qual:id="tr_RIPK1">
        <qual:listOfInputs>
          <qual:input qual:qualitativeSpecies="TICAM" qual:transitionEffect="none" qual:sign="positive" qual:id="tr_RIPK1_in_30"/>
          <qual:input qual:qualitativeSpecies="TRADD" qual:transitionEffect="none" qual:sign="positive" qual:id="tr_RIPK1_in_42"/>
        </qual:listOfInputs>
        <qual:listOfOutputs>
          <qual:output qual:qualitativeSpecies="RIPK1" qual:transitionEffect="assignmentLevel" qual:id="tr_RIPK1_out"/>
        </qual:listOfOutputs>
        <qual:listOfFunctionTerms>
          <qual:defaultTerm qual:resultLevel="0">
          </qual:defaultTerm>
          <qual:functionTerm qual:resultLevel="1">
            <math xmlns="http://www.w3.org/1998/Math/MathML">            
              <apply>
                <or/>
                <apply>
                  <and/>
                  <apply>
                    <eq/>
                    <ci> TICAM </ci>
                    <cn type="integer"> 0 </cn>
                  </apply>
                  <apply>
                    <eq/>
                    <ci> TRADD </ci>
                    <cn type="integer"> 1 </cn>
                  </apply>
                </apply>
                <apply>
                  <eq/>
                  <ci> TICAM </ci>
                  <cn type="integer"> 1 </cn>
                </apply>
              </apply>
            </math>
                    </qual:functionTerm>
        </qual:listOfFunctionTerms>
      </qual:transition>
      <qual:transition qual:id="tr_IKK">
        <qual:listOfInputs>
          <qual:input qual:qualitativeSpecies="AKT" qual:transitionEffect="none" qual:sign="positive" qual:id="tr_IKK_in_27"/>
          <qual:input qual:qualitativeSpecies="MAP3K_7" qual:transitionEffect="none" qual:sign="positive" qual:id="tr_IKK_in_33"/>
          <qual:input qual:qualitativeSpecies="RIPK1" qual:transitionEffect="none" qual:sign="positive" qual:id="tr_IKK_in_34"/>
        </qual:listOfInputs>
        <qual:listOfOutputs>
          <qual:output qual:qualitativeSpecies="IKK" qual:transitionEffect="assignmentLevel" qual:id="tr_IKK_out"/>
        </qual:listOfOutputs>
        <qual:listOfFunctionTerms>
          <qual:defaultTerm qual:resultLevel="0">
          </qual:defaultTerm>
          <qual:functionTerm qual:resultLevel="1">
            <math xmlns="http://www.w3.org/1998/Math/MathML">            
              <apply>
                <or/>
                <apply>
                  <and/>
                  <apply>
                    <eq/>
                    <ci> AKT </ci>
                    <cn type="integer"> 0 </cn>
                  </apply>
                  <apply>
                    <eq/>
                    <ci> MAP3K_7 </ci>
                    <cn type="integer"> 0 </cn>
                  </apply>
                  <apply>
                    <eq/>
                    <ci> RIPK1 </ci>
                    <cn type="integer"> 1 </cn>
                  </apply>
                </apply>
                <apply>
                  <and/>
                  <apply>
                    <eq/>
                    <ci> AKT </ci>
                    <cn type="integer"> 0 </cn>
                  </apply>
                  <apply>
                    <eq/>
                    <ci> MAP3K_7 </ci>
                    <cn type="integer"> 1 </cn>
                  </apply>
                </apply>
                <apply>
                  <eq/>
                  <ci> AKT </ci>
                  <cn type="integer"> 1 </cn>
                </apply>
              </apply>
            </math>
                    </qual:functionTerm>
        </qual:listOfFunctionTerms>
      </qual:transition>
      <qual:transition qual:id="tr_NFkB">
        <qual:listOfInputs>
          <qual:input qual:qualitativeSpecies="MAS1" qual:transitionEffect="none" qual:sign="negative" qual:id="tr_NFkB_in_23"/>
          <qual:input qual:qualitativeSpecies="IKK" qual:transitionEffect="none" qual:sign="positive" qual:id="tr_NFkB_in_35"/>
          <qual:input qual:qualitativeSpecies="AGTR1" qual:transitionEffect="none" qual:sign="positive" qual:id="tr_NFkB_in_61"/>
          <qual:input qual:qualitativeSpecies="JNK" qual:transitionEffect="none" qual:sign="positive" qual:id="tr_NFkB_in_81"/>
          <qual:input qual:qualitativeSpecies="STAT_3" qual:transitionEffect="none" qual:sign="negative" qual:id="tr_NFkB_in_87"/>
          <qual:input qual:qualitativeSpecies="v_N" qual:transitionEffect="none" qual:sign="negative" qual:id="tr_NFkB_in_95"/>
        </qual:listOfInputs>
        <qual:listOfOutputs>
          <qual:output qual:qualitativeSpecies="NFkB" qual:transitionEffect="assignmentLevel" qual:id="tr_NFkB_out"/>
        </qual:listOfOutputs>
        <qual:listOfFunctionTerms>
          <qual:defaultTerm qual:resultLevel="0">
          </qual:defaultTerm>
          <qual:functionTerm qual:resultLevel="1">
            <math xmlns="http://www.w3.org/1998/Math/MathML">            
              <apply>
                <or/>
                <apply>
                  <and/>
                  <apply>
                    <eq/>
                    <ci> MAS1 </ci>
                    <cn type="integer"> 0 </cn>
                  </apply>
                  <apply>
                    <eq/>
                    <ci> IKK </ci>
                    <cn type="integer"> 0 </cn>
                  </apply>
                  <apply>
                    <eq/>
                    <ci> AGTR1 </ci>
                    <cn type="integer"> 0 </cn>
                  </apply>
                  <apply>
                    <eq/>
                    <ci> JNK </ci>
                    <cn type="integer"> 1 </cn>
                  </apply>
                  <apply>
                    <eq/>
                    <ci> STAT_3 </ci>
                    <cn type="integer"> 0 </cn>
                  </apply>
                  <apply>
                    <eq/>
                    <ci> v_N </ci>
                    <cn type="integer"> 0 </cn>
                  </apply>
                </apply>
                <apply>
                  <and/>
                  <apply>
                    <eq/>
                    <ci> MAS1 </ci>
                    <cn type="integer"> 0 </cn>
                  </apply>
                  <apply>
                    <eq/>
                    <ci> IKK </ci>
                    <cn type="integer"> 0 </cn>
                  </apply>
                  <apply>
                    <eq/>
                    <ci> AGTR1 </ci>
                    <cn type="integer"> 1 </cn>
                  </apply>
                  <apply>
                    <eq/>
                    <ci> STAT_3 </ci>
                    <cn type="integer"> 0 </cn>
                  </apply>
                  <apply>
                    <eq/>
                    <ci> v_N </ci>
                    <cn type="integer"> 0 </cn>
                  </apply>
                </apply>
                <apply>
                  <and/>
                  <apply>
                    <eq/>
                    <ci> MAS1 </ci>
                    <cn type="integer"> 0 </cn>
                  </apply>
                  <apply>
                    <eq/>
                    <ci> IKK </ci>
                    <cn type="integer"> 1 </cn>
                  </apply>
                  <apply>
                    <eq/>
                    <ci> STAT_3 </ci>
                    <cn type="integer"> 0 </cn>
                  </apply>
                  <apply>
                    <eq/>
                    <ci> v_N </ci>
                    <cn type="integer"> 0 </cn>
                  </apply>
                </apply>
                <apply>
                  <and/>
                  <apply>
                    <eq/>
                    <ci> MAS1 </ci>
                    <cn type="integer"> 1 </cn>
                  </apply>
                  <apply>
                    <eq/>
                    <ci> IKK </ci>
                    <cn type="integer"> 0 </cn>
                  </apply>
                  <apply>
                    <eq/>
                    <ci> JNK </ci>
                    <cn type="integer"> 1 </cn>
                  </apply>
                  <apply>
                    <eq/>
                    <ci> STAT_3 </ci>
                    <cn type="integer"> 0 </cn>
                  </apply>
                  <apply>
                    <eq/>
                    <ci> v_N </ci>
                    <cn type="integer"> 0 </cn>
                  </apply>
                </apply>
                <apply>
                  <and/>
                  <apply>
                    <eq/>
                    <ci> MAS1 </ci>
                    <cn type="integer"> 1 </cn>
                  </apply>
                  <apply>
                    <eq/>
                    <ci> IKK </ci>
                    <cn type="integer"> 1 </cn>
                  </apply>
                  <apply>
                    <eq/>
                    <ci> STAT_3 </ci>
                    <cn type="integer"> 0 </cn>
                  </apply>
                  <apply>
                    <eq/>
                    <ci> v_N </ci>
                    <cn type="integer"> 0 </cn>
                  </apply>
                </apply>
              </apply>
            </math>
                    </qual:functionTerm>
        </qual:listOfFunctionTerms>
      </qual:transition>
      <qual:transition qual:id="tr_TBK1">
        <qual:listOfInputs>
          <qual:input qual:qualitativeSpecies="TRAF3" qual:transitionEffect="none" qual:sign="positive" qual:id="tr_TBK1_in_31"/>
          <qual:input qual:qualitativeSpecies="MAVS" qual:transitionEffect="none" qual:sign="positive" qual:id="tr_TBK1_in_71"/>
          <qual:input qual:qualitativeSpecies="v_NSP6_Helicase" qual:transitionEffect="none" qual:sign="negative" qual:id="tr_TBK1_in_98"/>
        </qual:listOfInputs>
        <qual:listOfOutputs>
          <qual:output qual:qualitativeSpecies="TBK1" qual:transitionEffect="assignmentLevel" qual:id="tr_TBK1_out"/>
        </qual:listOfOutputs>
        <qual:listOfFunctionTerms>
          <qual:defaultTerm qual:resultLevel="0">
          </qual:defaultTerm>
          <qual:functionTerm qual:resultLevel="1">
            <math xmlns="http://www.w3.org/1998/Math/MathML">            
              <apply>
                <or/>
                <apply>
                  <and/>
                  <apply>
                    <eq/>
                    <ci> TRAF3 </ci>
                    <cn type="integer"> 0 </cn>
                  </apply>
                  <apply>
                    <eq/>
                    <ci> MAVS </ci>
                    <cn type="integer"> 1 </cn>
                  </apply>
                  <apply>
                    <eq/>
                    <ci> v_NSP6_Helicase </ci>
                    <cn type="integer"> 0 </cn>
                  </apply>
                </apply>
                <apply>
                  <and/>
                  <apply>
                    <eq/>
                    <ci> TRAF3 </ci>
                    <cn type="integer"> 1 </cn>
                  </apply>
                  <apply>
                    <eq/>
                    <ci> v_NSP6_Helicase </ci>
                    <cn type="integer"> 0 </cn>
                  </apply>
                </apply>
              </apply>
            </math>
                    </qual:functionTerm>
        </qual:listOfFunctionTerms>
      </qual:transition>
      <qual:transition qual:id="tr_NLRP3">
        <qual:listOfInputs>
          <qual:input qual:qualitativeSpecies="NFkB" qual:transitionEffect="none" qual:sign="positive" qual:id="tr_NLRP3_in_36"/>
        </qual:listOfInputs>
        <qual:listOfOutputs>
          <qual:output qual:qualitativeSpecies="NLRP3" qual:transitionEffect="assignmentLevel" qual:id="tr_NLRP3_out"/>
        </qual:listOfOutputs>
        <qual:listOfFunctionTerms>
          <qual:defaultTerm qual:resultLevel="0">
          </qual:defaultTerm>
          <qual:functionTerm qual:resultLevel="1">
            <math xmlns="http://www.w3.org/1998/Math/MathML">            
              <apply>
                <eq/>
                <ci> NFkB </ci>
                <cn type="integer"> 1 </cn>
              </apply>
            </math>
                    </qual:functionTerm>
        </qual:listOfFunctionTerms>
      </qual:transition>
      <qual:transition qual:id="tr_CASP1_C">
        <qual:listOfInputs>
          <qual:input qual:qualitativeSpecies="NLRP3" qual:transitionEffect="none" qual:sign="positive" qual:id="tr_CASP1_C_in_38"/>
        </qual:listOfInputs>
        <qual:listOfOutputs>
          <qual:output qual:qualitativeSpecies="CASP1_C" qual:transitionEffect="assignmentLevel" qual:id="tr_CASP1_C_out"/>
        </qual:listOfOutputs>
        <qual:listOfFunctionTerms>
          <qual:defaultTerm qual:resultLevel="0">
          </qual:defaultTerm>
          <qual:functionTerm qual:resultLevel="1">
            <math xmlns="http://www.w3.org/1998/Math/MathML">            
              <apply>
                <eq/>
                <ci> NLRP3 </ci>
                <cn type="integer"> 1 </cn>
              </apply>
            </math>
                    </qual:functionTerm>
        </qual:listOfFunctionTerms>
      </qual:transition>
      <qual:transition qual:id="tr_FAS">
        <qual:listOfInputs>
          <qual:input qual:qualitativeSpecies="FASL" qual:transitionEffect="none" qual:sign="positive" qual:id="tr_FAS_in_10"/>
        </qual:listOfInputs>
        <qual:listOfOutputs>
          <qual:output qual:qualitativeSpecies="FAS" qual:transitionEffect="assignmentLevel" qual:id="tr_FAS_out"/>
        </qual:listOfOutputs>
        <qual:listOfFunctionTerms>
          <qual:defaultTerm qual:resultLevel="0">
          </qual:defaultTerm>
          <qual:functionTerm qual:resultLevel="1">
            <math xmlns="http://www.w3.org/1998/Math/MathML">            
              <apply>
                <eq/>
                <ci> FASL </ci>
                <cn type="integer"> 1 </cn>
              </apply>
            </math>
                    </qual:functionTerm>
        </qual:listOfFunctionTerms>
      </qual:transition>
      <qual:transition qual:id="tr_TNFR">
        <qual:listOfInputs>
          <qual:input qual:qualitativeSpecies="TNF_t" qual:transitionEffect="none" qual:sign="positive" qual:id="tr_TNFR_in_15"/>
        </qual:listOfInputs>
        <qual:listOfOutputs>
          <qual:output qual:qualitativeSpecies="TNFR" qual:transitionEffect="assignmentLevel" qual:id="tr_TNFR_out"/>
        </qual:listOfOutputs>
        <qual:listOfFunctionTerms>
          <qual:defaultTerm qual:resultLevel="0">
          </qual:defaultTerm>
          <qual:functionTerm qual:resultLevel="1">
            <math xmlns="http://www.w3.org/1998/Math/MathML">            
              <apply>
                <eq/>
                <ci> TNF_t </ci>
                <cn type="integer"> 1 </cn>
              </apply>
            </math>
                    </qual:functionTerm>
        </qual:listOfFunctionTerms>
      </qual:transition>
      <qual:transition qual:id="tr_TRADD">
        <qual:listOfInputs>
          <qual:input qual:qualitativeSpecies="TNFR" qual:transitionEffect="none" qual:sign="positive" qual:id="tr_TRADD_in_41"/>
        </qual:listOfInputs>
        <qual:listOfOutputs>
          <qual:output qual:qualitativeSpecies="TRADD" qual:transitionEffect="assignmentLevel" qual:id="tr_TRADD_out"/>
        </qual:listOfOutputs>
        <qual:listOfFunctionTerms>
          <qual:defaultTerm qual:resultLevel="0">
          </qual:defaultTerm>
          <qual:functionTerm qual:resultLevel="1">
            <math xmlns="http://www.w3.org/1998/Math/MathML">            
              <apply>
                <eq/>
                <ci> TNFR </ci>
                <cn type="integer"> 1 </cn>
              </apply>
            </math>
                    </qual:functionTerm>
        </qual:listOfFunctionTerms>
      </qual:transition>
      <qual:transition qual:id="tr_FADD">
        <qual:listOfInputs>
          <qual:input qual:qualitativeSpecies="FAS" qual:transitionEffect="none" qual:sign="positive" qual:id="tr_FADD_in_40"/>
          <qual:input qual:qualitativeSpecies="TRADD" qual:transitionEffect="none" qual:sign="positive" qual:id="tr_FADD_in_42"/>
        </qual:listOfInputs>
        <qual:listOfOutputs>
          <qual:output qual:qualitativeSpecies="FADD" qual:transitionEffect="assignmentLevel" qual:id="tr_FADD_out"/>
        </qual:listOfOutputs>
        <qual:listOfFunctionTerms>
          <qual:defaultTerm qual:resultLevel="0">
          </qual:defaultTerm>
          <qual:functionTerm qual:resultLevel="1">
            <math xmlns="http://www.w3.org/1998/Math/MathML">            
              <apply>
                <or/>
                <apply>
                  <and/>
                  <apply>
                    <eq/>
                    <ci> FAS </ci>
                    <cn type="integer"> 0 </cn>
                  </apply>
                  <apply>
                    <eq/>
                    <ci> TRADD </ci>
                    <cn type="integer"> 1 </cn>
                  </apply>
                </apply>
                <apply>
                  <eq/>
                  <ci> FAS </ci>
                  <cn type="integer"> 1 </cn>
                </apply>
              </apply>
            </math>
                    </qual:functionTerm>
        </qual:listOfFunctionTerms>
      </qual:transition>
      <qual:transition qual:id="tr_CASP8">
        <qual:listOfInputs>
          <qual:input qual:qualitativeSpecies="FADD" qual:transitionEffect="none" qual:sign="positive" qual:id="tr_CASP8_in_43"/>
        </qual:listOfInputs>
        <qual:listOfOutputs>
          <qual:output qual:qualitativeSpecies="CASP8" qual:transitionEffect="assignmentLevel" qual:id="tr_CASP8_out"/>
        </qual:listOfOutputs>
        <qual:listOfFunctionTerms>
          <qual:defaultTerm qual:resultLevel="0">
          </qual:defaultTerm>
          <qual:functionTerm qual:resultLevel="1">
            <math xmlns="http://www.w3.org/1998/Math/MathML">            
              <apply>
                <eq/>
                <ci> FADD </ci>
                <cn type="integer"> 1 </cn>
              </apply>
            </math>
                    </qual:functionTerm>
        </qual:listOfFunctionTerms>
      </qual:transition>
      <qual:transition qual:id="tr_CASP9">
        <qual:listOfInputs>
          <qual:input qual:qualitativeSpecies="AKT" qual:transitionEffect="none" qual:sign="negative" qual:id="tr_CASP9_in_27"/>
          <qual:input qual:qualitativeSpecies="CASP8" qual:transitionEffect="none" qual:sign="positive" qual:id="tr_CASP9_in_44"/>
          <qual:input qual:qualitativeSpecies="CYCs" qual:transitionEffect="none" qual:sign="positive" qual:id="tr_CASP9_in_55"/>
          <qual:input qual:qualitativeSpecies="APF1" qual:transitionEffect="none" qual:sign="positive" qual:id="tr_CASP9_in_56"/>
        </qual:listOfInputs>
        <qual:listOfOutputs>
          <qual:output qual:qualitativeSpecies="CASP9" qual:transitionEffect="assignmentLevel" qual:id="tr_CASP9_out"/>
        </qual:listOfOutputs>
        <qual:listOfFunctionTerms>
          <qual:defaultTerm qual:resultLevel="0">
          </qual:defaultTerm>
          <qual:functionTerm qual:resultLevel="1">
            <math xmlns="http://www.w3.org/1998/Math/MathML">            
              <apply>
                <or/>
                <apply>
                  <and/>
                  <apply>
                    <eq/>
                    <ci> AKT </ci>
                    <cn type="integer"> 0 </cn>
                  </apply>
                  <apply>
                    <eq/>
                    <ci> CASP8 </ci>
                    <cn type="integer"> 0 </cn>
                  </apply>
                  <apply>
                    <eq/>
                    <ci> CYCs </ci>
                    <cn type="integer"> 0 </cn>
                  </apply>
                  <apply>
                    <eq/>
                    <ci> APF1 </ci>
                    <cn type="integer"> 1 </cn>
                  </apply>
                </apply>
                <apply>
                  <and/>
                  <apply>
                    <eq/>
                    <ci> AKT </ci>
                    <cn type="integer"> 0 </cn>
                  </apply>
                  <apply>
                    <eq/>
                    <ci> CASP8 </ci>
                    <cn type="integer"> 0 </cn>
                  </apply>
                  <apply>
                    <eq/>
                    <ci> CYCs </ci>
                    <cn type="integer"> 1 </cn>
                  </apply>
                </apply>
                <apply>
                  <and/>
                  <apply>
                    <eq/>
                    <ci> AKT </ci>
                    <cn type="integer"> 0 </cn>
                  </apply>
                  <apply>
                    <eq/>
                    <ci> CASP8 </ci>
                    <cn type="integer"> 1 </cn>
                  </apply>
                </apply>
              </apply>
            </math>
                    </qual:functionTerm>
        </qual:listOfFunctionTerms>
      </qual:transition>
      <qual:transition qual:id="tr_CASP3">
        <qual:listOfInputs>
          <qual:input qual:qualitativeSpecies="CASP9" qual:transitionEffect="none" qual:sign="positive" qual:id="tr_CASP3_in_45"/>
        </qual:listOfInputs>
        <qual:listOfOutputs>
          <qual:output qual:qualitativeSpecies="CASP3" qual:transitionEffect="assignmentLevel" qual:id="tr_CASP3_out"/>
        </qual:listOfOutputs>
        <qual:listOfFunctionTerms>
          <qual:defaultTerm qual:resultLevel="0">
          </qual:defaultTerm>
          <qual:functionTerm qual:resultLevel="1">
            <math xmlns="http://www.w3.org/1998/Math/MathML">            
              <apply>
                <eq/>
                <ci> CASP9 </ci>
                <cn type="integer"> 1 </cn>
              </apply>
            </math>
                    </qual:functionTerm>
        </qual:listOfFunctionTerms>
      </qual:transition>
      <qual:transition qual:id="tr_PARP1">
        <qual:listOfInputs>
          <qual:input qual:qualitativeSpecies="CASP3" qual:transitionEffect="none" qual:sign="negative" qual:id="tr_PARP1_in_46"/>
        </qual:listOfInputs>
        <qual:listOfOutputs>
          <qual:output qual:qualitativeSpecies="PARP1" qual:transitionEffect="assignmentLevel" qual:id="tr_PARP1_out"/>
        </qual:listOfOutputs>
        <qual:listOfFunctionTerms>
          <qual:defaultTerm qual:resultLevel="0">
          </qual:defaultTerm>
          <qual:functionTerm qual:resultLevel="1">
            <math xmlns="http://www.w3.org/1998/Math/MathML">            
              <apply>
                <eq/>
                <ci> CASP3 </ci>
                <cn type="integer"> 0 </cn>
              </apply>
            </math>
                    </qual:functionTerm>
        </qual:listOfFunctionTerms>
      </qual:transition>
      <qual:transition qual:id="tr_BAD">
        <qual:listOfInputs>
          <qual:input qual:qualitativeSpecies="AKT" qual:transitionEffect="none" qual:sign="negative" qual:id="tr_BAD_in_27"/>
          <qual:input qual:qualitativeSpecies="CASP3" qual:transitionEffect="none" qual:sign="positive" qual:id="tr_BAD_in_46"/>
        </qual:listOfInputs>
        <qual:listOfOutputs>
          <qual:output qual:qualitativeSpecies="BAD" qual:transitionEffect="assignmentLevel" qual:id="tr_BAD_out"/>
        </qual:listOfOutputs>
        <qual:listOfFunctionTerms>
          <qual:defaultTerm qual:resultLevel="0">
          </qual:defaultTerm>
          <qual:functionTerm qual:resultLevel="1">
            <math xmlns="http://www.w3.org/1998/Math/MathML">            
              <apply>
                <and/>
                <apply>
                  <eq/>
                  <ci> AKT </ci>
                  <cn type="integer"> 0 </cn>
                </apply>
                <apply>
                  <eq/>
                  <ci> CASP3 </ci>
                  <cn type="integer"> 1 </cn>
                </apply>
              </apply>
            </math>
                    </qual:functionTerm>
        </qual:listOfFunctionTerms>
      </qual:transition>
      <qual:transition qual:id="tr_BCL2L1">
        <qual:listOfInputs>
          <qual:input qual:qualitativeSpecies="BAD" qual:transitionEffect="none" qual:sign="negative" qual:id="tr_BCL2L1_in_48"/>
          <qual:input qual:qualitativeSpecies="BID" qual:transitionEffect="none" qual:sign="negative" qual:id="tr_BCL2L1_in_53"/>
        </qual:listOfInputs>
        <qual:listOfOutputs>
          <qual:output qual:qualitativeSpecies="BCL2L1" qual:transitionEffect="assignmentLevel" qual:id="tr_BCL2L1_out"/>
        </qual:listOfOutputs>
        <qual:listOfFunctionTerms>
          <qual:defaultTerm qual:resultLevel="0">
          </qual:defaultTerm>
          <qual:functionTerm qual:resultLevel="1">
            <math xmlns="http://www.w3.org/1998/Math/MathML">            
              <apply>
                <and/>
                <apply>
                  <eq/>
                  <ci> BAD </ci>
                  <cn type="integer"> 0 </cn>
                </apply>
                <apply>
                  <eq/>
                  <ci> BID </ci>
                  <cn type="integer"> 0 </cn>
                </apply>
              </apply>
            </math>
                    </qual:functionTerm>
        </qual:listOfFunctionTerms>
      </qual:transition>
      <qual:transition qual:id="tr_BCL2">
        <qual:listOfInputs>
          <qual:input qual:qualitativeSpecies="BAD" qual:transitionEffect="none" qual:sign="negative" qual:id="tr_BCL2_in_48"/>
          <qual:input qual:qualitativeSpecies="JNK" qual:transitionEffect="none" qual:sign="positive" qual:id="tr_BCL2_in_81"/>
        </qual:listOfInputs>
        <qual:listOfOutputs>
          <qual:output qual:qualitativeSpecies="BCL2" qual:transitionEffect="assignmentLevel" qual:id="tr_BCL2_out"/>
        </qual:listOfOutputs>
        <qual:listOfFunctionTerms>
          <qual:defaultTerm qual:resultLevel="0">
          </qual:defaultTerm>
          <qual:functionTerm qual:resultLevel="1">
            <math xmlns="http://www.w3.org/1998/Math/MathML">            
              <apply>
                <and/>
                <apply>
                  <eq/>
                  <ci> BAD </ci>
                  <cn type="integer"> 0 </cn>
                </apply>
                <apply>
                  <eq/>
                  <ci> JNK </ci>
                  <cn type="integer"> 1 </cn>
                </apply>
              </apply>
            </math>
                    </qual:functionTerm>
        </qual:listOfFunctionTerms>
      </qual:transition>
      <qual:transition qual:id="tr_p38">
        <qual:listOfInputs>
          <qual:input qual:qualitativeSpecies="MAP2K_3" qual:transitionEffect="none" qual:sign="positive" qual:id="tr_p38_in_73"/>
          <qual:input qual:qualitativeSpecies="MAP2K_4" qual:transitionEffect="none" qual:sign="positive" qual:id="tr_p38_in_80"/>
          <qual:input qual:qualitativeSpecies="v_3a" qual:transitionEffect="none" qual:sign="positive" qual:id="tr_p38_in_93"/>
          <qual:input qual:qualitativeSpecies="v_N" qual:transitionEffect="none" qual:sign="positive" qual:id="tr_p38_in_95"/>
          <qual:input qual:qualitativeSpecies="v_E" qual:transitionEffect="none" qual:sign="positive" qual:id="tr_p38_in_103"/>
        </qual:listOfInputs>
        <qual:listOfOutputs>
          <qual:output qual:qualitativeSpecies="p38" qual:transitionEffect="assignmentLevel" qual:id="tr_p38_out"/>
        </qual:listOfOutputs>
        <qual:listOfFunctionTerms>
          <qual:defaultTerm qual:resultLevel="0">
          </qual:defaultTerm>
          <qual:functionTerm qual:resultLevel="1">
            <math xmlns="http://www.w3.org/1998/Math/MathML">            
              <apply>
                <or/>
                <apply>
                  <and/>
                  <apply>
                    <eq/>
                    <ci> MAP2K_3 </ci>
                    <cn type="integer"> 0 </cn>
                  </apply>
                  <apply>
                    <eq/>
                    <ci> MAP2K_4 </ci>
                    <cn type="integer"> 0 </cn>
                  </apply>
                  <apply>
                    <eq/>
                    <ci> v_3a </ci>
                    <cn type="integer"> 0 </cn>
                  </apply>
                  <apply>
                    <eq/>
                    <ci> v_N </ci>
                    <cn type="integer"> 0 </cn>
                  </apply>
                  <apply>
                    <eq/>
                    <ci> v_E </ci>
                    <cn type="integer"> 1 </cn>
                  </apply>
                </apply>
                <apply>
                  <and/>
                  <apply>
                    <eq/>
                    <ci> MAP2K_3 </ci>
                    <cn type="integer"> 0 </cn>
                  </apply>
                  <apply>
                    <eq/>
                    <ci> MAP2K_4 </ci>
                    <cn type="integer"> 0 </cn>
                  </apply>
                  <apply>
                    <eq/>
                    <ci> v_3a </ci>
                    <cn type="integer"> 0 </cn>
                  </apply>
                  <apply>
                    <eq/>
                    <ci> v_N </ci>
                    <cn type="integer"> 1 </cn>
                  </apply>
                </apply>
                <apply>
                  <and/>
                  <apply>
                    <eq/>
                    <ci> MAP2K_3 </ci>
                    <cn type="integer"> 0 </cn>
                  </apply>
                  <apply>
                    <eq/>
                    <ci> MAP2K_4 </ci>
                    <cn type="integer"> 0 </cn>
                  </apply>
                  <apply>
                    <eq/>
                    <ci> v_3a </ci>
                    <cn type="integer"> 1 </cn>
                  </apply>
                </apply>
                <apply>
                  <and/>
                  <apply>
                    <eq/>
                    <ci> MAP2K_3 </ci>
                    <cn type="integer"> 0 </cn>
                  </apply>
                  <apply>
                    <eq/>
                    <ci> MAP2K_4 </ci>
                    <cn type="integer"> 1 </cn>
                  </apply>
                </apply>
                <apply>
                  <eq/>
                  <ci> MAP2K_3 </ci>
                  <cn type="integer"> 1 </cn>
                </apply>
              </apply>
            </math>
                    </qual:functionTerm>
        </qual:listOfFunctionTerms>
      </qual:transition>
      <qual:transition qual:id="tr_BCL2L11">
        <qual:listOfInputs>
          <qual:input qual:qualitativeSpecies="p38" qual:transitionEffect="none" qual:sign="positive" qual:id="tr_BCL2L11_in_51"/>
          <qual:input qual:qualitativeSpecies="ER_stress" qual:transitionEffect="none" qual:sign="positive" qual:id="tr_BCL2L11_in_57"/>
          <qual:input qual:qualitativeSpecies="SMAD_3_4" qual:transitionEffect="none" qual:sign="positive" qual:id="tr_BCL2L11_in_63"/>
        </qual:listOfInputs>
        <qual:listOfOutputs>
          <qual:output qual:qualitativeSpecies="BCL2L11" qual:transitionEffect="assignmentLevel" qual:id="tr_BCL2L11_out"/>
        </qual:listOfOutputs>
        <qual:listOfFunctionTerms>
          <qual:defaultTerm qual:resultLevel="0">
          </qual:defaultTerm>
          <qual:functionTerm qual:resultLevel="1">
            <math xmlns="http://www.w3.org/1998/Math/MathML">            
              <apply>
                <or/>
                <apply>
                  <and/>
                  <apply>
                    <eq/>
                    <ci> p38 </ci>
                    <cn type="integer"> 0 </cn>
                  </apply>
                  <apply>
                    <eq/>
                    <ci> ER_stress </ci>
                    <cn type="integer"> 0 </cn>
                  </apply>
                  <apply>
                    <eq/>
                    <ci> SMAD_3_4 </ci>
                    <cn type="integer"> 1 </cn>
                  </apply>
                </apply>
                <apply>
                  <and/>
                  <apply>
                    <eq/>
                    <ci> p38 </ci>
                    <cn type="integer"> 0 </cn>
                  </apply>
                  <apply>
                    <eq/>
                    <ci> ER_stress </ci>
                    <cn type="integer"> 1 </cn>
                  </apply>
                </apply>
                <apply>
                  <eq/>
                  <ci> p38 </ci>
                  <cn type="integer"> 1 </cn>
                </apply>
              </apply>
            </math>
                    </qual:functionTerm>
        </qual:listOfFunctionTerms>
      </qual:transition>
      <qual:transition qual:id="tr_BID">
        <qual:listOfInputs>
          <qual:input qual:qualitativeSpecies="CASP8" qual:transitionEffect="none" qual:sign="positive" qual:id="tr_BID_in_44"/>
          <qual:input qual:qualitativeSpecies="ER_stress" qual:transitionEffect="none" qual:sign="positive" qual:id="tr_BID_in_57"/>
        </qual:listOfInputs>
        <qual:listOfOutputs>
          <qual:output qual:qualitativeSpecies="BID" qual:transitionEffect="assignmentLevel" qual:id="tr_BID_out"/>
        </qual:listOfOutputs>
        <qual:listOfFunctionTerms>
          <qual:defaultTerm qual:resultLevel="0">
          </qual:defaultTerm>
          <qual:functionTerm qual:resultLevel="1">
            <math xmlns="http://www.w3.org/1998/Math/MathML">            
              <apply>
                <or/>
                <apply>
                  <and/>
                  <apply>
                    <eq/>
                    <ci> CASP8 </ci>
                    <cn type="integer"> 0 </cn>
                  </apply>
                  <apply>
                    <eq/>
                    <ci> ER_stress </ci>
                    <cn type="integer"> 1 </cn>
                  </apply>
                </apply>
                <apply>
                  <eq/>
                  <ci> CASP8 </ci>
                  <cn type="integer"> 1 </cn>
                </apply>
              </apply>
            </math>
                    </qual:functionTerm>
        </qual:listOfFunctionTerms>
      </qual:transition>
      <qual:transition qual:id="tr_BAX">
        <qual:listOfInputs>
          <qual:input qual:qualitativeSpecies="BCL2L1" qual:transitionEffect="none" qual:sign="negative" qual:id="tr_BAX_in_49"/>
          <qual:input qual:qualitativeSpecies="BCL2" qual:transitionEffect="none" qual:sign="negative" qual:id="tr_BAX_in_50"/>
          <qual:input qual:qualitativeSpecies="BCL2L11" qual:transitionEffect="none" qual:sign="positive" qual:id="tr_BAX_in_52"/>
          <qual:input qual:qualitativeSpecies="BID" qual:transitionEffect="none" qual:sign="positive" qual:id="tr_BAX_in_53"/>
        </qual:listOfInputs>
        <qual:listOfOutputs>
          <qual:output qual:qualitativeSpecies="BAX" qual:transitionEffect="assignmentLevel" qual:id="tr_BAX_out"/>
        </qual:listOfOutputs>
        <qual:listOfFunctionTerms>
          <qual:defaultTerm qual:resultLevel="0">
          </qual:defaultTerm>
          <qual:functionTerm qual:resultLevel="1">
            <math xmlns="http://www.w3.org/1998/Math/MathML">            
              <apply>
                <or/>
                <apply>
                  <and/>
                  <apply>
                    <eq/>
                    <ci> BCL2L1 </ci>
                    <cn type="integer"> 0 </cn>
                  </apply>
                  <apply>
                    <eq/>
                    <ci> BCL2 </ci>
                    <cn type="integer"> 0 </cn>
                  </apply>
                  <apply>
                    <eq/>
                    <ci> BCL2L11 </ci>
                    <cn type="integer"> 0 </cn>
                  </apply>
                  <apply>
                    <eq/>
                    <ci> BID </ci>
                    <cn type="integer"> 1 </cn>
                  </apply>
                </apply>
                <apply>
                  <and/>
                  <apply>
                    <eq/>
                    <ci> BCL2L1 </ci>
                    <cn type="integer"> 0 </cn>
                  </apply>
                  <apply>
                    <eq/>
                    <ci> BCL2 </ci>
                    <cn type="integer"> 0 </cn>
                  </apply>
                  <apply>
                    <eq/>
                    <ci> BCL2L11 </ci>
                    <cn type="integer"> 1 </cn>
                  </apply>
                </apply>
              </apply>
            </math>
                    </qual:functionTerm>
        </qual:listOfFunctionTerms>
      </qual:transition>
      <qual:transition qual:id="tr_CYCs">
        <qual:listOfInputs>
          <qual:input qual:qualitativeSpecies="BAX" qual:transitionEffect="none" qual:sign="positive" qual:id="tr_CYCs_in_54"/>
        </qual:listOfInputs>
        <qual:listOfOutputs>
          <qual:output qual:qualitativeSpecies="CYCs" qual:transitionEffect="assignmentLevel" qual:id="tr_CYCs_out"/>
        </qual:listOfOutputs>
        <qual:listOfFunctionTerms>
          <qual:defaultTerm qual:resultLevel="0">
          </qual:defaultTerm>
          <qual:functionTerm qual:resultLevel="1">
            <math xmlns="http://www.w3.org/1998/Math/MathML">            
              <apply>
                <eq/>
                <ci> BAX </ci>
                <cn type="integer"> 1 </cn>
              </apply>
            </math>
                    </qual:functionTerm>
        </qual:listOfFunctionTerms>
      </qual:transition>
      <qual:transition qual:id="tr_APF1">
        <qual:listOfInputs>
          <qual:input qual:qualitativeSpecies="BCL2L1" qual:transitionEffect="none" qual:sign="negative" qual:id="tr_APF1_in_49"/>
          <qual:input qual:qualitativeSpecies="CYCs" qual:transitionEffect="none" qual:sign="positive" qual:id="tr_APF1_in_55"/>
        </qual:listOfInputs>
        <qual:listOfOutputs>
          <qual:output qual:qualitativeSpecies="APF1" qual:transitionEffect="assignmentLevel" qual:id="tr_APF1_out"/>
        </qual:listOfOutputs>
        <qual:listOfFunctionTerms>
          <qual:defaultTerm qual:resultLevel="0">
          </qual:defaultTerm>
          <qual:functionTerm qual:resultLevel="1">
            <math xmlns="http://www.w3.org/1998/Math/MathML">            
              <apply>
                <and/>
                <apply>
                  <eq/>
                  <ci> BCL2L1 </ci>
                  <cn type="integer"> 0 </cn>
                </apply>
                <apply>
                  <eq/>
                  <ci> CYCs </ci>
                  <cn type="integer"> 1 </cn>
                </apply>
              </apply>
            </math>
                    </qual:functionTerm>
        </qual:listOfFunctionTerms>
      </qual:transition>
      <qual:transition qual:id="tr_ER_stress">
        <qual:listOfInputs>
          <qual:input qual:qualitativeSpecies="v_S" qual:transitionEffect="none" qual:sign="positive" qual:id="tr_ER_stress_in_96"/>
        </qual:listOfInputs>
        <qual:listOfOutputs>
          <qual:output qual:qualitativeSpecies="ER_stress" qual:transitionEffect="assignmentLevel" qual:id="tr_ER_stress_out"/>
        </qual:listOfOutputs>
        <qual:listOfFunctionTerms>
          <qual:defaultTerm qual:resultLevel="0">
          </qual:defaultTerm>
          <qual:functionTerm qual:resultLevel="1">
            <math xmlns="http://www.w3.org/1998/Math/MathML">            
              <apply>
                <eq/>
                <ci> v_S </ci>
                <cn type="integer"> 1 </cn>
              </apply>
            </math>
                    </qual:functionTerm>
        </qual:listOfFunctionTerms>
      </qual:transition>
      <qual:transition qual:id="tr_REN">
        <qual:listOfInputs>
          <qual:input qual:qualitativeSpecies="AGT_e" qual:transitionEffect="none" qual:sign="positive" qual:id="tr_REN_in_2"/>
        </qual:listOfInputs>
        <qual:listOfOutputs>
          <qual:output qual:qualitativeSpecies="REN" qual:transitionEffect="assignmentLevel" qual:id="tr_REN_out"/>
        </qual:listOfOutputs>
        <qual:listOfFunctionTerms>
          <qual:defaultTerm qual:resultLevel="0">
          </qual:defaultTerm>
          <qual:functionTerm qual:resultLevel="1">
            <math xmlns="http://www.w3.org/1998/Math/MathML">            
              <apply>
                <eq/>
                <ci> AGT_e </ci>
                <cn type="integer"> 1 </cn>
              </apply>
            </math>
                    </qual:functionTerm>
        </qual:listOfFunctionTerms>
      </qual:transition>
      <qual:transition qual:id="tr_Angiotensin_1">
        <qual:listOfInputs>
          <qual:input qual:qualitativeSpecies="REN" qual:transitionEffect="none" qual:sign="positive" qual:id="tr_Angiotensin_1_in_58"/>
        </qual:listOfInputs>
        <qual:listOfOutputs>
          <qual:output qual:qualitativeSpecies="Angiotensin_1" qual:transitionEffect="assignmentLevel" qual:id="tr_Angiotensin_1_out"/>
        </qual:listOfOutputs>
        <qual:listOfFunctionTerms>
          <qual:defaultTerm qual:resultLevel="0">
          </qual:defaultTerm>
          <qual:functionTerm qual:resultLevel="1">
            <math xmlns="http://www.w3.org/1998/Math/MathML">            
              <apply>
                <eq/>
                <ci> REN </ci>
                <cn type="integer"> 1 </cn>
              </apply>
            </math>
                    </qual:functionTerm>
        </qual:listOfFunctionTerms>
      </qual:transition>
      <qual:transition qual:id="tr_ACE">
        <qual:listOfInputs>
          <qual:input qual:qualitativeSpecies="Angiotensin_1" qual:transitionEffect="none" qual:sign="positive" qual:id="tr_ACE_in_59"/>
        </qual:listOfInputs>
        <qual:listOfOutputs>
          <qual:output qual:qualitativeSpecies="ACE" qual:transitionEffect="assignmentLevel" qual:id="tr_ACE_out"/>
        </qual:listOfOutputs>
        <qual:listOfFunctionTerms>
          <qual:defaultTerm qual:resultLevel="0">
          </qual:defaultTerm>
          <qual:functionTerm qual:resultLevel="1">
            <math xmlns="http://www.w3.org/1998/Math/MathML">            
              <apply>
                <eq/>
                <ci> Angiotensin_1 </ci>
                <cn type="integer"> 1 </cn>
              </apply>
            </math>
                    </qual:functionTerm>
        </qual:listOfFunctionTerms>
      </qual:transition>
      <qual:transition qual:id="tr_AGTR1">
        <qual:listOfInputs>
          <qual:input qual:qualitativeSpecies="Angiotensin_2" qual:transitionEffect="none" qual:sign="positive" qual:id="tr_AGTR1_in_67"/>
        </qual:listOfInputs>
        <qual:listOfOutputs>
          <qual:output qual:qualitativeSpecies="AGTR1" qual:transitionEffect="assignmentLevel" qual:id="tr_AGTR1_out"/>
        </qual:listOfOutputs>
        <qual:listOfFunctionTerms>
          <qual:defaultTerm qual:resultLevel="0">
          </qual:defaultTerm>
          <qual:functionTerm qual:resultLevel="1">
            <math xmlns="http://www.w3.org/1998/Math/MathML">            
              <apply>
                <eq/>
                <ci> Angiotensin_2 </ci>
                <cn type="integer"> 1 </cn>
              </apply>
            </math>
                    </qual:functionTerm>
        </qual:listOfFunctionTerms>
      </qual:transition>
      <qual:transition qual:id="tr_SMAD_3">
        <qual:listOfInputs>
          <qual:input qual:qualitativeSpecies="TGFbR" qual:transitionEffect="none" qual:sign="positive" qual:id="tr_SMAD_3_in_82"/>
          <qual:input qual:qualitativeSpecies="v_N" qual:transitionEffect="none" qual:sign="positive" qual:id="tr_SMAD_3_in_95"/>
        </qual:listOfInputs>
        <qual:listOfOutputs>
          <qual:output qual:qualitativeSpecies="SMAD_3" qual:transitionEffect="assignmentLevel" qual:id="tr_SMAD_3_out"/>
        </qual:listOfOutputs>
        <qual:listOfFunctionTerms>
          <qual:defaultTerm qual:resultLevel="0">
          </qual:defaultTerm>
          <qual:functionTerm qual:resultLevel="1">
            <math xmlns="http://www.w3.org/1998/Math/MathML">            
              <apply>
                <or/>
                <apply>
                  <and/>
                  <apply>
                    <eq/>
                    <ci> TGFbR </ci>
                    <cn type="integer"> 0 </cn>
                  </apply>
                  <apply>
                    <eq/>
                    <ci> v_N </ci>
                    <cn type="integer"> 1 </cn>
                  </apply>
                </apply>
                <apply>
                  <eq/>
                  <ci> TGFbR </ci>
                  <cn type="integer"> 1 </cn>
                </apply>
              </apply>
            </math>
                    </qual:functionTerm>
        </qual:listOfFunctionTerms>
      </qual:transition>
      <qual:transition qual:id="tr_SMAD_3_4">
        <qual:listOfInputs>
          <qual:input qual:qualitativeSpecies="SMAD_3" qual:transitionEffect="none" qual:sign="positive" qual:id="tr_SMAD_3_4_in_62"/>
          <qual:input qual:qualitativeSpecies="v_N" qual:transitionEffect="none" qual:sign="negative" qual:id="tr_SMAD_3_4_in_95"/>
        </qual:listOfInputs>
        <qual:listOfOutputs>
          <qual:output qual:qualitativeSpecies="SMAD_3_4" qual:transitionEffect="assignmentLevel" qual:id="tr_SMAD_3_4_out"/>
        </qual:listOfOutputs>
        <qual:listOfFunctionTerms>
          <qual:defaultTerm qual:resultLevel="0">
          </qual:defaultTerm>
          <qual:functionTerm qual:resultLevel="1">
            <math xmlns="http://www.w3.org/1998/Math/MathML">            
              <apply>
                <and/>
                <apply>
                  <eq/>
                  <ci> SMAD_3 </ci>
                  <cn type="integer"> 1 </cn>
                </apply>
                <apply>
                  <eq/>
                  <ci> v_N </ci>
                  <cn type="integer"> 0 </cn>
                </apply>
              </apply>
            </math>
                    </qual:functionTerm>
        </qual:listOfFunctionTerms>
      </qual:transition>
      <qual:transition qual:id="tr_JAK_IFNR">
        <qual:listOfInputs>
          <qual:input qual:qualitativeSpecies="IFNR" qual:transitionEffect="none" qual:sign="positive" qual:id="tr_JAK_IFNR_in_25"/>
          <qual:input qual:qualitativeSpecies="SOCS3" qual:transitionEffect="none" qual:sign="negative" qual:id="tr_JAK_IFNR_in_66"/>
        </qual:listOfInputs>
        <qual:listOfOutputs>
          <qual:output qual:qualitativeSpecies="JAK_IFNR" qual:transitionEffect="assignmentLevel" qual:id="tr_JAK_IFNR_out"/>
        </qual:listOfOutputs>
        <qual:listOfFunctionTerms>
          <qual:defaultTerm qual:resultLevel="0">
          </qual:defaultTerm>
          <qual:functionTerm qual:resultLevel="1">
            <math xmlns="http://www.w3.org/1998/Math/MathML">            
              <apply>
                <and/>
                <apply>
                  <eq/>
                  <ci> IFNR </ci>
                  <cn type="integer"> 1 </cn>
                </apply>
                <apply>
                  <eq/>
                  <ci> SOCS3 </ci>
                  <cn type="integer"> 0 </cn>
                </apply>
              </apply>
            </math>
                    </qual:functionTerm>
        </qual:listOfFunctionTerms>
      </qual:transition>
      <qual:transition qual:id="tr_JAK_IL6R">
        <qual:listOfInputs>
          <qual:input qual:qualitativeSpecies="SOCS3" qual:transitionEffect="none" qual:sign="negative" qual:id="tr_JAK_IL6R_in_66"/>
          <qual:input qual:qualitativeSpecies="IL6R" qual:transitionEffect="none" qual:sign="positive" qual:id="tr_JAK_IL6R_in_83"/>
        </qual:listOfInputs>
        <qual:listOfOutputs>
          <qual:output qual:qualitativeSpecies="JAK_IL6R" qual:transitionEffect="assignmentLevel" qual:id="tr_JAK_IL6R_out"/>
        </qual:listOfOutputs>
        <qual:listOfFunctionTerms>
          <qual:defaultTerm qual:resultLevel="0">
          </qual:defaultTerm>
          <qual:functionTerm qual:resultLevel="1">
            <math xmlns="http://www.w3.org/1998/Math/MathML">            
              <apply>
                <and/>
                <apply>
                  <eq/>
                  <ci> SOCS3 </ci>
                  <cn type="integer"> 0 </cn>
                </apply>
                <apply>
                  <eq/>
                  <ci> IL6R </ci>
                  <cn type="integer"> 1 </cn>
                </apply>
              </apply>
            </math>
                    </qual:functionTerm>
        </qual:listOfFunctionTerms>
      </qual:transition>
      <qual:transition qual:id="tr_SOCS3">
        <qual:listOfInputs>
          <qual:input qual:qualitativeSpecies="NFkB" qual:transitionEffect="none" qual:sign="positive" qual:id="tr_SOCS3_in_36"/>
          <qual:input qual:qualitativeSpecies="STAT_3" qual:transitionEffect="none" qual:sign="positive" qual:id="tr_SOCS3_in_87"/>
        </qual:listOfInputs>
        <qual:listOfOutputs>
          <qual:output qual:qualitativeSpecies="SOCS3" qual:transitionEffect="assignmentLevel" qual:id="tr_SOCS3_out"/>
        </qual:listOfOutputs>
        <qual:listOfFunctionTerms>
          <qual:defaultTerm qual:resultLevel="0">
          </qual:defaultTerm>
          <qual:functionTerm qual:resultLevel="1">
            <math xmlns="http://www.w3.org/1998/Math/MathML">            
              <apply>
                <or/>
                <apply>
                  <and/>
                  <apply>
                    <eq/>
                    <ci> NFkB </ci>
                    <cn type="integer"> 0 </cn>
                  </apply>
                  <apply>
                    <eq/>
                    <ci> STAT_3 </ci>
                    <cn type="integer"> 1 </cn>
                  </apply>
                </apply>
                <apply>
                  <eq/>
                  <ci> NFkB </ci>
                  <cn type="integer"> 1 </cn>
                </apply>
              </apply>
            </math>
                    </qual:functionTerm>
        </qual:listOfFunctionTerms>
      </qual:transition>
      <qual:transition qual:id="tr_Angiotensin_2">
        <qual:listOfInputs>
          <qual:input qual:qualitativeSpecies="ACE" qual:transitionEffect="none" qual:sign="positive" qual:id="tr_Angiotensin_2_in_60"/>
        </qual:listOfInputs>
        <qual:listOfOutputs>
          <qual:output qual:qualitativeSpecies="Angiotensin_2" qual:transitionEffect="assignmentLevel" qual:id="tr_Angiotensin_2_out"/>
        </qual:listOfOutputs>
        <qual:listOfFunctionTerms>
          <qual:defaultTerm qual:resultLevel="0">
          </qual:defaultTerm>
          <qual:functionTerm qual:resultLevel="1">
            <math xmlns="http://www.w3.org/1998/Math/MathML">            
              <apply>
                <eq/>
                <ci> ACE </ci>
                <cn type="integer"> 1 </cn>
              </apply>
            </math>
                    </qual:functionTerm>
        </qual:listOfFunctionTerms>
      </qual:transition>
      <qual:transition qual:id="tr_Angiotensin_1_7">
        <qual:listOfInputs>
          <qual:input qual:qualitativeSpecies="Angiotensin_1" qual:transitionEffect="none" qual:sign="positive" qual:id="tr_Angiotensin_1_7_in_59"/>
        </qual:listOfInputs>
        <qual:listOfOutputs>
          <qual:output qual:qualitativeSpecies="Angiotensin_1_7" qual:transitionEffect="assignmentLevel" qual:id="tr_Angiotensin_1_7_out"/>
        </qual:listOfOutputs>
        <qual:listOfFunctionTerms>
          <qual:defaultTerm qual:resultLevel="0">
          </qual:defaultTerm>
          <qual:functionTerm qual:resultLevel="1">
            <math xmlns="http://www.w3.org/1998/Math/MathML">            
              <apply>
                <eq/>
                <ci> Angiotensin_1 </ci>
                <cn type="integer"> 1 </cn>
              </apply>
            </math>
                    </qual:functionTerm>
        </qual:listOfFunctionTerms>
      </qual:transition>
      <qual:transition qual:id="tr_DDX1">
        <qual:listOfInputs>
          <qual:input qual:qualitativeSpecies="Viral_dsRNA" qual:transitionEffect="none" qual:sign="positive" qual:id="tr_DDX1_in_91"/>
        </qual:listOfInputs>
        <qual:listOfOutputs>
          <qual:output qual:qualitativeSpecies="DDX1" qual:transitionEffect="assignmentLevel" qual:id="tr_DDX1_out"/>
        </qual:listOfOutputs>
        <qual:listOfFunctionTerms>
          <qual:defaultTerm qual:resultLevel="0">
          </qual:defaultTerm>
          <qual:functionTerm qual:resultLevel="1">
            <math xmlns="http://www.w3.org/1998/Math/MathML">            
              <apply>
                <eq/>
                <ci> Viral_dsRNA </ci>
                <cn type="integer"> 1 </cn>
              </apply>
            </math>
                    </qual:functionTerm>
        </qual:listOfFunctionTerms>
      </qual:transition>
      <qual:transition qual:id="tr_DDX58_IFIH1">
        <qual:listOfInputs>
          <qual:input qual:qualitativeSpecies="Viral_dsRNA" qual:transitionEffect="none" qual:sign="positive" qual:id="tr_DDX58_IFIH1_in_91"/>
          <qual:input qual:qualitativeSpecies="v_6" qual:transitionEffect="none" qual:sign="negative" qual:id="tr_DDX58_IFIH1_in_97"/>
        </qual:listOfInputs>
        <qual:listOfOutputs>
          <qual:output qual:qualitativeSpecies="DDX58_IFIH1" qual:transitionEffect="assignmentLevel" qual:id="tr_DDX58_IFIH1_out"/>
        </qual:listOfOutputs>
        <qual:listOfFunctionTerms>
          <qual:defaultTerm qual:resultLevel="0">
          </qual:defaultTerm>
          <qual:functionTerm qual:resultLevel="1">
            <math xmlns="http://www.w3.org/1998/Math/MathML">            
              <apply>
                <and/>
                <apply>
                  <eq/>
                  <ci> Viral_dsRNA </ci>
                  <cn type="integer"> 1 </cn>
                </apply>
                <apply>
                  <eq/>
                  <ci> v_6 </ci>
                  <cn type="integer"> 0 </cn>
                </apply>
              </apply>
            </math>
                    </qual:functionTerm>
        </qual:listOfFunctionTerms>
      </qual:transition>
      <qual:transition qual:id="tr_MAVS">
        <qual:listOfInputs>
          <qual:input qual:qualitativeSpecies="DDX58_IFIH1" qual:transitionEffect="none" qual:sign="positive" qual:id="tr_MAVS_in_70"/>
          <qual:input qual:qualitativeSpecies="v_M" qual:transitionEffect="none" qual:sign="negative" qual:id="tr_MAVS_in_94"/>
        </qual:listOfInputs>
        <qual:listOfOutputs>
          <qual:output qual:qualitativeSpecies="MAVS" qual:transitionEffect="assignmentLevel" qual:id="tr_MAVS_out"/>
        </qual:listOfOutputs>
        <qual:listOfFunctionTerms>
          <qual:defaultTerm qual:resultLevel="0">
          </qual:defaultTerm>
          <qual:functionTerm qual:resultLevel="1">
            <math xmlns="http://www.w3.org/1998/Math/MathML">            
              <apply>
                <and/>
                <apply>
                  <eq/>
                  <ci> DDX58_IFIH1 </ci>
                  <cn type="integer"> 1 </cn>
                </apply>
                <apply>
                  <eq/>
                  <ci> v_M </ci>
                  <cn type="integer"> 0 </cn>
                </apply>
              </apply>
            </math>
                    </qual:functionTerm>
        </qual:listOfFunctionTerms>
      </qual:transition>
      <qual:transition qual:id="tr_EGFR">
        <qual:listOfInputs>
          <qual:input qual:qualitativeSpecies="EGF_e" qual:transitionEffect="none" qual:sign="positive" qual:id="tr_EGFR_in_7"/>
        </qual:listOfInputs>
        <qual:listOfOutputs>
          <qual:output qual:qualitativeSpecies="EGFR" qual:transitionEffect="assignmentLevel" qual:id="tr_EGFR_out"/>
        </qual:listOfOutputs>
        <qual:listOfFunctionTerms>
          <qual:defaultTerm qual:resultLevel="0">
          </qual:defaultTerm>
          <qual:functionTerm qual:resultLevel="1">
            <math xmlns="http://www.w3.org/1998/Math/MathML">            
              <apply>
                <eq/>
                <ci> EGF_e </ci>
                <cn type="integer"> 1 </cn>
              </apply>
            </math>
                    </qual:functionTerm>
        </qual:listOfFunctionTerms>
      </qual:transition>
      <qual:transition qual:id="tr_MAP2K_3">
        <qual:listOfInputs>
          <qual:input qual:qualitativeSpecies="MAP3K_7" qual:transitionEffect="none" qual:sign="positive" qual:id="tr_MAP2K_3_in_33"/>
        </qual:listOfInputs>
        <qual:listOfOutputs>
          <qual:output qual:qualitativeSpecies="MAP2K_3" qual:transitionEffect="assignmentLevel" qual:id="tr_MAP2K_3_out"/>
        </qual:listOfOutputs>
        <qual:listOfFunctionTerms>
          <qual:defaultTerm qual:resultLevel="0">
          </qual:defaultTerm>
          <qual:functionTerm qual:resultLevel="1">
            <math xmlns="http://www.w3.org/1998/Math/MathML">            
              <apply>
                <eq/>
                <ci> MAP3K_7 </ci>
                <cn type="integer"> 1 </cn>
              </apply>
            </math>
                    </qual:functionTerm>
        </qual:listOfFunctionTerms>
      </qual:transition>
      <qual:transition qual:id="tr_KRAS">
        <qual:listOfInputs>
          <qual:input qual:qualitativeSpecies="EGFR" qual:transitionEffect="none" qual:sign="positive" qual:id="tr_KRAS_in_72"/>
        </qual:listOfInputs>
        <qual:listOfOutputs>
          <qual:output qual:qualitativeSpecies="KRAS" qual:transitionEffect="assignmentLevel" qual:id="tr_KRAS_out"/>
        </qual:listOfOutputs>
        <qual:listOfFunctionTerms>
          <qual:defaultTerm qual:resultLevel="0">
          </qual:defaultTerm>
          <qual:functionTerm qual:resultLevel="1">
            <math xmlns="http://www.w3.org/1998/Math/MathML">            
              <apply>
                <eq/>
                <ci> EGFR </ci>
                <cn type="integer"> 1 </cn>
              </apply>
            </math>
                    </qual:functionTerm>
        </qual:listOfFunctionTerms>
      </qual:transition>
      <qual:transition qual:id="tr_RAF1">
        <qual:listOfInputs>
          <qual:input qual:qualitativeSpecies="KRAS" qual:transitionEffect="none" qual:sign="positive" qual:id="tr_RAF1_in_74"/>
        </qual:listOfInputs>
        <qual:listOfOutputs>
          <qual:output qual:qualitativeSpecies="RAF1" qual:transitionEffect="assignmentLevel" qual:id="tr_RAF1_out"/>
        </qual:listOfOutputs>
        <qual:listOfFunctionTerms>
          <qual:defaultTerm qual:resultLevel="0">
          </qual:defaultTerm>
          <qual:functionTerm qual:resultLevel="1">
            <math xmlns="http://www.w3.org/1998/Math/MathML">            
              <apply>
                <eq/>
                <ci> KRAS </ci>
                <cn type="integer"> 1 </cn>
              </apply>
            </math>
                    </qual:functionTerm>
        </qual:listOfFunctionTerms>
      </qual:transition>
      <qual:transition qual:id="tr_MEK_1_2">
        <qual:listOfInputs>
          <qual:input qual:qualitativeSpecies="RAF1" qual:transitionEffect="none" qual:sign="positive" qual:id="tr_MEK_1_2_in_75"/>
        </qual:listOfInputs>
        <qual:listOfOutputs>
          <qual:output qual:qualitativeSpecies="MEK_1_2" qual:transitionEffect="assignmentLevel" qual:id="tr_MEK_1_2_out"/>
        </qual:listOfOutputs>
        <qual:listOfFunctionTerms>
          <qual:defaultTerm qual:resultLevel="0">
          </qual:defaultTerm>
          <qual:functionTerm qual:resultLevel="1">
            <math xmlns="http://www.w3.org/1998/Math/MathML">            
              <apply>
                <eq/>
                <ci> RAF1 </ci>
                <cn type="integer"> 1 </cn>
              </apply>
            </math>
                    </qual:functionTerm>
        </qual:listOfFunctionTerms>
      </qual:transition>
      <qual:transition qual:id="tr_ERK_1_2">
        <qual:listOfInputs>
          <qual:input qual:qualitativeSpecies="MEK_1_2" qual:transitionEffect="none" qual:sign="positive" qual:id="tr_ERK_1_2_in_76"/>
        </qual:listOfInputs>
        <qual:listOfOutputs>
          <qual:output qual:qualitativeSpecies="ERK_1_2" qual:transitionEffect="assignmentLevel" qual:id="tr_ERK_1_2_out"/>
        </qual:listOfOutputs>
        <qual:listOfFunctionTerms>
          <qual:defaultTerm qual:resultLevel="0">
          </qual:defaultTerm>
          <qual:functionTerm qual:resultLevel="1">
            <math xmlns="http://www.w3.org/1998/Math/MathML">            
              <apply>
                <eq/>
                <ci> MEK_1_2 </ci>
                <cn type="integer"> 1 </cn>
              </apply>
            </math>
                    </qual:functionTerm>
        </qual:listOfFunctionTerms>
      </qual:transition>
      <qual:transition qual:id="tr_AP1">
        <qual:listOfInputs>
          <qual:input qual:qualitativeSpecies="ERK_1_2" qual:transitionEffect="none" qual:sign="positive" qual:id="tr_AP1_in_77"/>
          <qual:input qual:qualitativeSpecies="JNK" qual:transitionEffect="none" qual:sign="positive" qual:id="tr_AP1_in_81"/>
          <qual:input qual:qualitativeSpecies="v_N" qual:transitionEffect="none" qual:sign="positive" qual:id="tr_AP1_in_95"/>
          <qual:input qual:qualitativeSpecies="v_3b" qual:transitionEffect="none" qual:sign="positive" qual:id="tr_AP1_in_100"/>
        </qual:listOfInputs>
        <qual:listOfOutputs>
          <qual:output qual:qualitativeSpecies="AP1" qual:transitionEffect="assignmentLevel" qual:id="tr_AP1_out"/>
        </qual:listOfOutputs>
        <qual:listOfFunctionTerms>
          <qual:defaultTerm qual:resultLevel="0">
          </qual:defaultTerm>
          <qual:functionTerm qual:resultLevel="1">
            <math xmlns="http://www.w3.org/1998/Math/MathML">            
              <apply>
                <or/>
                <apply>
                  <and/>
                  <apply>
                    <eq/>
                    <ci> ERK_1_2 </ci>
                    <cn type="integer"> 0 </cn>
                  </apply>
                  <apply>
                    <eq/>
                    <ci> JNK </ci>
                    <cn type="integer"> 0 </cn>
                  </apply>
                  <apply>
                    <eq/>
                    <ci> v_N </ci>
                    <cn type="integer"> 0 </cn>
                  </apply>
                  <apply>
                    <eq/>
                    <ci> v_3b </ci>
                    <cn type="integer"> 1 </cn>
                  </apply>
                </apply>
                <apply>
                  <and/>
                  <apply>
                    <eq/>
                    <ci> ERK_1_2 </ci>
                    <cn type="integer"> 0 </cn>
                  </apply>
                  <apply>
                    <eq/>
                    <ci> JNK </ci>
                    <cn type="integer"> 0 </cn>
                  </apply>
                  <apply>
                    <eq/>
                    <ci> v_N </ci>
                    <cn type="integer"> 1 </cn>
                  </apply>
                </apply>
                <apply>
                  <and/>
                  <apply>
                    <eq/>
                    <ci> ERK_1_2 </ci>
                    <cn type="integer"> 0 </cn>
                  </apply>
                  <apply>
                    <eq/>
                    <ci> JNK </ci>
                    <cn type="integer"> 1 </cn>
                  </apply>
                </apply>
                <apply>
                  <eq/>
                  <ci> ERK_1_2 </ci>
                  <cn type="integer"> 1 </cn>
                </apply>
              </apply>
            </math>
                    </qual:functionTerm>
        </qual:listOfFunctionTerms>
      </qual:transition>
      <qual:transition qual:id="tr_MAP3K_1">
        <qual:listOfInputs>
          <qual:input qual:qualitativeSpecies="KRAS" qual:transitionEffect="none" qual:sign="positive" qual:id="tr_MAP3K_1_in_74"/>
        </qual:listOfInputs>
        <qual:listOfOutputs>
          <qual:output qual:qualitativeSpecies="MAP3K_1" qual:transitionEffect="assignmentLevel" qual:id="tr_MAP3K_1_out"/>
        </qual:listOfOutputs>
        <qual:listOfFunctionTerms>
          <qual:defaultTerm qual:resultLevel="0">
          </qual:defaultTerm>
          <qual:functionTerm qual:resultLevel="1">
            <math xmlns="http://www.w3.org/1998/Math/MathML">            
              <apply>
                <eq/>
                <ci> KRAS </ci>
                <cn type="integer"> 1 </cn>
              </apply>
            </math>
                    </qual:functionTerm>
        </qual:listOfFunctionTerms>
      </qual:transition>
      <qual:transition qual:id="tr_MAP2K_4">
        <qual:listOfInputs>
          <qual:input qual:qualitativeSpecies="MAP3K_1" qual:transitionEffect="none" qual:sign="positive" qual:id="tr_MAP2K_4_in_79"/>
        </qual:listOfInputs>
        <qual:listOfOutputs>
          <qual:output qual:qualitativeSpecies="MAP2K_4" qual:transitionEffect="assignmentLevel" qual:id="tr_MAP2K_4_out"/>
        </qual:listOfOutputs>
        <qual:listOfFunctionTerms>
          <qual:defaultTerm qual:resultLevel="0">
          </qual:defaultTerm>
          <qual:functionTerm qual:resultLevel="1">
            <math xmlns="http://www.w3.org/1998/Math/MathML">            
              <apply>
                <eq/>
                <ci> MAP3K_1 </ci>
                <cn type="integer"> 1 </cn>
              </apply>
            </math>
                    </qual:functionTerm>
        </qual:listOfFunctionTerms>
      </qual:transition>
      <qual:transition qual:id="tr_JNK">
        <qual:listOfInputs>
          <qual:input qual:qualitativeSpecies="MAP2K_4" qual:transitionEffect="none" qual:sign="positive" qual:id="tr_JNK_in_80"/>
          <qual:input qual:qualitativeSpecies="v_N" qual:transitionEffect="none" qual:sign="positive" qual:id="tr_JNK_in_95"/>
        </qual:listOfInputs>
        <qual:listOfOutputs>
          <qual:output qual:qualitativeSpecies="JNK" qual:transitionEffect="assignmentLevel" qual:id="tr_JNK_out"/>
        </qual:listOfOutputs>
        <qual:listOfFunctionTerms>
          <qual:defaultTerm qual:resultLevel="0">
          </qual:defaultTerm>
          <qual:functionTerm qual:resultLevel="1">
            <math xmlns="http://www.w3.org/1998/Math/MathML">            
              <apply>
                <or/>
                <apply>
                  <and/>
                  <apply>
                    <eq/>
                    <ci> MAP2K_4 </ci>
                    <cn type="integer"> 0 </cn>
                  </apply>
                  <apply>
                    <eq/>
                    <ci> v_N </ci>
                    <cn type="integer"> 1 </cn>
                  </apply>
                </apply>
                <apply>
                  <eq/>
                  <ci> MAP2K_4 </ci>
                  <cn type="integer"> 1 </cn>
                </apply>
              </apply>
            </math>
                    </qual:functionTerm>
        </qual:listOfFunctionTerms>
      </qual:transition>
      <qual:transition qual:id="tr_TGFbR">
        <qual:listOfInputs>
          <qual:input qual:qualitativeSpecies="TGFb_t" qual:transitionEffect="none" qual:sign="positive" qual:id="tr_TGFbR_in_12"/>
        </qual:listOfInputs>
        <qual:listOfOutputs>
          <qual:output qual:qualitativeSpecies="TGFbR" qual:transitionEffect="assignmentLevel" qual:id="tr_TGFbR_out"/>
        </qual:listOfOutputs>
        <qual:listOfFunctionTerms>
          <qual:defaultTerm qual:resultLevel="0">
          </qual:defaultTerm>
          <qual:functionTerm qual:resultLevel="1">
            <math xmlns="http://www.w3.org/1998/Math/MathML">            
              <apply>
                <eq/>
                <ci> TGFb_t </ci>
                <cn type="integer"> 1 </cn>
              </apply>
            </math>
                    </qual:functionTerm>
        </qual:listOfFunctionTerms>
      </qual:transition>
      <qual:transition qual:id="tr_IL6R">
        <qual:listOfInputs>
          <qual:input qual:qualitativeSpecies="IL6_t" qual:transitionEffect="none" qual:sign="positive" qual:id="tr_IL6R_in_14"/>
        </qual:listOfInputs>
        <qual:listOfOutputs>
          <qual:output qual:qualitativeSpecies="IL6R" qual:transitionEffect="assignmentLevel" qual:id="tr_IL6R_out"/>
        </qual:listOfOutputs>
        <qual:listOfFunctionTerms>
          <qual:defaultTerm qual:resultLevel="0">
          </qual:defaultTerm>
          <qual:functionTerm qual:resultLevel="1">
            <math xmlns="http://www.w3.org/1998/Math/MathML">            
              <apply>
                <eq/>
                <ci> IL6_t </ci>
                <cn type="integer"> 1 </cn>
              </apply>
            </math>
                    </qual:functionTerm>
        </qual:listOfFunctionTerms>
      </qual:transition>
      <qual:transition qual:id="tr_STAT_1_3">
        <qual:listOfInputs>
          <qual:input qual:qualitativeSpecies="JAK_IL6R" qual:transitionEffect="none" qual:sign="positive" qual:id="tr_STAT_1_3_in_65"/>
        </qual:listOfInputs>
        <qual:listOfOutputs>
          <qual:output qual:qualitativeSpecies="STAT_1_3" qual:transitionEffect="assignmentLevel" qual:id="tr_STAT_1_3_out"/>
        </qual:listOfOutputs>
        <qual:listOfFunctionTerms>
          <qual:defaultTerm qual:resultLevel="0">
          </qual:defaultTerm>
          <qual:functionTerm qual:resultLevel="1">
            <math xmlns="http://www.w3.org/1998/Math/MathML">            
              <apply>
                <eq/>
                <ci> JAK_IL6R </ci>
                <cn type="integer"> 1 </cn>
              </apply>
            </math>
                    </qual:functionTerm>
        </qual:listOfFunctionTerms>
      </qual:transition>
      <qual:transition qual:id="tr_STAT_1_2">
        <qual:listOfInputs>
          <qual:input qual:qualitativeSpecies="JAK_IFNR" qual:transitionEffect="none" qual:sign="positive" qual:id="tr_STAT_1_2_in_64"/>
          <qual:input qual:qualitativeSpecies="v_6" qual:transitionEffect="none" qual:sign="negative" qual:id="tr_STAT_1_2_in_97"/>
        </qual:listOfInputs>
        <qual:listOfOutputs>
          <qual:output qual:qualitativeSpecies="STAT_1_2" qual:transitionEffect="assignmentLevel" qual:id="tr_STAT_1_2_out"/>
        </qual:listOfOutputs>
        <qual:listOfFunctionTerms>
          <qual:defaultTerm qual:resultLevel="0">
          </qual:defaultTerm>
          <qual:functionTerm qual:resultLevel="1">
            <math xmlns="http://www.w3.org/1998/Math/MathML">            
              <apply>
                <and/>
                <apply>
                  <eq/>
                  <ci> JAK_IFNR </ci>
                  <cn type="integer"> 1 </cn>
                </apply>
                <apply>
                  <eq/>
                  <ci> v_6 </ci>
                  <cn type="integer"> 0 </cn>
                </apply>
              </apply>
            </math>
                    </qual:functionTerm>
        </qual:listOfFunctionTerms>
      </qual:transition>
      <qual:transition qual:id="tr_IL10R">
        <qual:listOfInputs>
          <qual:input qual:qualitativeSpecies="IL10_e" qual:transitionEffect="none" qual:sign="positive" qual:id="tr_IL10R_in_8"/>
        </qual:listOfInputs>
        <qual:listOfOutputs>
          <qual:output qual:qualitativeSpecies="IL10R" qual:transitionEffect="assignmentLevel" qual:id="tr_IL10R_out"/>
        </qual:listOfOutputs>
        <qual:listOfFunctionTerms>
          <qual:defaultTerm qual:resultLevel="0">
          </qual:defaultTerm>
          <qual:functionTerm qual:resultLevel="1">
            <math xmlns="http://www.w3.org/1998/Math/MathML">            
              <apply>
                <eq/>
                <ci> IL10_e </ci>
                <cn type="integer"> 1 </cn>
              </apply>
            </math>
                    </qual:functionTerm>
        </qual:listOfFunctionTerms>
      </qual:transition>
      <qual:transition qual:id="tr_STAT_3">
        <qual:listOfInputs>
          <qual:input qual:qualitativeSpecies="IL10R" qual:transitionEffect="none" qual:sign="positive" qual:id="tr_STAT_3_in_86"/>
        </qual:listOfInputs>
        <qual:listOfOutputs>
          <qual:output qual:qualitativeSpecies="STAT_3" qual:transitionEffect="assignmentLevel" qual:id="tr_STAT_3_out"/>
        </qual:listOfOutputs>
        <qual:listOfFunctionTerms>
          <qual:defaultTerm qual:resultLevel="0">
          </qual:defaultTerm>
          <qual:functionTerm qual:resultLevel="1">
            <math xmlns="http://www.w3.org/1998/Math/MathML">            
              <apply>
                <eq/>
                <ci> IL10R </ci>
                <cn type="integer"> 1 </cn>
              </apply>
            </math>
                    </qual:functionTerm>
        </qual:listOfFunctionTerms>
      </qual:transition>
      <qual:transition qual:id="tr_IFITMs">
        <qual:listOfInputs>
          <qual:input qual:qualitativeSpecies="IRF3" qual:transitionEffect="none" qual:sign="positive" qual:id="tr_IFITMs_in_24"/>
          <qual:input qual:qualitativeSpecies="IFNR" qual:transitionEffect="none" qual:sign="positive" qual:id="tr_IFITMs_in_25"/>
          <qual:input qual:qualitativeSpecies="NFkB" qual:transitionEffect="none" qual:sign="positive" qual:id="tr_IFITMs_in_36"/>
        </qual:listOfInputs>
        <qual:listOfOutputs>
          <qual:output qual:qualitativeSpecies="IFITMs" qual:transitionEffect="assignmentLevel" qual:id="tr_IFITMs_out"/>
        </qual:listOfOutputs>
        <qual:listOfFunctionTerms>
          <qual:defaultTerm qual:resultLevel="0">
          </qual:defaultTerm>
          <qual:functionTerm qual:resultLevel="1">
            <math xmlns="http://www.w3.org/1998/Math/MathML">            
              <apply>
                <or/>
                <apply>
                  <and/>
                  <apply>
                    <eq/>
                    <ci> IRF3 </ci>
                    <cn type="integer"> 0 </cn>
                  </apply>
                  <apply>
                    <eq/>
                    <ci> IFNR </ci>
                    <cn type="integer"> 0 </cn>
                  </apply>
                  <apply>
                    <eq/>
                    <ci> NFkB </ci>
                    <cn type="integer"> 1 </cn>
                  </apply>
                </apply>
                <apply>
                  <and/>
                  <apply>
                    <eq/>
                    <ci> IRF3 </ci>
                    <cn type="integer"> 0 </cn>
                  </apply>
                  <apply>
                    <eq/>
                    <ci> IFNR </ci>
                    <cn type="integer"> 1 </cn>
                  </apply>
                </apply>
                <apply>
                  <eq/>
                  <ci> IRF3 </ci>
                  <cn type="integer"> 1 </cn>
                </apply>
              </apply>
            </math>
                    </qual:functionTerm>
        </qual:listOfFunctionTerms>
      </qual:transition>
      <qual:transition qual:id="tr_PKR_ISG15">
        <qual:listOfInputs>
          <qual:input qual:qualitativeSpecies="STAT_1_2" qual:transitionEffect="none" qual:sign="positive" qual:id="tr_PKR_ISG15_in_85"/>
        </qual:listOfInputs>
        <qual:listOfOutputs>
          <qual:output qual:qualitativeSpecies="PKR_ISG15" qual:transitionEffect="assignmentLevel" qual:id="tr_PKR_ISG15_out"/>
        </qual:listOfOutputs>
        <qual:listOfFunctionTerms>
          <qual:defaultTerm qual:resultLevel="0">
          </qual:defaultTerm>
          <qual:functionTerm qual:resultLevel="1">
            <math xmlns="http://www.w3.org/1998/Math/MathML">            
              <apply>
                <eq/>
                <ci> STAT_1_2 </ci>
                <cn type="integer"> 1 </cn>
              </apply>
            </math>
                    </qual:functionTerm>
        </qual:listOfFunctionTerms>
      </qual:transition>
      <qual:transition qual:id="tr_IL1BR">
        <qual:listOfInputs>
          <qual:input qual:qualitativeSpecies="IL1B_t" qual:transitionEffect="none" qual:sign="positive" qual:id="tr_IL1BR_in_11"/>
        </qual:listOfInputs>
        <qual:listOfOutputs>
          <qual:output qual:qualitativeSpecies="IL1BR" qual:transitionEffect="assignmentLevel" qual:id="tr_IL1BR_out"/>
        </qual:listOfOutputs>
        <qual:listOfFunctionTerms>
          <qual:defaultTerm qual:resultLevel="0">
          </qual:defaultTerm>
          <qual:functionTerm qual:resultLevel="1">
            <math xmlns="http://www.w3.org/1998/Math/MathML">            
              <apply>
                <eq/>
                <ci> IL1B_t </ci>
                <cn type="integer"> 1 </cn>
              </apply>
            </math>
                    </qual:functionTerm>
        </qual:listOfFunctionTerms>
      </qual:transition>
      <qual:transition qual:id="tr_Viral_dsRNA">
        <qual:listOfInputs>
          <qual:input qual:qualitativeSpecies="SARS_COV2_ACE2" qual:transitionEffect="none" qual:sign="positive" qual:id="tr_Viral_dsRNA_in_22"/>
          <qual:input qual:qualitativeSpecies="IFITMs" qual:transitionEffect="none" qual:sign="negative" qual:id="tr_Viral_dsRNA_in_88"/>
          <qual:input qual:qualitativeSpecies="PKR_ISG15" qual:transitionEffect="none" qual:sign="negative" qual:id="tr_Viral_dsRNA_in_89"/>
          <qual:input qual:qualitativeSpecies="Viral_dsRNA" qual:transitionEffect="none" qual:sign="positive" qual:id="tr_Viral_dsRNA_in_91"/>
        </qual:listOfInputs>
        <qual:listOfOutputs>
          <qual:output qual:qualitativeSpecies="Viral_dsRNA" qual:transitionEffect="assignmentLevel" qual:id="tr_Viral_dsRNA_out"/>
        </qual:listOfOutputs>
        <qual:listOfFunctionTerms>
          <qual:defaultTerm qual:resultLevel="0">
          </qual:defaultTerm>
          <qual:functionTerm qual:resultLevel="1">
            <math xmlns="http://www.w3.org/1998/Math/MathML">            
              <apply>
                <or/>
                <apply>
                  <and/>
                  <apply>
                    <eq/>
                    <ci> SARS_COV2_ACE2 </ci>
                    <cn type="integer"> 0 </cn>
                  </apply>
                  <apply>
                    <eq/>
                    <ci> IFITMs </ci>
                    <cn type="integer"> 0 </cn>
                  </apply>
                  <apply>
                    <eq/>
                    <ci> PKR_ISG15 </ci>
                    <cn type="integer"> 0 </cn>
                  </apply>
                  <apply>
                    <eq/>
                    <ci> Viral_dsRNA </ci>
                    <cn type="integer"> 1 </cn>
                  </apply>
                </apply>
                <apply>
                  <and/>
                  <apply>
                    <eq/>
                    <ci> SARS_COV2_ACE2 </ci>
                    <cn type="integer"> 1 </cn>
                  </apply>
                  <apply>
                    <eq/>
                    <ci> IFITMs </ci>
                    <cn type="integer"> 0 </cn>
                  </apply>
                  <apply>
                    <eq/>
                    <ci> PKR_ISG15 </ci>
                    <cn type="integer"> 0 </cn>
                  </apply>
                </apply>
              </apply>
            </math>
                    </qual:functionTerm>
        </qual:listOfFunctionTerms>
      </qual:transition>
      <qual:transition qual:id="tr_Viral_proteins">
        <qual:listOfInputs>
          <qual:input qual:qualitativeSpecies="Viral_dsRNA" qual:transitionEffect="none" qual:sign="positive" qual:id="tr_Viral_proteins_in_91"/>
        </qual:listOfInputs>
        <qual:listOfOutputs>
          <qual:output qual:qualitativeSpecies="Viral_proteins" qual:transitionEffect="assignmentLevel" qual:id="tr_Viral_proteins_out"/>
        </qual:listOfOutputs>
        <qual:listOfFunctionTerms>
          <qual:defaultTerm qual:resultLevel="0">
          </qual:defaultTerm>
          <qual:functionTerm qual:resultLevel="1">
            <math xmlns="http://www.w3.org/1998/Math/MathML">            
              <apply>
                <eq/>
                <ci> Viral_dsRNA </ci>
                <cn type="integer"> 1 </cn>
              </apply>
            </math>
                    </qual:functionTerm>
        </qual:listOfFunctionTerms>
      </qual:transition>
      <qual:transition qual:id="tr_v_3a">
        <qual:listOfInputs>
          <qual:input qual:qualitativeSpecies="Viral_proteins" qual:transitionEffect="none" qual:sign="positive" qual:id="tr_v_3a_in_92"/>
        </qual:listOfInputs>
        <qual:listOfOutputs>
          <qual:output qual:qualitativeSpecies="v_3a" qual:transitionEffect="assignmentLevel" qual:id="tr_v_3a_out"/>
        </qual:listOfOutputs>
        <qual:listOfFunctionTerms>
          <qual:defaultTerm qual:resultLevel="0">
          </qual:defaultTerm>
          <qual:functionTerm qual:resultLevel="1">
            <math xmlns="http://www.w3.org/1998/Math/MathML">            
              <apply>
                <eq/>
                <ci> Viral_proteins </ci>
                <cn type="integer"> 1 </cn>
              </apply>
            </math>
                    </qual:functionTerm>
        </qual:listOfFunctionTerms>
      </qual:transition>
      <qual:transition qual:id="tr_v_M">
        <qual:listOfInputs>
          <qual:input qual:qualitativeSpecies="Viral_proteins" qual:transitionEffect="none" qual:sign="positive" qual:id="tr_v_M_in_92"/>
        </qual:listOfInputs>
        <qual:listOfOutputs>
          <qual:output qual:qualitativeSpecies="v_M" qual:transitionEffect="assignmentLevel" qual:id="tr_v_M_out"/>
        </qual:listOfOutputs>
        <qual:listOfFunctionTerms>
          <qual:defaultTerm qual:resultLevel="0">
          </qual:defaultTerm>
          <qual:functionTerm qual:resultLevel="1">
            <math xmlns="http://www.w3.org/1998/Math/MathML">            
              <apply>
                <eq/>
                <ci> Viral_proteins </ci>
                <cn type="integer"> 1 </cn>
              </apply>
            </math>
                    </qual:functionTerm>
        </qual:listOfFunctionTerms>
      </qual:transition>
      <qual:transition qual:id="tr_v_N">
        <qual:listOfInputs>
          <qual:input qual:qualitativeSpecies="Viral_proteins" qual:transitionEffect="none" qual:sign="positive" qual:id="tr_v_N_in_92"/>
        </qual:listOfInputs>
        <qual:listOfOutputs>
          <qual:output qual:qualitativeSpecies="v_N" qual:transitionEffect="assignmentLevel" qual:id="tr_v_N_out"/>
        </qual:listOfOutputs>
        <qual:listOfFunctionTerms>
          <qual:defaultTerm qual:resultLevel="0">
          </qual:defaultTerm>
          <qual:functionTerm qual:resultLevel="1">
            <math xmlns="http://www.w3.org/1998/Math/MathML">            
              <apply>
                <eq/>
                <ci> Viral_proteins </ci>
                <cn type="integer"> 1 </cn>
              </apply>
            </math>
                    </qual:functionTerm>
        </qual:listOfFunctionTerms>
      </qual:transition>
      <qual:transition qual:id="tr_v_S">
        <qual:listOfInputs>
          <qual:input qual:qualitativeSpecies="Viral_proteins" qual:transitionEffect="none" qual:sign="positive" qual:id="tr_v_S_in_92"/>
        </qual:listOfInputs>
        <qual:listOfOutputs>
          <qual:output qual:qualitativeSpecies="v_S" qual:transitionEffect="assignmentLevel" qual:id="tr_v_S_out"/>
        </qual:listOfOutputs>
        <qual:listOfFunctionTerms>
          <qual:defaultTerm qual:resultLevel="0">
          </qual:defaultTerm>
          <qual:functionTerm qual:resultLevel="1">
            <math xmlns="http://www.w3.org/1998/Math/MathML">            
              <apply>
                <eq/>
                <ci> Viral_proteins </ci>
                <cn type="integer"> 1 </cn>
              </apply>
            </math>
                    </qual:functionTerm>
        </qual:listOfFunctionTerms>
      </qual:transition>
      <qual:transition qual:id="tr_v_6">
        <qual:listOfInputs>
          <qual:input qual:qualitativeSpecies="Viral_proteins" qual:transitionEffect="none" qual:sign="positive" qual:id="tr_v_6_in_92"/>
        </qual:listOfInputs>
        <qual:listOfOutputs>
          <qual:output qual:qualitativeSpecies="v_6" qual:transitionEffect="assignmentLevel" qual:id="tr_v_6_out"/>
        </qual:listOfOutputs>
        <qual:listOfFunctionTerms>
          <qual:defaultTerm qual:resultLevel="0">
          </qual:defaultTerm>
          <qual:functionTerm qual:resultLevel="1">
            <math xmlns="http://www.w3.org/1998/Math/MathML">            
              <apply>
                <eq/>
                <ci> Viral_proteins </ci>
                <cn type="integer"> 1 </cn>
              </apply>
            </math>
                    </qual:functionTerm>
        </qual:listOfFunctionTerms>
      </qual:transition>
      <qual:transition qual:id="tr_v_NSP6_Helicase">
        <qual:listOfInputs>
          <qual:input qual:qualitativeSpecies="Viral_proteins" qual:transitionEffect="none" qual:sign="positive" qual:id="tr_v_NSP6_Helicase_in_92"/>
        </qual:listOfInputs>
        <qual:listOfOutputs>
          <qual:output qual:qualitativeSpecies="v_NSP6_Helicase" qual:transitionEffect="assignmentLevel" qual:id="tr_v_NSP6_Helicase_out"/>
        </qual:listOfOutputs>
        <qual:listOfFunctionTerms>
          <qual:defaultTerm qual:resultLevel="0">
          </qual:defaultTerm>
          <qual:functionTerm qual:resultLevel="1">
            <math xmlns="http://www.w3.org/1998/Math/MathML">            
              <apply>
                <eq/>
                <ci> Viral_proteins </ci>
                <cn type="integer"> 1 </cn>
              </apply>
            </math>
                    </qual:functionTerm>
        </qual:listOfFunctionTerms>
      </qual:transition>
      <qual:transition qual:id="tr_v_8b_8a_NSP1">
        <qual:listOfInputs>
          <qual:input qual:qualitativeSpecies="Viral_proteins" qual:transitionEffect="none" qual:sign="positive" qual:id="tr_v_8b_8a_NSP1_in_92"/>
        </qual:listOfInputs>
        <qual:listOfOutputs>
          <qual:output qual:qualitativeSpecies="v_8b_8a_NSP1" qual:transitionEffect="assignmentLevel" qual:id="tr_v_8b_8a_NSP1_out"/>
        </qual:listOfOutputs>
        <qual:listOfFunctionTerms>
          <qual:defaultTerm qual:resultLevel="0">
          </qual:defaultTerm>
          <qual:functionTerm qual:resultLevel="1">
            <math xmlns="http://www.w3.org/1998/Math/MathML">            
              <apply>
                <eq/>
                <ci> Viral_proteins </ci>
                <cn type="integer"> 1 </cn>
              </apply>
            </math>
                    </qual:functionTerm>
        </qual:listOfFunctionTerms>
      </qual:transition>
      <qual:transition qual:id="tr_v_3b">
        <qual:listOfInputs>
          <qual:input qual:qualitativeSpecies="Viral_proteins" qual:transitionEffect="none" qual:sign="positive" qual:id="tr_v_3b_in_92"/>
        </qual:listOfInputs>
        <qual:listOfOutputs>
          <qual:output qual:qualitativeSpecies="v_3b" qual:transitionEffect="assignmentLevel" qual:id="tr_v_3b_out"/>
        </qual:listOfOutputs>
        <qual:listOfFunctionTerms>
          <qual:defaultTerm qual:resultLevel="0">
          </qual:defaultTerm>
          <qual:functionTerm qual:resultLevel="1">
            <math xmlns="http://www.w3.org/1998/Math/MathML">            
              <apply>
                <eq/>
                <ci> Viral_proteins </ci>
                <cn type="integer"> 1 </cn>
              </apply>
            </math>
                    </qual:functionTerm>
        </qual:listOfFunctionTerms>
      </qual:transition>
      <qual:transition qual:id="tr_Papain_like_proteinase">
        <qual:listOfInputs>
          <qual:input qual:qualitativeSpecies="Viral_proteins" qual:transitionEffect="none" qual:sign="positive" qual:id="tr_Papain_like_proteinase_in_92"/>
        </qual:listOfInputs>
        <qual:listOfOutputs>
          <qual:output qual:qualitativeSpecies="Papain_like_proteinase" qual:transitionEffect="assignmentLevel" qual:id="tr_Papain_like_proteinase_out"/>
        </qual:listOfOutputs>
        <qual:listOfFunctionTerms>
          <qual:defaultTerm qual:resultLevel="0">
          </qual:defaultTerm>
          <qual:functionTerm qual:resultLevel="1">
            <math xmlns="http://www.w3.org/1998/Math/MathML">            
              <apply>
                <eq/>
                <ci> Viral_proteins </ci>
                <cn type="integer"> 1 </cn>
              </apply>
            </math>
                    </qual:functionTerm>
        </qual:listOfFunctionTerms>
      </qual:transition>
      <qual:transition qual:id="tr_v_9b">
        <qual:listOfInputs>
          <qual:input qual:qualitativeSpecies="Viral_proteins" qual:transitionEffect="none" qual:sign="positive" qual:id="tr_v_9b_in_92"/>
        </qual:listOfInputs>
        <qual:listOfOutputs>
          <qual:output qual:qualitativeSpecies="v_9b" qual:transitionEffect="assignmentLevel" qual:id="tr_v_9b_out"/>
        </qual:listOfOutputs>
        <qual:listOfFunctionTerms>
          <qual:defaultTerm qual:resultLevel="0">
          </qual:defaultTerm>
          <qual:functionTerm qual:resultLevel="1">
            <math xmlns="http://www.w3.org/1998/Math/MathML">            
              <apply>
                <eq/>
                <ci> Viral_proteins </ci>
                <cn type="integer"> 1 </cn>
              </apply>
            </math>
                    </qual:functionTerm>
        </qual:listOfFunctionTerms>
      </qual:transition>
      <qual:transition qual:id="tr_v_E">
        <qual:listOfInputs>
          <qual:input qual:qualitativeSpecies="Viral_proteins" qual:transitionEffect="none" qual:sign="positive" qual:id="tr_v_E_in_92"/>
        </qual:listOfInputs>
        <qual:listOfOutputs>
          <qual:output qual:qualitativeSpecies="v_E" qual:transitionEffect="assignmentLevel" qual:id="tr_v_E_out"/>
        </qual:listOfOutputs>
        <qual:listOfFunctionTerms>
          <qual:defaultTerm qual:resultLevel="0">
          </qual:defaultTerm>
          <qual:functionTerm qual:resultLevel="1">
            <math xmlns="http://www.w3.org/1998/Math/MathML">            
              <apply>
                <eq/>
                <ci> Viral_proteins </ci>
                <cn type="integer"> 1 </cn>
              </apply>
            </math>
                    </qual:functionTerm>
        </qual:listOfFunctionTerms>
      </qual:transition>
      <qual:transition qual:id="tr_Virus_replication">
        <qual:listOfInputs>
          <qual:input qual:qualitativeSpecies="Viral_dsRNA" qual:transitionEffect="none" qual:sign="positive" qual:id="tr_Virus_replication_in_91"/>
        </qual:listOfInputs>
        <qual:listOfOutputs>
          <qual:output qual:qualitativeSpecies="Virus_replication" qual:transitionEffect="assignmentLevel" qual:id="tr_Virus_replication_out"/>
        </qual:listOfOutputs>
        <qual:listOfFunctionTerms>
          <qual:defaultTerm qual:resultLevel="0">
          </qual:defaultTerm>
          <qual:functionTerm qual:resultLevel="1">
            <math xmlns="http://www.w3.org/1998/Math/MathML">            
              <apply>
                <eq/>
                <ci> Viral_dsRNA </ci>
                <cn type="integer"> 1 </cn>
              </apply>
            </math>
                    </qual:functionTerm>
        </qual:listOfFunctionTerms>
      </qual:transition>
      <qual:transition qual:id="tr_Apoptosis">
        <qual:listOfInputs>
          <qual:input qual:qualitativeSpecies="PARP1" qual:transitionEffect="none" qual:sign="negative" qual:id="tr_Apoptosis_in_47"/>
        </qual:listOfInputs>
        <qual:listOfOutputs>
          <qual:output qual:qualitativeSpecies="Apoptosis" qual:transitionEffect="assignmentLevel" qual:id="tr_Apoptosis_out"/>
        </qual:listOfOutputs>
        <qual:listOfFunctionTerms>
          <qual:defaultTerm qual:resultLevel="0">
          </qual:defaultTerm>
          <qual:functionTerm qual:resultLevel="1">
            <math xmlns="http://www.w3.org/1998/Math/MathML">            
              <apply>
                <eq/>
                <ci> PARP1 </ci>
                <cn type="integer"> 0 </cn>
              </apply>
            </math>
                    </qual:functionTerm>
        </qual:listOfFunctionTerms>
      </qual:transition>
      <qual:transition qual:id="tr_Immune_Response">
        <qual:listOfInputs>
          <qual:input qual:qualitativeSpecies="IFNI" qual:transitionEffect="none" qual:sign="positive" qual:id="tr_Immune_Response_in_17"/>
          <qual:input qual:qualitativeSpecies="CCL2" qual:transitionEffect="none" qual:sign="positive" qual:id="tr_Immune_Response_in_21"/>
        </qual:listOfInputs>
        <qual:listOfOutputs>
          <qual:output qual:qualitativeSpecies="Immune_Response" qual:transitionEffect="assignmentLevel" qual:id="tr_Immune_Response_out"/>
        </qual:listOfOutputs>
        <qual:listOfFunctionTerms>
          <qual:defaultTerm qual:resultLevel="0">
          </qual:defaultTerm>
          <qual:functionTerm qual:resultLevel="1">
            <math xmlns="http://www.w3.org/1998/Math/MathML">            
              <apply>
                <or/>
                <apply>
                  <and/>
                  <apply>
                    <eq/>
                    <ci> IFNI </ci>
                    <cn type="integer"> 0 </cn>
                  </apply>
                  <apply>
                    <eq/>
                    <ci> CCL2 </ci>
                    <cn type="integer"> 1 </cn>
                  </apply>
                </apply>
                <apply>
                  <and/>
                  <apply>
                    <eq/>
                    <ci> IFNI </ci>
                    <cn type="integer"> 1 </cn>
                  </apply>
                  <apply>
                    <eq/>
                    <ci> CCL2 </ci>
                    <cn type="integer"> 0 </cn>
                  </apply>
                </apply>
              </apply>
            </math>
                    </qual:functionTerm>
          <qual:functionTerm qual:resultLevel="2">
            <math xmlns="http://www.w3.org/1998/Math/MathML">            
              <apply>
                <and/>
                <apply>
                  <eq/>
                  <ci> IFNI </ci>
                  <cn type="integer"> 1 </cn>
                </apply>
                <apply>
                  <eq/>
                  <ci> CCL2 </ci>
                  <cn type="integer"> 1 </cn>
                </apply>
              </apply>
            </math>
                    </qual:functionTerm>
        </qual:listOfFunctionTerms>
      </qual:transition>
      <qual:transition qual:id="tr_Inflammation">
        <qual:listOfInputs>
          <qual:input qual:qualitativeSpecies="TNF" qual:transitionEffect="none" qual:sign="positive" qual:id="tr_Inflammation_in_18"/>
          <qual:input qual:qualitativeSpecies="IL1B" qual:transitionEffect="none" qual:sign="positive" qual:id="tr_Inflammation_in_19"/>
          <qual:input qual:qualitativeSpecies="IL6" qual:transitionEffect="none" qual:sign="positive" qual:id="tr_Inflammation_in_20"/>
        </qual:listOfInputs>
        <qual:listOfOutputs>
          <qual:output qual:qualitativeSpecies="Inflammation" qual:transitionEffect="assignmentLevel" qual:id="tr_Inflammation_out"/>
        </qual:listOfOutputs>
        <qual:listOfFunctionTerms>
          <qual:defaultTerm qual:resultLevel="0">
          </qual:defaultTerm>
          <qual:functionTerm qual:resultLevel="1">
            <math xmlns="http://www.w3.org/1998/Math/MathML">            
              <apply>
                <or/>
                <apply>
                  <and/>
                  <apply>
                    <eq/>
                    <ci> TNF </ci>
                    <cn type="integer"> 0 </cn>
                  </apply>
                  <apply>
                    <eq/>
                    <ci> IL1B </ci>
                    <cn type="integer"> 0 </cn>
                  </apply>
                  <apply>
                    <eq/>
                    <ci> IL6 </ci>
                    <cn type="integer"> 1 </cn>
                  </apply>
                </apply>
                <apply>
                  <and/>
                  <apply>
                    <eq/>
                    <ci> TNF </ci>
                    <cn type="integer"> 0 </cn>
                  </apply>
                  <apply>
                    <eq/>
                    <ci> IL1B </ci>
                    <cn type="integer"> 1 </cn>
                  </apply>
                  <apply>
                    <eq/>
                    <ci> IL6 </ci>
                    <cn type="integer"> 0 </cn>
                  </apply>
                </apply>
                <apply>
                  <and/>
                  <apply>
                    <eq/>
                    <ci> TNF </ci>
                    <cn type="integer"> 1 </cn>
                  </apply>
                  <apply>
                    <eq/>
                    <ci> IL1B </ci>
                    <cn type="integer"> 0 </cn>
                  </apply>
                  <apply>
                    <eq/>
                    <ci> IL6 </ci>
                    <cn type="integer"> 0 </cn>
                  </apply>
                </apply>
              </apply>
            </math>
                    </qual:functionTerm>
          <qual:functionTerm qual:resultLevel="2">
            <math xmlns="http://www.w3.org/1998/Math/MathML">            
              <apply>
                <or/>
                <apply>
                  <and/>
                  <apply>
                    <eq/>
                    <ci> TNF </ci>
                    <cn type="integer"> 0 </cn>
                  </apply>
                  <apply>
                    <eq/>
                    <ci> IL1B </ci>
                    <cn type="integer"> 1 </cn>
                  </apply>
                  <apply>
                    <eq/>
                    <ci> IL6 </ci>
                    <cn type="integer"> 1 </cn>
                  </apply>
                </apply>
                <apply>
                  <and/>
                  <apply>
                    <eq/>
                    <ci> TNF </ci>
                    <cn type="integer"> 1 </cn>
                  </apply>
                  <apply>
                    <eq/>
                    <ci> IL1B </ci>
                    <cn type="integer"> 0 </cn>
                  </apply>
                  <apply>
                    <eq/>
                    <ci> IL6 </ci>
                    <cn type="integer"> 1 </cn>
                  </apply>
                </apply>
                <apply>
                  <and/>
                  <apply>
                    <eq/>
                    <ci> TNF </ci>
                    <cn type="integer"> 1 </cn>
                  </apply>
                  <apply>
                    <eq/>
                    <ci> IL1B </ci>
                    <cn type="integer"> 1 </cn>
                  </apply>
                  <apply>
                    <eq/>
                    <ci> IL6 </ci>
                    <cn type="integer"> 0 </cn>
                  </apply>
                </apply>
              </apply>
            </math>
                    </qual:functionTerm>
          <qual:functionTerm qual:resultLevel="3">
            <math xmlns="http://www.w3.org/1998/Math/MathML">            
              <apply>
                <and/>
                <apply>
                  <eq/>
                  <ci> TNF </ci>
                  <cn type="integer"> 1 </cn>
                </apply>
                <apply>
                  <eq/>
                  <ci> IL1B </ci>
                  <cn type="integer"> 1 </cn>
                </apply>
                <apply>
                  <eq/>
                  <ci> IL6 </ci>
                  <cn type="integer"> 1 </cn>
                </apply>
              </apply>
            </math>
                    </qual:functionTerm>
        </qual:listOfFunctionTerms>
      </qual:transition>
    </qual:listOfTransitions>
    <listOfCompartments>
      <compartment constant="true" id="comp1"/>
    </listOfCompartments>
  </model>
</sbml>
